# Supplementary material for: Dynamic pathogen detection and social feedback shape collective hygiene in ants
Source: Nat Commun. 2023 Jun 3;14:3232. doi: 10.1038/s41467-023-38947-y (PMC10239465; doi:10.1038/s41467-023-38947-y)
Supplement: Supplementary file 4 — Source Data [file 41467_2023_38947_MOESM4_ESM.zip]

Archive with 39 entries (36 files):
- Casillas_Bodova_Source_Data/
- Casillas_Bodova_Source_Data/Fig6b_SupplFig10.xlsx
- __MACOSX/
- __MACOSX/Casillas_Bodova_Source_Data/
- __MACOSX/Casillas_Bodova_Source_Data/._Fig6b_SupplFig10.xlsx
- Casillas_Bodova_Source_Data/Fig2a.xlsx
- __MACOSX/Casillas_Bodova_Source_Data/._Fig2a.xlsx
- Casillas_Bodova_Source_Data/SupplFig5b.xlsx
- __MACOSX/Casillas_Bodova_Source_Data/._SupplFig5b.xlsx
- Casillas_Bodova_Source_Data/SupplFig7.xlsx
- __MACOSX/Casillas_Bodova_Source_Data/._SupplFig7.xlsx
- Casillas_Bodova_Source_Data/Fig1bcd_SupplFig2.xlsx
- __MACOSX/Casillas_Bodova_Source_Data/._Fig1bcd_SupplFig2.xlsx
- Casillas_Bodova_Source_Data/.DS_Store
- __MACOSX/Casillas_Bodova_Source_Data/._.DS_Store
- Casillas_Bodova_Source_Data/Fig2cd_SupplFig6.xlsx
- __MACOSX/Casillas_Bodova_Source_Data/._Fig2cd_SupplFig6.xlsx
- Casillas_Bodova_Source_Data/Fig1a.xlsx
- __MACOSX/Casillas_Bodova_Source_Data/._Fig1a.xlsx
- Casillas_Bodova_Source_Data/SupplFig8a.xlsx
- __MACOSX/Casillas_Bodova_Source_Data/._SupplFig8a.xlsx
- Casillas_Bodova_Source_Data/SupplFig3.xlsx
- __MACOSX/Casillas_Bodova_Source_Data/._SupplFig3.xlsx
- Casillas_Bodova_Source_Data/Fig6a_SupplFig9.xlsx
- __MACOSX/Casillas_Bodova_Source_Data/._Fig6a_SupplFig9.xlsx
- Casillas_Bodova_Source_Data/Fig7b.xlsx
- __MACOSX/Casillas_Bodova_Source_Data/._Fig7b.xlsx
- Casillas_Bodova_Source_Data/Fig2b_gr.xlsx
- __MACOSX/Casillas_Bodova_Source_Data/._Fig2b_gr.xlsx
- Casillas_Bodova_Source_Data/SupplFig8b.xlsx
- __MACOSX/Casillas_Bodova_Source_Data/._SupplFig8b.xlsx
- Casillas_Bodova_Source_Data/Fig7a_SupplFig11.xlsx
- __MACOSX/Casillas_Bodova_Source_Data/._Fig7a_SupplFig11.xlsx
- Casillas_Bodova_Source_Data/Fig2b_sp.xlsx
- __MACOSX/Casillas_Bodova_Source_Data/._Fig2b_sp.xlsx
- Casillas_Bodova_Source_Data/SupplFig5a.xlsx
- __MACOSX/Casillas_Bodova_Source_Data/._SupplFig5a.xlsx
- Casillas_Bodova_Source_Data/SupplFig4.xlsx
- __MACOSX/Casillas_Bodova_Source_Data/._SupplFig4.xlsx
