# Supplementary material for: Dynamic pathogen detection and social feedback shape collective hygiene in ants
Source: Nat Commun. 2023 Jun 3;14:3232. doi: 10.1038/s41467-023-38947-y (PMC10239465; doi:10.1038/s41467-023-38947-y)
Supplement: Supplementary file 4 — Source Data [file 41467_2023_38947_MOESM4_ESM.zip › Casillas_Bodova_Source_Data/Fig6b_SupplFig10.xlsx]

## Sheet: F 6b, SF 10
Phase	Ant_treatment	Time_since_last_received	Received_performed	Received_notperformed	Notreceived_peformed	Notreceived_notperformed	LOR_to_groom
pre	na	5	1442	22464	24490	127248	-0.984208
pre	na	10	276	2780	24195	124016	-0.59197
pre	na	15	270	2547	23904	121025	-0.542808
pre	na	20	272	2382	23607	118210	-0.485027
pre	na	25	266	2254	23302	115542	-0.463706
pre	na	30	297	2091	22964	113056	-0.305605
pre	na	35	289	2004	22633	110668	-0.297989
pre	na	40	301	1892	22289	108401	-0.217181
pre	na	45	291	1817	21945	106228	-0.21533
pre	na	50	297	1741	21590	104146	-0.164038
pre	na	55	315	1652	21216	102162	-0.071195
pre	na	60	299	1618	20864	100219	-0.0996221
pre	na	65	285	1587	20528	98311	-0.126294
pre	na	70	275	1535	20203	96463	-0.130827
pre	na	75	274	1482	19875	94680	-0.106073
pre	na	80	261	1444	19559	92947	-0.127229
pre	na	85	264	1390	19241	91271	-0.0869221
pre	na	90	268	1325	18926	89660	-0.0353815
pre	na	95	256	1282	18619	88099	-0.0470534
pre	na	100	250	1246	18313	86586	-0.0437024
pre	na	105	247	1220	18013	85102	-0.0368353
pre	na	110	240	1173	17722	83669	-0.0286539
pre	na	115	225	1146	17448	82268	-0.0640942
pre	na	120	218	1120	17169	80908	-0.0717887
pre	na	125	204	1091	16907	79581	-0.106455
pre	na	130	205	1052	16645	78296	-0.0723275
pre	na	135	199	1027	16390	77038	-0.0776876
pre	na	140	188	1006	16145	75806	-0.108977
pre	na	145	188	960	15903	74620	-0.0702384
pre	na	150	180	938	15666	73463	-0.0877478
pre	na	155	178	912	15438	72332	-0.0742617
pre	na	160	177	885	15211	71232	-0.0542931
pre	na	165	174	867	14987	70155	-0.0517445
pre	na	170	179	837	14755	69119	0.00149084
pre	na	175	182	798	14520	68127	0.0555056
pre	na	180	165	787	14304	67145	-0.0131817
post	F_high	5	272	29261	3169	38380	-2.114
post	F_high	10	44	1708	3125	36620	-1.14127
post	F_high	15	42	1430	3083	35143	-1.03909
post	F_high	20	45	1247	3038	33854	-0.860489
post	F_high	25	47	1114	2991	32701	-0.727571
post	F_high	30	44	1008	2947	31657	-0.711077
post	F_high	35	41	944	2904	30683	-0.73102
post	F_high	40	48	880	2854	29773	-0.525412
post	F_high	45	48	824	2806	28920	-0.474212
post	F_high	50	47	776	2759	28119	-0.447633
post	F_high	55	44	737	2715	27358	-0.47155
post	F_high	60	43	700	2672	26635	-0.454497
post	F_high	65	50	672	2622	25940	-0.281862
post	F_high	70	49	644	2573	25275	-0.267521
post	F_high	75	45	620	2528	24638	-0.318587
post	F_high	80	49	590	2479	24031	-0.198417
post	F_high	85	49	565	2430	23451	-0.162557
post	F_high	90	46	542	2384	22897	-0.186812
post	F_high	95	50	517	2334	22368	-0.0690356
post	F_high	100	41	508	2293	21849	-0.240434
post	F_high	105	44	479	2249	21359	-0.124292
post	F_high	110	46	456	2203	20892	-0.0401626
post	F_high	115	43	446	2160	20435	-0.083542
post	F_high	120	44	427	2116	19998	-0.0239851
post	F_high	125	40	415	2076	19573	-0.0869017
post	F_high	130	37	403	2039	19161	-0.134315
post	F_high	135	37	397	2002	18755	-0.12339
post	F_high	140	35	391	1967	18356	-0.163848
post	F_high	145	37	381	1930	17967	-0.0915146
post	F_high	150	39	365	1891	17594	-0.00531408
post	F_high	155	39	352	1852	17234	0.027543
post	F_high	160	38	338	1814	16888	0.0410931
post	F_high	165	32	333	1782	16547	-0.103413
post	F_high	170	36	320	1746	16219	0.0396862
post	F_high	175	32	313	1714	15898	-0.0480578
post	F_high	180	28	303	1686	15588	-0.14307
post	f_low	5	149	26000	3280	40576	-2.57455
post	f_low	10	31	1355	3248	39165	-1.23077
post	f_low	15	27	1168	3220	37947	-1.24181
post	f_low	20	24	1058	3195	36843	-1.28027
post	f_low	25	28	968	3166	35831	-1.06053
post	f_low	30	28	897	3137	34897	-1.00238
post	f_low	35	24	837	3112	34026	-1.10067
post	f_low	40	27	799	3085	33193	-0.956098
post	f_low	45	28	760	3057	32400	-0.886407
post	f_low	50	27	729	3029	31641	-0.894562
post	f_low	55	33	684	2995	30931	-0.651331
post	f_low	60	38	657	2955	30251	-0.487094
post	f_low	65	46	631	2906	29601	-0.274352
post	f_low	70	44	604	2859	28979	-0.279512
post	f_low	75	44	580	2813	28382	-0.245954
post	f_low	80	39	565	2772	27800	-0.339497
post	f_low	85	37	547	2733	27238	-0.364153
post	f_low	90	39	526	2693	26697	-0.283265
post	f_low	95	42	502	2650	26181	-0.174388
post	f_low	100	47	478	2602	25689	-0.0269873
post	f_low	105	44	463	2557	25213	-0.0591998
post	f_low	110	47	442	2509	24758	0.043578
post	f_low	115	44	425	2464	24320	0.0196055
post	f_low	120	44	413	2420	23894	0.0458398
post	f_low	125	41	402	2379	23481	0.00601944
post	f_low	130	43	385	2336	23085	0.0892125
post	f_low	135	43	380	2293	22695	0.102363
post	f_low	140	41	363	2252	22322	0.102027
post	f_low	145	40	351	2212	21963	0.111594
post	f_low	150	36	339	2176	21617	0.048496
post	f_low	155	36	331	2140	21279	0.0708989
post	f_low	160	34	325	2106	20947	0.0360436
post	f_low	165	36	311	2070	20629	0.128966
post	f_low	170	39	301	2031	20321	0.233004
post	f_low	175	38	292	1993	20023	0.240622
post	f_low	180	37	283	1956	19734	0.248547
post	C_control	5	135	10649	2119	22638	-1.92238
post	C_control	10	15	746	2104	21865	-1.49366
post	C_control	15	16	654	2087	21186	-1.32312
post	C_control	20	21	592	2065	20571	-0.979431
post	C_control	25	27	534	2036	20016	-0.651468
post	C_control	30	26	506	2008	19490	-0.647726
post	C_control	35	27	475	1979	18997	-0.561976
post	C_control	40	26	456	1952	18522	-0.569546
post	C_control	45	26	436	1925	18067	-0.537062
post	C_control	50	26	419	1898	17630	-0.508929
post	C_control	55	26	402	1871	17211	-0.478754
post	C_control	60	28	388	1842	16807	-0.38354
post	C_control	65	27	379	1814	16412	-0.403201
post	C_control	70	24	369	1789	16027	-0.497316
post	C_control	75	26	348	1762	15663	-0.374703
post	C_control	80	29	324	1733	15322	-0.212583
post	C_control	85	27	316	1706	14989	-0.260936
post	C_control	90	29	300	1677	14674	-0.151479
post	C_control	95	30	292	1647	14368	-0.0987838
post	C_control	100	28	284	1619	14070	-0.139648
post	C_control	105	28	269	1591	13787	-0.0929525
post	C_control	110	27	262	1564	13511	-0.104799
post	C_control	115	25	259	1539	13239	-0.168092
post	C_control	120	26	251	1513	12975	-0.106695
post	C_control	125	27	248	1486	12714	-0.0637802
post	C_control	130	28	240	1458	12461	-0.0025933
post	C_control	135	28	236	1430	12213	0.0118075
post	C_control	140	27	229	1403	11972	0.00543391
post	C_control	145	26	221	1377	11739	0.00263384
post	C_control	150	26	212	1351	11516	0.0396467
post	C_control	155	22	210	1329	11295	-0.104522
post	C_control	160	22	206	1307	11079	-0.0894708
post	C_control	165	26	195	1281	10874	0.110033
post	C_control	170	24	191	1257	10673	0.0577441
post	C_control	175	22	184	1235	10479	0.01288
post	C_control	180	17	182	1218	10287	-0.21452
post	N_nestmate	5	3481	18277	91387	240111	-0.544143
post	N_nestmate	10	654	2471	90688	237358	-0.278353
post	N_nestmate	15	633	2290	89998	234798	-0.246485
post	N_nestmate	20	639	2157	89298	232376	-0.194481
post	N_nestmate	25	643	2048	88582	230075	-0.151337
post	N_nestmate	30	645	1974	87850	227863	-0.122095
post	N_nestmate	35	626	1927	87138	225697	-0.127491
post	N_nestmate	40	631	1871	86411	223600	-0.100047
post	N_nestmate	45	631	1825	85678	221558	-0.0819633
post	N_nestmate	50	608	1794	84965	219551	-0.0973979
post	N_nestmate	55	603	1753	84253	217590	-0.0867205
post	N_nestmate	60	616	1703	83529	215679	-0.0496993
post	N_nestmate	65	621	1668	82792	213811	-0.0284761
post	N_nestmate	70	598	1658	82076	211956	-0.0517149
post	N_nestmate	75	614	1610	81343	210151	-0.0107231
post	N_nestmate	80	598	1591	80617	208375	-0.0209199
post	N_nestmate	85	589	1556	79895	206640	-0.0153212
post	N_nestmate	90	567	1550	79203	204905	-0.0400557
post	N_nestmate	95	564	1530	78515	203190	-0.0342064
post	N_nestmate	100	565	1502	77822	201507	-0.0190617
post	N_nestmate	105	544	1489	77142	199846	-0.0399923
post	N_nestmate	110	551	1457	76448	198225	-0.0141891
post	N_nestmate	115	555	1429	75752	196631	0.00584214
post	N_nestmate	120	542	1412	75067	195059	-0.0018604
post	N_nestmate	125	542	1383	74381	193519	0.013998
post	N_nestmate	130	553	1344	73687	192018	0.0498893
post	N_nestmate	135	558	1320	72981	190549	0.0703644
post	N_nestmate	140	551	1308	72284	189096	0.0693133
post	N_nestmate	145	540	1289	71599	187662	0.0667987
post	N_nestmate	150	529	1280	70927	186236	0.0585179
post	N_nestmate	155	522	1269	70269	184815	0.0564004
post	N_nestmate	160	525	1250	69604	183418	0.072497
post	N_nestmate	165	520	1238	68941	182036	0.074007
post	N_nestmate	170	514	1218	68282	180678	0.0788372
post	N_nestmate	175	506	1204	67628	179338	0.0775166
post	N_nestmate	180	504	1189	66979	178012	0.0851612
