# Supplementary material for: Dynamic pathogen detection and social feedback shape collective hygiene in ants
Source: Nat Commun. 2023 Jun 3;14:3232. doi: 10.1038/s41467-023-38947-y (PMC10239465; doi:10.1038/s41467-023-38947-y)
Supplement: Supplementary file 4 — Source Data [file 41467_2023_38947_MOESM4_ESM.zip › Casillas_Bodova_Source_Data/Fig2a.xlsx]

## Sheet: F 2a
Replicate	Group_treatment	Individual_treatment	Color	Spore_label	Ant_part	GFP_spore_number	RFP_spore_number
FF R1	high high	F_high	green	GFP	body	64500	0
FF R1	high high	F_high	green	GFP	head	3575	0
FF R1	high high	F_high	purple	RFP	body	0	14925
FF R1	high high	F_high	purple	RFP	head	0	30000
FF R1	high high	N_nestmate	blue	na	body	0	0
FF R1	high high	N_nestmate	blue	na	head	10725	1125
FF R1	high high	N_nestmate	orange	na	body	0	0
FF R1	high high	N_nestmate	orange	na	head	2975	0
FF R1	high high	N_nestmate	red	na	body	0	0
FF R1	high high	N_nestmate	red	na	head	600	2300
FF R1	high high	N_nestmate	yellow	na	body	225	0
FF R1	high high	N_nestmate	yellow	na	head	5375	600
FF R1	high high	P_pellet	na	na	pellets	2450	3000
FF R2	high high	F_high	orange	GFP	body	29450	5750
FF R2	high high	F_high	orange	GFP	head	5100	2275
FF R2	high high	F_high	purple	RFP	body	0	21475
FF R2	high high	F_high	purple	RFP	head	0	3650
FF R2	high high	N_nestmate	blue	na	body	0	0
FF R2	high high	N_nestmate	blue	na	head	5675	8275
FF R2	high high	N_nestmate	green	na	body	0	0
FF R2	high high	N_nestmate	green	na	head	0	0
FF R2	high high	N_nestmate	red	na	body	0	0
FF R2	high high	N_nestmate	red	na	head	450	1000
FF R2	high high	N_nestmate	yellow	na	body	0	0
FF R2	high high	N_nestmate	yellow	na	head	2725	300
FF R2	high high	P_pellet	na	na	pellets	3600	2075
FF R3	high high	F_high	yellow	GFP	body	24950	0
FF R3	high high	F_high	yellow	GFP	head	2575	0
FF R3	high high	F_high	blue	RFP	body	0	19950
FF R3	high high	F_high	blue	RFP	head	0	5775
FF R3	high high	N_nestmate	green	na	body	0	0
FF R3	high high	N_nestmate	green	na	head	4225	9075
FF R3	high high	N_nestmate	orange	na	body	0	0
FF R3	high high	N_nestmate	orange	na	head	0	725
FF R3	high high	N_nestmate	purple	na	body	0	0
FF R3	high high	N_nestmate	purple	na	head	0	175
FF R3	high high	N_nestmate	red	na	body	0	0
FF R3	high high	N_nestmate	red	na	head	1875	2300
FF R3	high high	P_pellet	na	na	pellets	2975	2975
FF R4	high high	F_high	yellow	GFP	body	27500	0
FF R4	high high	F_high	yellow	GFP	head	8000	175
FF R4	high high	F_high	orange	RFP	body	0	10025
FF R4	high high	F_high	orange	RFP	head	0	2100
FF R4	high high	N_nestmate	blue	na	body	0	0
FF R4	high high	N_nestmate	blue	na	head	0	0
FF R4	high high	N_nestmate	green	na	body	0	0
FF R4	high high	N_nestmate	green	na	head	0	1550
FF R4	high high	N_nestmate	purple	na	body	0	0
FF R4	high high	N_nestmate	purple	na	head	0	400
FF R4	high high	N_nestmate	red	na	body	0	0
FF R4	high high	N_nestmate	red	na	head	4000	500
FF R4	high high	P_pellet	na	na	pellets	4550	4300
FF R5	high high	F_high	green	GFP	body	18250	0
FF R5	high high	F_high	green	GFP	head	5100	0
FF R5	high high	F_high	blue	RFP	body	0	4050
FF R5	high high	F_high	blue	RFP	head	300	4700
FF R5	high high	N_nestmate	orange	na	body	0	0
FF R5	high high	N_nestmate	orange	na	head	1150	2425
FF R5	high high	N_nestmate	purple	na	body	0	0
FF R5	high high	N_nestmate	purple	na	head	6025	3150
FF R5	high high	N_nestmate	red	na	body	0	0
FF R5	high high	N_nestmate	red	na	head	350	225
FF R5	high high	N_nestmate	yellow	na	body	0	0
FF R5	high high	N_nestmate	yellow	na	head	1600	10500
FF R5	high high	P_pellet	na	na	pellets	8325	1375
FF R6	high high	F_high	yellow	GFP	body	41250	0
FF R6	high high	F_high	yellow	GFP	head	14350	0
FF R6	high high	F_high	blue	RFP	body	0	18175
FF R6	high high	F_high	blue	RFP	head	675	14100
FF R6	high high	N_nestmate	green	na	body	0	0
FF R6	high high	N_nestmate	green	na	head	2350	1475
FF R6	high high	N_nestmate	orange	na	body	0	0
FF R6	high high	N_nestmate	orange	na	head	4450	1575
FF R6	high high	N_nestmate	purple	na	body	0	0
FF R6	high high	N_nestmate	purple	na	head	325	2475
FF R6	high high	N_nestmate	red	na	body	0	0
FF R6	high high	N_nestmate	red	na	head	375	0
FF R6	high high	P_pellet	na	na	pellets	18950	13525
FF R7	high high	F_high	yellow	GFP	body	63750	325
FF R7	high high	F_high	yellow	GFP	head	3250	0
FF R7	high high	F_high	green	RFP	body	0	59000
FF R7	high high	F_high	green	RFP	head	0	3125
FF R7	high high	N_nestmate	blue	na	body	0	0
FF R7	high high	N_nestmate	blue	na	head	0	0
FF R7	high high	N_nestmate	orange	na	body	0	0
FF R7	high high	N_nestmate	orange	na	head	1675	900
FF R7	high high	N_nestmate	purple	na	body	0	0
FF R7	high high	N_nestmate	purple	na	head	0	0
FF R7	high high	N_nestmate	red	na	body	0	0
FF R7	high high	N_nestmate	red	na	head	0	0
FF R7	high high	P_pellet	na	na	pellets	925	950
FF R8	high high	F_high	orange	GFP	body	60750	200
FF R8	high high	F_high	orange	GFP	head	3025	0
FF R8	high high	F_high	red	RFP	body	0	8650
FF R8	high high	F_high	red	RFP	head	450	7500
FF R8	high high	N_nestmate	blue	na	body	0	0
FF R8	high high	N_nestmate	blue	na	head	600	975
FF R8	high high	N_nestmate	green	na	body	0	0
FF R8	high high	N_nestmate	green	na	head	2900	3125
FF R8	high high	N_nestmate	purple	na	body	350	0
FF R8	high high	N_nestmate	purple	na	head	350	475
FF R8	high high	N_nestmate	yellow	na	body	0	0
FF R8	high high	N_nestmate	yellow	na	head	4800	11050
FF R8	high high	P_pellet	na	na	pellets	6175	4725
FF R9	high high	F_high	yellow	GFP	body	51325	0
FF R9	high high	F_high	yellow	GFP	head	7325	0
FF R9	high high	F_high	purple	RFP	body	0	40000
FF R9	high high	F_high	purple	RFP	head	0	13825
FF R9	high high	N_nestmate	blue	na	body	0	0
FF R9	high high	N_nestmate	blue	na	head	0	0
FF R9	high high	N_nestmate	green	na	body	0	0
FF R9	high high	N_nestmate	green	na	head	0	4050
FF R9	high high	N_nestmate	orange	na	body	0	0
FF R9	high high	N_nestmate	orange	na	head	0	7050
FF R9	high high	N_nestmate	red	na	body	0	0
FF R9	high high	N_nestmate	red	na	head	5775	7250
FF R9	high high	P_pellet	na	na	pellets	2075	2450
FF R10	high high	F_high	green	GFP	body	30750	0
FF R10	high high	F_high	green	GFP	head	15425	1625
FF R10	high high	F_high	blue	RFP	body	0	5725
FF R10	high high	F_high	blue	RFP	head	725	11525
FF R10	high high	N_nestmate	orange	na	body	0	0
FF R10	high high	N_nestmate	orange	na	head	2175	600
FF R10	high high	N_nestmate	purple	na	body	0	0
FF R10	high high	N_nestmate	purple	na	head	17575	14850
FF R10	high high	N_nestmate	red	na	body	0	0
FF R10	high high	N_nestmate	red	na	head	0	500
FF R10	high high	N_nestmate	yellow	na	body	250	0
FF R10	high high	N_nestmate	yellow	na	head	650	0
FF R10	high high	P_pellet	na	na	pellets	11025	900
FF R11	high high	F_high	green	GFP	body	11600	0
FF R11	high high	F_high	green	GFP	head	7950	400
FF R11	high high	F_high	blue	RFP	body	0	35000
FF R11	high high	F_high	blue	RFP	head	350	17250
FF R11	high high	N_nestmate	orange	na	body	0	175
FF R11	high high	N_nestmate	orange	na	head	500	0
FF R11	high high	N_nestmate	purple	na	body	0	0
FF R11	high high	N_nestmate	purple	na	head	10250	4875
FF R11	high high	N_nestmate	red	na	body	0	0
FF R11	high high	N_nestmate	red	na	head	500	0
FF R11	high high	N_nestmate	yellow	na	body	0	0
FF R11	high high	N_nestmate	yellow	na	head	0	0
FF R11	high high	P_pellet	na	na	pellets	23675	18125
FF R12	high high	F_high	red	GFP	body	28700	0
FF R12	high high	F_high	red	GFP	head	12975	0
FF R12	high high	F_high	orange	RFP	body	0	27900
FF R12	high high	F_high	orange	RFP	head	675	20650
FF R12	high high	N_nestmate	blue	na	body	0	0
FF R12	high high	N_nestmate	blue	na	head	0	0
FF R12	high high	N_nestmate	green	na	body	0	0
FF R12	high high	N_nestmate	green	na	head	2625	2225
FF R12	high high	N_nestmate	purple	na	body	0	0
FF R12	high high	N_nestmate	purple	na	head	1825	8350
FF R12	high high	N_nestmate	yellow	na	body	0	425
FF R12	high high	N_nestmate	yellow	na	head	325	0
FF R12	high high	P_pellet	na	na	pellets	13000	24250
FF R13	high high	F_high	blue	GFP	body	10150	0
FF R13	high high	F_high	blue	GFP	head	16750	600
FF R13	high high	F_high	yellow	RFP	body	0	32325
FF R13	high high	F_high	yellow	RFP	head	0	15050
FF R13	high high	N_nestmate	green	na	body	0	0
FF R13	high high	N_nestmate	green	na	head	0	225
FF R13	high high	N_nestmate	orange	na	body	0	0
FF R13	high high	N_nestmate	orange	na	head	1000	675
FF R13	high high	N_nestmate	purple	na	body	0	0
FF R13	high high	N_nestmate	purple	na	head	0	350
FF R13	high high	N_nestmate	red	na	body	0	0
FF R13	high high	N_nestmate	red	na	head	225	1325
FF R13	high high	P_pellet	na	na	pellets	1425	1475
FF R14	high high	F_high	purple	GFP	body	23625	0
FF R14	high high	F_high	purple	GFP	head	29450	800
FF R14	high high	F_high	yellow	RFP	body	0	47250
FF R14	high high	F_high	yellow	RFP	head	325	31250
FF R14	high high	N_nestmate	blue	na	body	300	275
FF R14	high high	N_nestmate	blue	na	head	350	750
FF R14	high high	N_nestmate	green	na	body	450	0
FF R14	high high	N_nestmate	green	na	head	0	0
FF R14	high high	N_nestmate	orange	na	body	0	0
FF R14	high high	N_nestmate	orange	na	head	7725	250
FF R14	high high	N_nestmate	red	na	body	0	0
FF R14	high high	N_nestmate	red	na	head	0	0
FF R14	high high	P_pellet	na	na	pellets	6325	775
FF R15	high high	F_high	red	GFP	body	167400	0
FF R15	high high	F_high	red	GFP	head	14150	0
FF R15	high high	F_high	orange	RFP	body	0	35250
FF R15	high high	F_high	orange	RFP	head	0	875
FF R15	high high	N_nestmate	blue	na	body	0	275
FF R15	high high	N_nestmate	blue	na	head	0	0
FF R15	high high	N_nestmate	green	na	body	0	0
FF R15	high high	N_nestmate	green	na	head	250	300
FF R15	high high	N_nestmate	purple	na	body	250	0
FF R15	high high	N_nestmate	purple	na	head	4275	13225
FF R15	high high	N_nestmate	yellow	na	body	0	0
FF R15	high high	N_nestmate	yellow	na	head	325	0
FF R15	high high	P_pellet	na	na	pellets	1550	1350
FF R16	high high	F_high	orange	GFP	body	20625	0
FF R16	high high	F_high	orange	GFP	head	10100	0
FF R16	high high	F_high	purple	RFP	body	0	21800
FF R16	high high	F_high	purple	RFP	head	0	20050
FF R16	high high	N_nestmate	blue	na	body	0	0
FF R16	high high	N_nestmate	blue	na	head	0	0
FF R16	high high	N_nestmate	green	na	body	0	0
FF R16	high high	N_nestmate	green	na	head	2675	0
FF R16	high high	N_nestmate	red	na	body	0	0
FF R16	high high	N_nestmate	red	na	head	6425	9450
FF R16	high high	N_nestmate	yellow	na	body	0	0
FF R16	high high	N_nestmate	yellow	na	head	0	0
FF R16	high high	P_pellet	na	na	pellets	3700	7300
FF R17	high high	F_high	purple	GFP	body	19400	16100
FF R17	high high	F_high	purple	GFP	head	4300	500
FF R17	high high	F_high	orange	RFP	body	0	59500
FF R17	high high	F_high	orange	RFP	head	0	12100
FF R17	high high	N_nestmate	blue	na	body	225	200
FF R17	high high	N_nestmate	blue	na	head	825	1575
FF R17	high high	N_nestmate	green	na	body	0	0
FF R17	high high	N_nestmate	green	na	head	0	200
FF R17	high high	N_nestmate	red	na	body	0	0
FF R17	high high	N_nestmate	red	na	head	0	3375
FF R17	high high	N_nestmate	yellow	na	body	0	0
FF R17	high high	N_nestmate	yellow	na	head	3900	11350
Ff R1	high low	F_high	purple	GFP	body	15200	0
Ff R1	high low	F_high	purple	GFP	head	1875	0
Ff R1	high low	f_low	orange	RFP	body	0	6850
Ff R1	high low	f_low	orange	RFP	head	0	4675
Ff R1	high low	N_nestmate	blue	na	body	0	200
Ff R1	high low	N_nestmate	blue	na	head	325	700
Ff R1	high low	N_nestmate	green	na	body	0	0
Ff R1	high low	N_nestmate	green	na	head	0	0
Ff R1	high low	N_nestmate	red	na	body	0	0
Ff R1	high low	N_nestmate	red	na	head	1225	275
Ff R1	high low	N_nestmate	yellow	na	body	0	0
Ff R1	high low	N_nestmate	yellow	na	head	300	0
Ff R1	high low	P_pellet	na	na	pellets	2975	2975
Ff R2	high low	F_high	blue	GFP	body	4350	0
Ff R2	high low	F_high	blue	GFP	head	3250	0
Ff R2	high low	f_low	red	RFP	body	0	2050
Ff R2	high low	f_low	red	RFP	head	0	2650
Ff R2	high low	N_nestmate	green	na	body	0	0
Ff R2	high low	N_nestmate	green	na	head	0	0
Ff R2	high low	N_nestmate	orange	na	body	0	0
Ff R2	high low	N_nestmate	orange	na	head	400	275
Ff R2	high low	N_nestmate	purple	na	body	0	0
Ff R2	high low	N_nestmate	purple	na	head	2475	325
Ff R2	high low	N_nestmate	yellow	na	body	0	0
Ff R2	high low	N_nestmate	yellow	na	head	0	425
Ff R2	high low	P_pellet	na	na	pellets	450	150
Ff R3	high low	F_high	red	RFP	body	0	70750
Ff R3	high low	F_high	red	RFP	head	0	1775
Ff R3	high low	f_low	orange	GFP	body	9400	0
Ff R3	high low	f_low	orange	GFP	head	1125	0
Ff R3	high low	N_nestmate	blue	na	body	0	0
Ff R3	high low	N_nestmate	blue	na	head	2950	9125
Ff R3	high low	N_nestmate	green	na	body	0	550
Ff R3	high low	N_nestmate	green	na	head	225	1075
Ff R3	high low	N_nestmate	purple	na	body	0	0
Ff R3	high low	N_nestmate	purple	na	head	225	375
Ff R3	high low	N_nestmate	yellow	na	body	0	0
Ff R3	high low	N_nestmate	yellow	na	head	575	0
Ff R3	high low	P_pellet	na	na	pellets	2675	3950
Ff R4	high low	F_high	purple	RFP	body	0	50000
Ff R4	high low	F_high	purple	RFP	head	0	6850
Ff R4	high low	f_low	blue	GFP	body	14925	0
Ff R4	high low	f_low	blue	GFP	head	4950	0
Ff R4	high low	N_nestmate	green	na	body	0	0
Ff R4	high low	N_nestmate	green	na	head	5525	625
Ff R4	high low	N_nestmate	orange	na	body	0	0
Ff R4	high low	N_nestmate	orange	na	head	0	0
Ff R4	high low	N_nestmate	red	na	body	0	0
Ff R4	high low	N_nestmate	red	na	head	0	0
Ff R4	high low	N_nestmate	yellow	na	body	0	0
Ff R4	high low	N_nestmate	yellow	na	head	675	575
Ff R4	high low	P_pellet	na	na	pellets	1125	2775
Ff R5	high low	F_high	purple	GFP	body	16900	0
Ff R5	high low	F_high	purple	GFP	head	8025	4200
Ff R5	high low	f_low	yellow	RFP	body	0	40500
Ff R5	high low	f_low	yellow	RFP	head	0	11275
Ff R5	high low	N_nestmate	blue	na	body	0	0
Ff R5	high low	N_nestmate	blue	na	head	0	0
Ff R5	high low	N_nestmate	green	na	body	0	0
Ff R5	high low	N_nestmate	green	na	head	950	850
Ff R5	high low	N_nestmate	orange	na	body	0	0
Ff R5	high low	N_nestmate	orange	na	head	1025	1025
Ff R5	high low	N_nestmate	red	na	body	1425	2975
Ff R5	high low	N_nestmate	red	na	head	0	200
Ff R5	high low	P_pellet	na	na	pellets	2825	1675
Ff R6	high low	F_high	blue	GFP	body	28750	175
Ff R6	high low	F_high	blue	GFP	head	16250	0
Ff R6	high low	f_low	green	RFP	body	0	18750
Ff R6	high low	f_low	green	RFP	head	375	2425
Ff R6	high low	N_nestmate	orange	na	body	0	0
Ff R6	high low	N_nestmate	orange	na	head	5050	4250
Ff R6	high low	N_nestmate	purple	na	body	0	0
Ff R6	high low	N_nestmate	purple	na	head	1875	3650
Ff R6	high low	N_nestmate	red	na	body	225	0
Ff R6	high low	N_nestmate	red	na	head	21500	6000
Ff R6	high low	N_nestmate	yellow	na	body	850	400
Ff R6	high low	N_nestmate	yellow	na	head	475	1075
Ff R6	high low	P_pellet	na	na	pellets	1750	450
Ff R7	high low	F_high	red	GFP	body	2325	0
Ff R7	high low	F_high	red	GFP	head	11750	2900
Ff R7	high low	f_low	yellow	RFP	body	275	12950
Ff R7	high low	f_low	yellow	RFP	head	2725	12175
Ff R7	high low	N_nestmate	blue	na	body	0	0
Ff R7	high low	N_nestmate	blue	na	head	0	0
Ff R7	high low	N_nestmate	green	na	body	0	0
Ff R7	high low	N_nestmate	green	na	head	250	0
Ff R7	high low	N_nestmate	orange	na	body	0	0
Ff R7	high low	N_nestmate	orange	na	head	1575	6475
Ff R7	high low	N_nestmate	purple	na	body	225	0
Ff R7	high low	N_nestmate	purple	na	head	900	225
Ff R7	high low	P_pellet	na	na	pellets	2350	1125
Ff R8	high low	F_high	orange	GFP	body	39075	0
Ff R8	high low	F_high	orange	GFP	head	19900	0
Ff R8	high low	f_low	red	RFP	body	0	11350
Ff R8	high low	f_low	red	RFP	head	0	1525
Ff R8	high low	N_nestmate	blue	na	body	0	0
Ff R8	high low	N_nestmate	blue	na	head	17525	0
Ff R8	high low	N_nestmate	green	na	body	0	0
Ff R8	high low	N_nestmate	green	na	head	0	450
Ff R8	high low	N_nestmate	purple	na	body	0	0
Ff R8	high low	N_nestmate	purple	na	head	0	675
Ff R8	high low	N_nestmate	yellow	na	body	0	0
Ff R8	high low	N_nestmate	yellow	na	head	0	0
Ff R8	high low	P_pellet	na	na	pellets	5175	4050
Ff R9	high low	F_high	purple	RFP	body	0	31250
Ff R9	high low	F_high	purple	RFP	head	0	7525
Ff R9	high low	f_low	blue	GFP	body	8150	0
Ff R9	high low	f_low	blue	GFP	head	11300	0
Ff R9	high low	N_nestmate	green	na	body	0	0
Ff R9	high low	N_nestmate	green	na	head	1375	4825
Ff R9	high low	N_nestmate	orange	na	body	0	0
Ff R9	high low	N_nestmate	orange	na	head	675	575
Ff R9	high low	N_nestmate	red	na	body	0	0
Ff R9	high low	N_nestmate	red	na	head	1175	1975
Ff R9	high low	N_nestmate	yellow	na	body	0	0
Ff R9	high low	N_nestmate	yellow	na	head	0	375
Ff R9	high low	P_pellet	na	na	pellets	2250	6600
Ff R10	high low	F_high	blue	RFP	body	275	16275
Ff R10	high low	F_high	blue	RFP	head	900	3350
Ff R10	high low	f_low	yellow	GFP	body	18250	1025
Ff R10	high low	f_low	yellow	GFP	head	2050	0
Ff R10	high low	N_nestmate	green	na	body	0	0
Ff R10	high low	N_nestmate	green	na	head	1250	500
Ff R10	high low	N_nestmate	orange	na	body	0	0
Ff R10	high low	N_nestmate	orange	na	head	1800	0
Ff R10	high low	N_nestmate	purple	na	body	0	0
Ff R10	high low	N_nestmate	purple	na	head	2675	4475
Ff R10	high low	N_nestmate	red	na	body	0	0
Ff R10	high low	N_nestmate	red	na	head	10600	1225
Ff R10	high low	P_pellet	na	na	pellets	16850	20575
Ff R11	high low	F_high	red	RFP	body	0	10350
Ff R11	high low	F_high	red	RFP	head	0	3850
Ff R11	high low	f_low	blue	GFP	body	13675	0
Ff R11	high low	f_low	blue	GFP	head	925	0
Ff R11	high low	N_nestmate	green	na	body	0	0
Ff R11	high low	N_nestmate	green	na	head	0	10350
Ff R11	high low	N_nestmate	orange	na	body	0	0
Ff R11	high low	N_nestmate	orange	na	head	0	17000
Ff R11	high low	N_nestmate	purple	na	body	0	0
Ff R11	high low	N_nestmate	purple	na	head	4750	9025
Ff R11	high low	N_nestmate	yellow	na	body	0	0
Ff R11	high low	N_nestmate	yellow	na	head	550	250
Ff R11	high low	P_pellet	na	na	pellets	1375	1375
Ff R12	high low	F_high	green	RFP	body	0	27975
Ff R12	high low	F_high	green	RFP	head	325	12250
Ff R12	high low	f_low	blue	GFP	body	8900	0
Ff R12	high low	f_low	blue	GFP	head	12250	500
Ff R12	high low	N_nestmate	orange	na	body	0	0
Ff R12	high low	N_nestmate	orange	na	head	3350	200
Ff R12	high low	N_nestmate	purple	na	body	0	250
Ff R12	high low	N_nestmate	purple	na	head	1125	0
Ff R12	high low	N_nestmate	red	na	body	0	0
Ff R12	high low	N_nestmate	red	na	head	675	5025
Ff R12	high low	N_nestmate	yellow	na	body	0	0
Ff R12	high low	N_nestmate	yellow	na	head	1575	2050
Ff R12	high low	P_pellet	na	na	pellets	3325	8125
Ff R13	high low	F_high	yellow	GFP	body	17500	0
Ff R13	high low	F_high	yellow	GFP	head	4050	0
Ff R13	high low	f_low	purple	RFP	body	0	24300
Ff R13	high low	f_low	purple	RFP	head	225	7875
Ff R13	high low	N_nestmate	blue	na	body	0	0
Ff R13	high low	N_nestmate	blue	na	head	0	775
Ff R13	high low	N_nestmate	green	na	body	0	0
Ff R13	high low	N_nestmate	green	na	head	0	950
Ff R13	high low	N_nestmate	orange	na	body	0	0
Ff R13	high low	N_nestmate	orange	na	head	0	0
Ff R13	high low	N_nestmate	red	na	body	425	0
Ff R13	high low	N_nestmate	red	na	head	300	0
Ff R13	high low	P_pellet	na	na	pellets	2225	5625
Ff R14	high low	F_high	orange	GFP	body	16000	0
Ff R14	high low	F_high	orange	GFP	head	4050	0
Ff R14	high low	f_low	green	RFP	body	0	26575
Ff R14	high low	f_low	green	RFP	head	0	15100
Ff R14	high low	N_nestmate	blue	na	body	0	0
Ff R14	high low	N_nestmate	blue	na	head	0	0
Ff R14	high low	N_nestmate	purple	na	body	0	0
Ff R14	high low	N_nestmate	purple	na	head	8050	900
Ff R14	high low	N_nestmate	red	na	body	0	0
Ff R14	high low	N_nestmate	red	na	head	0	1225
Ff R14	high low	N_nestmate	yellow	na	body	0	175
Ff R14	high low	N_nestmate	yellow	na	head	0	0
Ff R14	high low	P_pellet	na	na	pellets	11150	2350
Ff R15	high low	F_high	blue	RFP	body	0	26625
Ff R15	high low	F_high	blue	RFP	head	350	9850
Ff R15	high low	f_low	green	GFP	body	16100	5700
Ff R15	high low	f_low	green	GFP	head	3000	1000
Ff R15	high low	N_nestmate	orange	na	body	325	0
Ff R15	high low	N_nestmate	orange	na	head	3850	2975
Ff R15	high low	N_nestmate	purple	na	body	0	0
Ff R15	high low	N_nestmate	purple	na	head	0	0
Ff R15	high low	N_nestmate	red	na	body	0	375
Ff R15	high low	N_nestmate	red	na	head	0	0
Ff R15	high low	N_nestmate	yellow	na	body	0	0
Ff R15	high low	N_nestmate	yellow	na	head	8725	8150
Ff R15	high low	P_pellet	na	na	pellets	10025	0
Ff R16	high low	F_high	orange	GFP	body	72750	0
Ff R16	high low	F_high	orange	GFP	head	8400	0
Ff R16	high low	f_low	yellow	RFP	body	0	29000
Ff R16	high low	f_low	yellow	RFP	head	6975	9825
Ff R16	high low	N_nestmate	blue	na	body	0	0
Ff R16	high low	N_nestmate	blue	na	head	0	0
Ff R16	high low	N_nestmate	green	na	body	450	0
Ff R16	high low	N_nestmate	green	na	head	725	0
Ff R16	high low	N_nestmate	purple	na	body	0	0
Ff R16	high low	N_nestmate	purple	na	head	10500	2750
Ff R16	high low	N_nestmate	red	na	body	0	0
Ff R16	high low	N_nestmate	red	na	head	2925	200
Ff R16	high low	P_pellet	na	na	pellets	475	875
FC R1	high control	C_control	red	na	body	0	0
FC R1	high control	C_control	red	na	head	0	0
FC R1	high control	F_high	yellow	RFP	body	0	12125
FC R1	high control	F_high	yellow	RFP	head	0	1225
FC R1	high control	N_nestmate	blue	na	body	0	0
FC R1	high control	N_nestmate	blue	na	head	0	13375
FC R1	high control	N_nestmate	green	na	body	0	0
FC R1	high control	N_nestmate	green	na	head	0	17975
FC R1	high control	N_nestmate	orange	na	body	0	0
FC R1	high control	N_nestmate	orange	na	head	0	16050
FC R1	high control	N_nestmate	purple	na	body	225	0
FC R1	high control	N_nestmate	purple	na	head	0	17550
FC R1	high control	P_pellet	na	na	pellets	0	1400
FC R2	high control	C_control	orange	na	body	0	0
FC R2	high control	C_control	orange	na	head	0	0
FC R2	high control	F_high	blue	GFP	body	4250	0
FC R2	high control	F_high	blue	GFP	head	375	0
FC R2	high control	N_nestmate	green	na	body	0	0
FC R2	high control	N_nestmate	green	na	head	0	0
FC R2	high control	N_nestmate	purple	na	body	0	0
FC R2	high control	N_nestmate	purple	na	head	0	0
FC R2	high control	N_nestmate	red	na	body	0	0
FC R2	high control	N_nestmate	red	na	head	0	0
FC R2	high control	N_nestmate	yellow	na	body	0	0
FC R2	high control	N_nestmate	yellow	na	head	650	0
FC R2	high control	P_pellet	na	na	pellets	575	0
FC R3	high control	C_control	green	na	body	0	0
FC R3	high control	C_control	green	na	head	0	250
FC R3	high control	F_high	red	RFP	body	0	14500
FC R3	high control	F_high	red	RFP	head	0	5875
FC R3	high control	N_nestmate	blue	na	body	0	0
FC R3	high control	N_nestmate	blue	na	head	0	3250
FC R3	high control	N_nestmate	orange	na	body	0	0
FC R3	high control	N_nestmate	orange	na	head	0	625
FC R3	high control	N_nestmate	purple	na	body	0	0
FC R3	high control	N_nestmate	purple	na	head	0	0
FC R3	high control	N_nestmate	yellow	na	body	0	0
FC R3	high control	N_nestmate	yellow	na	head	0	375
FC R3	high control	P_pellet	na	na	pellets	100	3650
FC R4	high control	C_control	yellow	na	body	0	0
FC R4	high control	C_control	yellow	na	head	225	0
FC R4	high control	F_high	orange	GFP	body	8425	0
FC R4	high control	F_high	orange	GFP	head	1800	0
FC R4	high control	N_nestmate	blue	na	body	0	0
FC R4	high control	N_nestmate	blue	na	head	0	0
FC R4	high control	N_nestmate	green	na	body	0	0
FC R4	high control	N_nestmate	green	na	head	0	0
FC R4	high control	N_nestmate	purple	na	body	0	0
FC R4	high control	N_nestmate	purple	na	head	16825	0
FC R4	high control	N_nestmate	red	na	body	0	0
FC R4	high control	N_nestmate	red	na	head	0	0
FC R4	high control	P_pellet	na	na	pellets	5050	0
FC R5	high control	C_control	green	na	body	0	0
FC R5	high control	C_control	green	na	head	0	250
FC R5	high control	F_high	red	RFP	body	0	11350
FC R5	high control	F_high	red	RFP	head	0	17500
FC R5	high control	N_nestmate	blue	na	body	0	0
FC R5	high control	N_nestmate	blue	na	head	0	12300
FC R5	high control	N_nestmate	orange	na	body	0	0
FC R5	high control	N_nestmate	orange	na	head	0	2700
FC R5	high control	N_nestmate	purple	na	body	0	250
FC R5	high control	N_nestmate	purple	na	head	0	825
FC R5	high control	N_nestmate	yellow	na	body	0	0
FC R5	high control	N_nestmate	yellow	na	head	0	2700
FC R6	high control	C_control	green	na	body	0	0
FC R6	high control	C_control	green	na	head	0	0
FC R6	high control	F_high	orange	RFP	body	0	45500
FC R6	high control	F_high	orange	RFP	head	0	7300
FC R6	high control	N_nestmate	blue	na	body	0	0
FC R6	high control	N_nestmate	blue	na	head	0	1525
FC R6	high control	N_nestmate	purple	na	body	0	0
FC R6	high control	N_nestmate	purple	na	head	0	6500
FC R6	high control	N_nestmate	red	na	body	0	0
FC R6	high control	N_nestmate	red	na	head	0	12350
FC R6	high control	N_nestmate	yellow	na	body	0	0
FC R6	high control	N_nestmate	yellow	na	head	0	20900
FC R6	high control	P_pellet	na	na	pellets	50	14375
FC R7	high control	C_control	purple	na	body	0	0
FC R7	high control	C_control	purple	na	head	0	0
FC R7	high control	F_high	yellow	RFP	body	0	99500
FC R7	high control	F_high	yellow	RFP	head	0	5125
FC R7	high control	N_nestmate	blue	na	body	0	0
FC R7	high control	N_nestmate	blue	na	head	0	0
FC R7	high control	N_nestmate	green	na	body	0	0
FC R7	high control	N_nestmate	green	na	head	0	0
FC R7	high control	N_nestmate	orange	na	body	0	0
FC R7	high control	N_nestmate	orange	na	head	0	0
FC R7	high control	N_nestmate	red	na	body	0	0
FC R7	high control	N_nestmate	red	na	head	0	0
FC R7	high control	P_pellet	na	na	pellets	25	3575
FC R8	high control	C_control	red	na	body	0	0
FC R8	high control	C_control	red	na	head	1475	0
FC R8	high control	F_high	orange	GFP	body	50000	0
FC R8	high control	F_high	orange	GFP	head	775	0
FC R8	high control	N_nestmate	blue	na	body	0	0
FC R8	high control	N_nestmate	blue	na	head	5075	0
FC R8	high control	N_nestmate	green	na	body	0	0
FC R8	high control	N_nestmate	green	na	head	0	0
FC R8	high control	N_nestmate	purple	na	body	0	0
FC R8	high control	N_nestmate	purple	na	head	2225	0
FC R8	high control	N_nestmate	yellow	na	body	0	0
FC R8	high control	N_nestmate	yellow	na	head	0	0
FC R8	high control	P_pellet	na	na	pellets	7000	0
FC R9	high control	C_control	orange	na	body	0	0
FC R9	high control	C_control	orange	na	head	5350	0
FC R9	high control	F_high	purple	GFP	body	29425	0
FC R9	high control	F_high	purple	GFP	head	4775	0
FC R9	high control	N_nestmate	blue	na	body	0	0
FC R9	high control	N_nestmate	blue	na	head	450	0
FC R9	high control	N_nestmate	green	na	body	0	0
FC R9	high control	N_nestmate	green	na	head	17375	0
FC R9	high control	N_nestmate	red	na	body	0	0
FC R9	high control	N_nestmate	red	na	head	12475	0
FC R9	high control	N_nestmate	yellow	na	body	0	0
FC R9	high control	N_nestmate	yellow	na	head	5025	0
FC R9	high control	P_pellet	na	na	pellets	700	50
FC R10	high control	C_control	green	na	body	0	0
FC R10	high control	C_control	green	na	head	0	0
FC R10	high control	F_high	yellow	GFP	body	850	0
FC R10	high control	F_high	yellow	GFP	head	0	0
FC R10	high control	N_nestmate	blue	na	body	0	0
FC R10	high control	N_nestmate	blue	na	head	0	0
FC R10	high control	N_nestmate	orange	na	body	0	0
FC R10	high control	N_nestmate	orange	na	head	0	0
FC R10	high control	N_nestmate	purple	na	body	0	0
FC R10	high control	N_nestmate	purple	na	head	0	0
FC R10	high control	N_nestmate	red	na	body	0	0
FC R10	high control	N_nestmate	red	na	head	9550	0
FC R10	high control	P_pellet	na	na	pellets	5350	0
FC R11	high control	C_control	purple	na	body	0	0
FC R11	high control	C_control	purple	na	head	0	0
FC R11	high control	F_high	red	RFP	body	0	41950
FC R11	high control	F_high	red	RFP	head	0	5150
FC R11	high control	N_nestmate	blue	na	body	0	0
FC R11	high control	N_nestmate	blue	na	head	0	3725
FC R11	high control	N_nestmate	green	na	body	0	0
FC R11	high control	N_nestmate	green	na	head	0	0
FC R11	high control	N_nestmate	orange	na	body	0	0
FC R11	high control	N_nestmate	orange	na	head	0	8200
FC R11	high control	N_nestmate	yellow	na	body	0	0
FC R11	high control	N_nestmate	yellow	na	head	0	0
FC R11	high control	P_pellet	na	na	pellets	100	8600
FC R12	high control	C_control	red	na	body	0	0
FC R12	high control	C_control	red	na	head	1175	0
FC R12	high control	F_high	yellow	GFP	body	49500	0
FC R12	high control	F_high	yellow	GFP	head	9375	0
FC R12	high control	N_nestmate	blue	na	body	0	0
FC R12	high control	N_nestmate	blue	na	head	1750	0
FC R12	high control	N_nestmate	green	na	body	0	0
FC R12	high control	N_nestmate	green	na	head	325	0
FC R12	high control	N_nestmate	orange	na	body	0	0
FC R12	high control	N_nestmate	orange	na	head	8500	0
FC R12	high control	N_nestmate	purple	na	body	0	0
FC R12	high control	N_nestmate	purple	na	head	6425	0
FC R12	high control	P_pellet	na	na	pellets	10050	50
FC R13	high control	C_control	purple	na	body	0	0
FC R13	high control	C_control	purple	na	head	0	0
FC R13	high control	F_high	yellow	GFP	body	21200	0
FC R13	high control	F_high	yellow	GFP	head	12025	0
FC R13	high control	N_nestmate	blue	na	body	0	0
FC R13	high control	N_nestmate	blue	na	head	6800	0
FC R13	high control	N_nestmate	green	na	body	0	0
FC R13	high control	N_nestmate	green	na	head	7425	0
FC R13	high control	N_nestmate	orange	na	body	225	0
FC R13	high control	N_nestmate	orange	na	head	0	0
FC R13	high control	N_nestmate	red	na	body	0	0
FC R13	high control	N_nestmate	red	na	head	12925	0
FC R13	high control	P_pellet	na	na	pellets	1625	0
FC R14	high control	C_control	red	na	body	0	0
FC R14	high control	C_control	red	na	head	0	0
FC R14	high control	F_high	yellow	GFP	body	51500	0
FC R14	high control	F_high	yellow	GFP	head	2650	0
FC R14	high control	N_nestmate	blue	na	body	0	0
FC R14	high control	N_nestmate	blue	na	head	0	0
FC R14	high control	N_nestmate	green	na	body	0	0
FC R14	high control	N_nestmate	green	na	head	0	0
FC R14	high control	N_nestmate	orange	na	body	0	0
FC R14	high control	N_nestmate	orange	na	head	275	0
FC R14	high control	N_nestmate	purple	na	body	0	0
FC R14	high control	N_nestmate	purple	na	head	24350	0
FC R14	high control	P_pellet	na	na	pellets	15100	0
FC R15	high control	C_control	blue	na	body	0	0
FC R15	high control	C_control	blue	na	head	0	275
FC R15	high control	F_high	green	RFP	body	0	43000
FC R15	high control	F_high	green	RFP	head	0	15500
FC R15	high control	N_nestmate	orange	na	body	0	175
FC R15	high control	N_nestmate	orange	na	head	0	425
FC R15	high control	N_nestmate	purple	na	body	0	0
FC R15	high control	N_nestmate	purple	na	head	0	3525
FC R15	high control	N_nestmate	red	na	body	0	0
FC R15	high control	N_nestmate	red	na	head	0	450
FC R15	high control	N_nestmate	yellow	na	body	0	275
FC R15	high control	N_nestmate	yellow	na	head	0	11450
FC R15	high control	P_pellet	na	na	pellets	0	22600
FC R16	high control	C_control	green	na	body	0	0
FC R16	high control	C_control	green	na	head	0	0
FC R16	high control	F_high	purple	RFP	body	0	27500
FC R16	high control	F_high	purple	RFP	head	0	11100
FC R16	high control	N_nestmate	blue	na	body	0	0
FC R16	high control	N_nestmate	blue	na	head	0	1150
FC R16	high control	N_nestmate	orange	na	body	0	225
FC R16	high control	N_nestmate	orange	na	head	0	6125
FC R16	high control	N_nestmate	red	na	body	0	0
FC R16	high control	N_nestmate	red	na	head	0	250
FC R16	high control	N_nestmate	yellow	na	body	0	0
FC R16	high control	N_nestmate	yellow	na	head	0	21500
FC R16	high control	P_pellet	na	na	pellets	0	4975
ff R1	low low	f_low	orange	GFP	body	19200	0
ff R1	low low	f_low	orange	GFP	head	275	0
ff R1	low low	f_low	blue	RFP	body	0	4100
ff R1	low low	f_low	blue	RFP	head	0	1825
ff R1	low low	N_nestmate	green	na	body	0	0
ff R1	low low	N_nestmate	green	na	head	0	0
ff R1	low low	N_nestmate	purple	na	body	300	0
ff R1	low low	N_nestmate	purple	na	head	1150	225
ff R1	low low	N_nestmate	red	na	body	0	0
ff R1	low low	N_nestmate	red	na	head	0	225
ff R1	low low	N_nestmate	yellow	na	body	0	0
ff R1	low low	N_nestmate	yellow	na	head	0	0
ff R1	low low	P_pellet	na	na	pellets	4400	1325
ff R2	low low	f_low	yellow	GFP	body	18550	0
ff R2	low low	f_low	yellow	GFP	head	1400	250
ff R2	low low	f_low	blue	RFP	body	0	1500
ff R2	low low	f_low	blue	RFP	head	0	975
ff R2	low low	N_nestmate	green	na	body	0	0
ff R2	low low	N_nestmate	green	na	head	0	0
ff R2	low low	N_nestmate	orange	na	body	0	0
ff R2	low low	N_nestmate	orange	na	head	350	2150
ff R2	low low	N_nestmate	purple	na	body	0	0
ff R2	low low	N_nestmate	purple	na	head	425	1500
ff R2	low low	N_nestmate	red	na	body	0	0
ff R2	low low	N_nestmate	red	na	head	825	525
ff R2	low low	P_pellet	na	na	pellets	2850	250
ff R3	low low	f_low	green	GFP	body	22225	0
ff R3	low low	f_low	green	GFP	head	1625	0
ff R3	low low	f_low	purple	RFP	body	0	18550
ff R3	low low	f_low	purple	RFP	head	0	14800
ff R3	low low	N_nestmate	blue	na	body	0	0
ff R3	low low	N_nestmate	blue	na	head	350	975
ff R3	low low	N_nestmate	orange	na	body	0	0
ff R3	low low	N_nestmate	orange	na	head	500	2575
ff R3	low low	N_nestmate	red	na	body	0	0
ff R3	low low	N_nestmate	red	na	head	4800	16575
ff R3	low low	N_nestmate	yellow	na	body	0	0
ff R3	low low	N_nestmate	yellow	na	head	0	0
ff R3	low low	P_pellet	na	na	pellets	1625	825
ff R4	low low	f_low	green	GFP	body	8125	1675
ff R4	low low	f_low	green	GFP	head	0	0
ff R4	low low	f_low	blue	RFP	body	0	8050
ff R4	low low	f_low	blue	RFP	head	0	425
ff R4	low low	N_nestmate	orange	na	body	0	0
ff R4	low low	N_nestmate	orange	na	head	0	0
ff R4	low low	N_nestmate	purple	na	body	0	0
ff R4	low low	N_nestmate	purple	na	head	0	0
ff R4	low low	N_nestmate	red	na	body	0	225
ff R4	low low	N_nestmate	red	na	head	0	0
ff R4	low low	N_nestmate	yellow	na	body	0	0
ff R4	low low	N_nestmate	yellow	na	head	350	0
ff R4	low low	P_pellet	na	na	pellets	1375	2500
ff R5	low low	f_low	blue	GFP	body	13700	0
ff R5	low low	f_low	blue	GFP	head	6725	0
ff R5	low low	f_low	red	RFP	body	225	4600
ff R5	low low	f_low	red	RFP	head	0	450
ff R5	low low	N_nestmate	green	na	body	0	200
ff R5	low low	N_nestmate	green	na	head	0	0
ff R5	low low	N_nestmate	orange	na	body	0	0
ff R5	low low	N_nestmate	orange	na	head	8150	3450
ff R5	low low	N_nestmate	purple	na	body	0	0
ff R5	low low	N_nestmate	purple	na	head	375	700
ff R5	low low	N_nestmate	yellow	na	body	0	0
ff R5	low low	N_nestmate	yellow	na	head	3375	2700
ff R5	low low	P_pellet	na	na	pellets	1325	1175
ff R6	low low	f_low	purple	GFP	body	37875	0
ff R6	low low	f_low	purple	GFP	head	16225	0
ff R6	low low	f_low	green	RFP	body	0	12375
ff R6	low low	f_low	green	RFP	head	0	625
ff R6	low low	N_nestmate	blue	na	body	0	0
ff R6	low low	N_nestmate	blue	na	head	750	1950
ff R6	low low	N_nestmate	orange	na	body	0	0
ff R6	low low	N_nestmate	orange	na	head	4725	8350
ff R6	low low	N_nestmate	red	na	body	0	0
ff R6	low low	N_nestmate	red	na	head	0	0
ff R6	low low	N_nestmate	yellow	na	body	0	0
ff R6	low low	N_nestmate	yellow	na	head	0	0
ff R6	low low	P_pellet	na	na	pellets	725	1275
ff R7	low low	f_low	blue	GFP	body	20000	0
ff R7	low low	f_low	blue	GFP	head	3500	0
ff R7	low low	f_low	purple	RFP	body	0	13250
ff R7	low low	f_low	purple	RFP	head	0	7750
ff R7	low low	N_nestmate	green	na	body	0	0
ff R7	low low	N_nestmate	green	na	head	18000	500
ff R7	low low	N_nestmate	orange	na	body	0	0
ff R7	low low	N_nestmate	orange	na	head	0	0
ff R7	low low	N_nestmate	red	na	body	0	175
ff R7	low low	N_nestmate	red	na	head	0	925
ff R7	low low	N_nestmate	yellow	na	body	0	0
ff R7	low low	N_nestmate	yellow	na	head	0	0
ff R7	low low	P_pellet	na	na	pellets	2375	1175
ff R8	low low	f_low	red	GFP	body	7375	0
ff R8	low low	f_low	red	GFP	head	425	0
ff R8	low low	f_low	purple	RFP	body	0	7725
ff R8	low low	f_low	purple	RFP	head	0	9000
ff R8	low low	N_nestmate	blue	na	body	0	0
ff R8	low low	N_nestmate	blue	na	head	1425	600
ff R8	low low	N_nestmate	green	na	body	0	0
ff R8	low low	N_nestmate	green	na	head	575	0
ff R8	low low	N_nestmate	orange	na	body	0	0
ff R8	low low	N_nestmate	orange	na	head	300	775
ff R8	low low	N_nestmate	yellow	na	body	0	0
ff R8	low low	N_nestmate	yellow	na	head	425	5100
ff R8	low low	P_pellet	na	na	pellets	1425	300
ff R9	low low	f_low	red	GFP	body	18525	0
ff R9	low low	f_low	red	GFP	head	4225	0
ff R9	low low	f_low	green	RFP	body	0	11450
ff R9	low low	f_low	green	RFP	head	0	1600
ff R9	low low	N_nestmate	blue	na	body	0	0
ff R9	low low	N_nestmate	blue	na	head	3425	6150
ff R9	low low	N_nestmate	orange	na	body	0	0
ff R9	low low	N_nestmate	orange	na	head	2600	4750
ff R9	low low	N_nestmate	purple	na	body	0	0
ff R9	low low	N_nestmate	purple	na	head	8500	0
ff R9	low low	N_nestmate	yellow	na	body	0	0
ff R9	low low	N_nestmate	yellow	na	head	425	250
ff R9	low low	P_pellet	na	na	pellets	2325	700
ff R10	low low	f_low	orange	GFP	body	1175	0
ff R10	low low	f_low	orange	GFP	head	375	0
ff R10	low low	f_low	yellow	RFP	body	0	925
ff R10	low low	f_low	yellow	RFP	head	0	200
ff R10	low low	N_nestmate	blue	na	body	0	0
ff R10	low low	N_nestmate	blue	na	head	1075	725
ff R10	low low	N_nestmate	green	na	body	0	0
ff R10	low low	N_nestmate	green	na	head	225	300
ff R10	low low	N_nestmate	purple	na	body	0	0
ff R10	low low	N_nestmate	purple	na	head	0	0
ff R10	low low	N_nestmate	red	na	body	0	0
ff R10	low low	N_nestmate	red	na	head	0	0
ff R10	low low	P_pellet	na	na	pellets	1075	1075
ff R11	low low	f_low	purple	GFP	body	36900	0
ff R11	low low	f_low	purple	GFP	head	10950	0
ff R11	low low	f_low	blue	RFP	body	0	5375
ff R11	low low	f_low	blue	RFP	head	0	1000
ff R11	low low	N_nestmate	green	na	body	0	0
ff R11	low low	N_nestmate	green	na	head	0	0
ff R11	low low	N_nestmate	orange	na	body	0	0
ff R11	low low	N_nestmate	orange	na	head	0	0
ff R11	low low	N_nestmate	red	na	body	0	0
ff R11	low low	N_nestmate	red	na	head	2900	3000
ff R11	low low	N_nestmate	yellow	na	body	0	0
ff R11	low low	N_nestmate	yellow	na	head	9250	2875
ff R11	low low	P_pellet	na	na	pellets	2000	1250
ff R12	low low	f_low	green	GFP	body	17000	0
ff R12	low low	f_low	green	GFP	head	10350	0
ff R12	low low	f_low	red	RFP	body	0	8550
ff R12	low low	f_low	red	RFP	head	0	9750
ff R12	low low	N_nestmate	blue	na	body	0	0
ff R12	low low	N_nestmate	blue	na	head	0	2725
ff R12	low low	N_nestmate	orange	na	body	0	0
ff R12	low low	N_nestmate	orange	na	head	4425	3275
ff R12	low low	N_nestmate	purple	na	body	0	0
ff R12	low low	N_nestmate	purple	na	head	0	0
ff R12	low low	N_nestmate	yellow	na	body	0	0
ff R12	low low	N_nestmate	yellow	na	head	550	0
ff R12	low low	P_pellet	na	na	pellets	2300	2000
ff R13	low low	f_low	green	GFP	body	23900	0
ff R13	low low	f_low	green	GFP	head	14175	0
ff R13	low low	f_low	orange	RFP	body	0	4475
ff R13	low low	f_low	orange	RFP	head	725	5525
ff R13	low low	N_nestmate	blue	na	body	0	0
ff R13	low low	N_nestmate	blue	na	head	5175	1525
ff R13	low low	N_nestmate	purple	na	body	0	0
ff R13	low low	N_nestmate	purple	na	head	8300	1575
ff R13	low low	N_nestmate	red	na	body	0	6800
ff R13	low low	N_nestmate	red	na	head	8200	2150
ff R13	low low	N_nestmate	yellow	na	body	0	0
ff R13	low low	N_nestmate	yellow	na	head	0	550
ff R13	low low	P_pellet	na	na	pellets	9600	3600
ff R14	low low	f_low	green	GFP	body	19650	0
ff R14	low low	f_low	green	GFP	head	850	0
ff R14	low low	f_low	purple	RFP	body	0	18275
ff R14	low low	f_low	purple	RFP	head	0	13075
ff R14	low low	N_nestmate	blue	na	body	0	0
ff R14	low low	N_nestmate	blue	na	head	2950	5500
ff R14	low low	N_nestmate	orange	na	body	0	0
ff R14	low low	N_nestmate	orange	na	head	0	0
ff R14	low low	N_nestmate	red	na	body	0	0
ff R14	low low	N_nestmate	red	na	head	225	2050
ff R14	low low	N_nestmate	yellow	na	body	0	0
ff R14	low low	N_nestmate	yellow	na	head	400	0
ff R14	low low	P_pellet	na	na	pellets	6375	5025
ff R15	low low	f_low	purple	GFP	body	32100	0
ff R15	low low	f_low	purple	GFP	head	11425	0
ff R15	low low	f_low	orange	RFP	body	0	19875
ff R15	low low	f_low	orange	RFP	head	0	7375
ff R15	low low	N_nestmate	blue	na	body	0	0
ff R15	low low	N_nestmate	blue	na	head	600	575
ff R15	low low	N_nestmate	green	na	body	0	0
ff R15	low low	N_nestmate	green	na	head	7950	3500
ff R15	low low	N_nestmate	red	na	body	0	0
ff R15	low low	N_nestmate	red	na	head	250	0
ff R15	low low	N_nestmate	yellow	na	body	0	0
ff R15	low low	N_nestmate	yellow	na	head	0	3000
ff R15	low low	P_pellet	na	na	pellets	1325	2725
ff R16	low low	f_low	orange	GFP	body	18800	0
ff R16	low low	f_low	orange	GFP	head	1775	0
ff R16	low low	f_low	purple	RFP	body	0	10300
ff R16	low low	f_low	purple	RFP	head	300	12200
ff R16	low low	N_nestmate	blue	na	body	350	10850
ff R16	low low	N_nestmate	blue	na	head	2450	0
ff R16	low low	N_nestmate	green	na	body	0	0
ff R16	low low	N_nestmate	green	na	head	4475	1300
ff R16	low low	N_nestmate	red	na	body	250	175
ff R16	low low	N_nestmate	red	na	head	425	0
ff R16	low low	N_nestmate	yellow	na	body	0	0
ff R16	low low	N_nestmate	yellow	na	head	425	225
ff R16	low low	P_pellet	na	na	pellets	6350	1275
fC R1	low control	C_control	yellow	na	body	0	0
fC R1	low control	C_control	yellow	na	head	250	0
fC R1	low control	f_low	red	GFP	body	22925	0
fC R1	low control	f_low	red	GFP	head	8975	0
fC R1	low control	N_nestmate	blue	na	body	0	0
fC R1	low control	N_nestmate	blue	na	head	1975	0
fC R1	low control	N_nestmate	green	na	body	0	0
fC R1	low control	N_nestmate	green	na	head	850	0
fC R1	low control	N_nestmate	orange	na	body	225	0
fC R1	low control	N_nestmate	orange	na	head	400	0
fC R1	low control	N_nestmate	purple	na	body	0	0
fC R1	low control	N_nestmate	purple	na	head	1775	0
fC R1	low control	P_pellet	na	na	pellets	4400	50
fC R2	low control	C_control	blue	na	body	0	0
fC R2	low control	C_control	blue	na	head	0	475
fC R2	low control	f_low	green	RFP	body	0	7400
fC R2	low control	f_low	green	RFP	head	0	375
fC R2	low control	N_nestmate	orange	na	body	0	0
fC R2	low control	N_nestmate	orange	na	head	0	3350
fC R2	low control	N_nestmate	purple	na	body	0	175
fC R2	low control	N_nestmate	purple	na	head	0	2425
fC R2	low control	N_nestmate	red	na	body	0	0
fC R2	low control	N_nestmate	red	na	head	0	250
fC R2	low control	N_nestmate	yellow	na	body	0	0
fC R2	low control	N_nestmate	yellow	na	head	0	0
fC R2	low control	P_pellet	na	na	pellets	0	4850
fC R3	low control	C_control	yellow	na	body	0	0
fC R3	low control	C_control	yellow	na	head	800	0
fC R3	low control	f_low	orange	GFP	body	7475	0
fC R3	low control	f_low	orange	GFP	head	925	0
fC R3	low control	N_nestmate	blue	na	body	0	0
fC R3	low control	N_nestmate	blue	na	head	0	0
fC R3	low control	N_nestmate	green	na	body	0	0
fC R3	low control	N_nestmate	green	na	head	900	0
fC R3	low control	N_nestmate	purple	na	body	0	0
fC R3	low control	N_nestmate	purple	na	head	1000	0
fC R3	low control	N_nestmate	red	na	body	0	0
fC R3	low control	N_nestmate	red	na	head	1175	0
fC R3	low control	P_pellet	na	na	pellets	4075	0
fC R4	low control	C_control	blue	na	body	0	0
fC R4	low control	C_control	blue	na	head	0	0
fC R4	low control	f_low	yellow	GFP	body	7300	0
fC R4	low control	f_low	yellow	GFP	head	7875	0
fC R4	low control	N_nestmate	green	na	body	0	0
fC R4	low control	N_nestmate	green	na	head	900	0
fC R4	low control	N_nestmate	orange	na	body	0	0
fC R4	low control	N_nestmate	orange	na	head	0	0
fC R4	low control	N_nestmate	purple	na	body	0	0
fC R4	low control	N_nestmate	purple	na	head	1750	0
fC R4	low control	N_nestmate	red	na	body	0	0
fC R4	low control	N_nestmate	red	na	head	1875	0
fC R4	low control	P_pellet	na	na	pellets	3400	0
fC R5	low control	C_control	purple	na	body	0	0
fC R5	low control	C_control	purple	na	head	0	0
fC R5	low control	f_low	blue	RFP	body	0	50250
fC R5	low control	f_low	blue	RFP	head	0	1625
fC R5	low control	N_nestmate	green	na	body	0	0
fC R5	low control	N_nestmate	green	na	head	0	7925
fC R5	low control	N_nestmate	orange	na	body	0	0
fC R5	low control	N_nestmate	orange	na	head	0	1275
fC R5	low control	N_nestmate	red	na	body	0	0
fC R5	low control	N_nestmate	red	na	head	0	0
fC R5	low control	N_nestmate	yellow	na	body	0	0
fC R5	low control	N_nestmate	yellow	na	head	0	2400
fC R5	low control	P_pellet	na	na	pellets	50	1275
fC R6	low control	C_control	blue	na	body	0	0
fC R6	low control	C_control	blue	na	head	0	0
fC R6	low control	f_low	orange	RFP	body	0	32000
fC R6	low control	f_low	orange	RFP	head	0	14000
fC R6	low control	N_nestmate	green	na	body	0	0
fC R6	low control	N_nestmate	green	na	head	0	5050
fC R6	low control	N_nestmate	purple	na	body	0	0
fC R6	low control	N_nestmate	purple	na	head	0	0
fC R6	low control	N_nestmate	red	na	body	0	0
fC R6	low control	N_nestmate	red	na	head	0	0
fC R6	low control	N_nestmate	yellow	na	body	0	0
fC R6	low control	N_nestmate	yellow	na	head	0	0
fC R6	low control	P_pellet	na	na	pellets	0	4200
fC R7	low control	C_control	orange	na	body	0	0
fC R7	low control	C_control	orange	na	head	0	0
fC R7	low control	f_low	green	RFP	body	0	6800
fC R7	low control	f_low	green	RFP	head	0	2800
fC R7	low control	N_nestmate	blue	na	body	0	0
fC R7	low control	N_nestmate	blue	na	head	0	725
fC R7	low control	N_nestmate	purple	na	body	0	0
fC R7	low control	N_nestmate	purple	na	head	0	0
fC R7	low control	N_nestmate	red	na	body	0	0
fC R7	low control	N_nestmate	red	na	head	0	2925
fC R7	low control	N_nestmate	yellow	na	body	0	0
fC R7	low control	N_nestmate	yellow	na	head	0	6850
fC R7	low control	P_pellet	na	na	pellets	0	1100
fC R8	low control	C_control	yellow	na	body	0	0
fC R8	low control	C_control	yellow	na	head	0	0
fC R8	low control	f_low	purple	GFP	body	17725	0
fC R8	low control	f_low	purple	GFP	head	34325	0
fC R8	low control	N_nestmate	blue	na	body	0	0
fC R8	low control	N_nestmate	blue	na	head	0	0
fC R8	low control	N_nestmate	green	na	body	0	0
fC R8	low control	N_nestmate	green	na	head	1625	0
fC R8	low control	N_nestmate	orange	na	body	0	0
fC R8	low control	N_nestmate	orange	na	head	30200	0
fC R8	low control	N_nestmate	red	na	body	0	0
fC R8	low control	N_nestmate	red	na	head	0	0
fC R8	low control	P_pellet	na	na	pellets	3300	0
fC R9	low control	C_control	blue	na	body	0	0
fC R9	low control	C_control	blue	na	head	6525	0
fC R9	low control	f_low	red	GFP	body	11425	0
fC R9	low control	f_low	red	GFP	head	39250	0
fC R9	low control	N_nestmate	green	na	body	0	0
fC R9	low control	N_nestmate	green	na	head	750	0
fC R9	low control	N_nestmate	orange	na	body	0	0
fC R9	low control	N_nestmate	orange	na	head	1250	0
fC R9	low control	N_nestmate	purple	na	body	0	0
fC R9	low control	N_nestmate	purple	na	head	0	0
fC R9	low control	N_nestmate	yellow	na	body	0	0
fC R9	low control	N_nestmate	yellow	na	head	8400	0
fC R10	low control	C_control	yellow	na	body	0	0
fC R10	low control	C_control	yellow	na	head	0	950
fC R10	low control	f_low	orange	RFP	body	0	28500
fC R10	low control	f_low	orange	RFP	head	0	4000
fC R10	low control	N_nestmate	blue	na	body	0	0
fC R10	low control	N_nestmate	blue	na	head	0	0
fC R10	low control	N_nestmate	green	na	body	0	0
fC R10	low control	N_nestmate	green	na	head	0	2725
fC R10	low control	N_nestmate	purple	na	body	0	0
fC R10	low control	N_nestmate	purple	na	head	0	6675
fC R10	low control	N_nestmate	red	na	body	0	0
fC R10	low control	N_nestmate	red	na	head	0	175
fC R10	low control	P_pellet	na	na	pellets	50	2525
fC R11	low control	C_control	purple	na	body	0	0
fC R11	low control	C_control	purple	na	head	0	0
fC R11	low control	f_low	blue	RFP	body	0	4450
fC R11	low control	f_low	blue	RFP	head	0	1750
fC R11	low control	N_nestmate	green	na	body	0	0
fC R11	low control	N_nestmate	green	na	head	0	1000
fC R11	low control	N_nestmate	orange	na	body	0	0
fC R11	low control	N_nestmate	orange	na	head	0	475
fC R11	low control	N_nestmate	red	na	body	0	0
fC R11	low control	N_nestmate	red	na	head	0	0
fC R11	low control	N_nestmate	yellow	na	body	0	0
fC R11	low control	N_nestmate	yellow	na	head	0	0
fC R11	low control	P_pellet	na	na	pellets	50	3400
fC R12	low control	C_control	blue	na	body	0	0
fC R12	low control	C_control	blue	na	head	0	0
fC R12	low control	f_low	orange	GFP	body	17300	0
fC R12	low control	f_low	orange	GFP	head	2175	0
fC R12	low control	N_nestmate	green	na	body	0	0
fC R12	low control	N_nestmate	green	na	head	450	0
fC R12	low control	N_nestmate	purple	na	body	0	0
fC R12	low control	N_nestmate	purple	na	head	3375	0
fC R12	low control	N_nestmate	red	na	body	0	0
fC R12	low control	N_nestmate	red	na	head	400	0
fC R12	low control	N_nestmate	yellow	na	body	0	0
fC R12	low control	N_nestmate	yellow	na	head	11800	0
fC R12	low control	P_pellet	na	na	pellets	1775	0
fC R13	low control	C_control	purple	na	body	0	0
fC R13	low control	C_control	purple	na	head	0	0
fC R13	low control	f_low	red	GFP	body	2525	0
fC R13	low control	f_low	red	GFP	head	9675	0
fC R13	low control	N_nestmate	blue	na	body	0	0
fC R13	low control	N_nestmate	blue	na	head	4375	0
fC R13	low control	N_nestmate	green	na	body	0	0
fC R13	low control	N_nestmate	green	na	head	275	0
fC R13	low control	N_nestmate	orange	na	body	0	0
fC R13	low control	N_nestmate	orange	na	head	0	0
fC R13	low control	N_nestmate	yellow	na	body	0	0
fC R13	low control	N_nestmate	yellow	na	head	225	0
fC R14	low control	C_control	yellow	na	body	0	0
fC R14	low control	C_control	yellow	na	head	0	0
fC R14	low control	f_low	red	GFP	body	6250	0
fC R14	low control	f_low	red	GFP	head	1575	0
fC R14	low control	N_nestmate	blue	na	body	0	0
fC R14	low control	N_nestmate	blue	na	head	850	0
fC R14	low control	N_nestmate	green	na	body	0	0
fC R14	low control	N_nestmate	green	na	head	0	0
fC R14	low control	N_nestmate	orange	na	body	325	0
fC R14	low control	N_nestmate	orange	na	head	9825	0
fC R14	low control	N_nestmate	purple	na	body	0	0
fC R14	low control	N_nestmate	purple	na	head	5900	0
fC R14	low control	P_pellet	na	na	pellets	6175	0
fC R15	low control	C_control	blue	na	body	0	0
fC R15	low control	C_control	blue	na	head	725	0
fC R15	low control	f_low	yellow	GFP	body	46425	0
fC R15	low control	f_low	yellow	GFP	head	4150	0
fC R15	low control	N_nestmate	green	na	body	0	0
fC R15	low control	N_nestmate	green	na	head	5750	0
fC R15	low control	N_nestmate	orange	na	body	0	0
fC R15	low control	N_nestmate	orange	na	head	4100	0
fC R15	low control	N_nestmate	purple	na	body	0	0
fC R15	low control	N_nestmate	purple	na	head	8350	0
fC R15	low control	N_nestmate	red	na	body	0	0
fC R15	low control	N_nestmate	red	na	head	500	0
fC R15	low control	P_pellet	na	na	pellets	4375	0
fC R16	low control	C_control	red	na	body	0	0
fC R16	low control	C_control	red	na	head	0	0
fC R16	low control	f_low	purple	GFP	body	27600	0
fC R16	low control	f_low	purple	GFP	head	21225	0
fC R16	low control	N_nestmate	blue	na	body	0	0
fC R16	low control	N_nestmate	blue	na	head	6950	0
fC R16	low control	N_nestmate	green	na	body	0	0
fC R16	low control	N_nestmate	green	na	head	800	0
fC R16	low control	N_nestmate	orange	na	body	0	0
fC R16	low control	N_nestmate	orange	na	head	4575	0
fC R16	low control	N_nestmate	yellow	na	body	0	0
fC R16	low control	N_nestmate	yellow	na	head	10625	0
fC R16	low control	P_pellet	na	na	pellets	9350	0
fC R17	low control	C_control	orange	na	body	0	0
fC R17	low control	C_control	orange	na	head	3175	0
fC R17	low control	f_low	yellow	GFP	body	48500	0
fC R17	low control	f_low	yellow	GFP	head	33000	0
fC R17	low control	N_nestmate	blue	na	body	0	0
fC R17	low control	N_nestmate	blue	na	head	6225	0
fC R17	low control	N_nestmate	green	na	body	0	0
fC R17	low control	N_nestmate	green	na	head	475	0
fC R17	low control	N_nestmate	purple	na	body	0	0
fC R17	low control	N_nestmate	purple	na	head	0	0
fC R17	low control	N_nestmate	red	na	body	0	0
fC R17	low control	N_nestmate	red	na	head	4200	0
CC R1	control control	C_control	purple	na	body	0	0
CC R1	control control	C_control	purple	na	head	0	0
CC R1	control control	C_control	yellow	na	body	0	0
CC R1	control control	C_control	yellow	na	head	0	0
CC R1	control control	N_nestmate	blue	na	body	0	0
CC R1	control control	N_nestmate	blue	na	head	0	0
CC R1	control control	N_nestmate	green	na	body	0	0
CC R1	control control	N_nestmate	green	na	head	0	0
CC R1	control control	N_nestmate	orange	na	body	0	0
CC R1	control control	N_nestmate	orange	na	head	0	0
CC R1	control control	N_nestmate	red	na	body	0	0
CC R1	control control	N_nestmate	red	na	head	0	0
CC R2	control control	C_control	purple	na	body	0	0
CC R2	control control	C_control	purple	na	head	0	0
CC R2	control control	C_control	yellow	na	body	0	0
CC R2	control control	C_control	yellow	na	head	0	0
CC R2	control control	N_nestmate	blue	na	body	0	0
CC R2	control control	N_nestmate	blue	na	head	0	0
CC R2	control control	N_nestmate	green	na	body	0	0
CC R2	control control	N_nestmate	green	na	head	0	0
CC R2	control control	N_nestmate	orange	na	body	0	0
CC R2	control control	N_nestmate	orange	na	head	0	0
CC R2	control control	N_nestmate	red	na	body	0	0
CC R2	control control	N_nestmate	red	na	head	0	0
CC R3	control control	C_control	blue	na	body	0	0
CC R3	control control	C_control	blue	na	head	0	0
CC R3	control control	C_control	orange	na	body	0	0
CC R3	control control	C_control	orange	na	head	0	0
CC R3	control control	N_nestmate	green	na	body	0	0
CC R3	control control	N_nestmate	green	na	head	0	0
CC R3	control control	N_nestmate	purple	na	body	0	0
CC R3	control control	N_nestmate	purple	na	head	0	0
CC R3	control control	N_nestmate	red	na	body	0	0
CC R3	control control	N_nestmate	red	na	head	0	0
CC R3	control control	N_nestmate	yellow	na	body	0	0
CC R3	control control	N_nestmate	yellow	na	head	0	0
CC R4	control control	C_control	green	na	body	0	0
CC R4	control control	C_control	green	na	head	0	0
CC R4	control control	C_control	purple	na	body	0	0
CC R4	control control	C_control	purple	na	head	0	0
CC R4	control control	N_nestmate	blue	na	body	0	0
CC R4	control control	N_nestmate	blue	na	head	0	0
CC R4	control control	N_nestmate	orange	na	body	0	0
CC R4	control control	N_nestmate	orange	na	head	0	0
CC R4	control control	N_nestmate	red	na	body	0	0
CC R4	control control	N_nestmate	red	na	head	0	0
CC R4	control control	N_nestmate	yellow	na	body	0	0
CC R4	control control	N_nestmate	yellow	na	head	0	0
CC R5	control control	C_control	blue	na	body	0	0
CC R5	control control	C_control	blue	na	head	0	0
CC R5	control control	C_control	green	na	body	0	0
CC R5	control control	C_control	green	na	head	0	0
CC R5	control control	N_nestmate	orange	na	body	0	0
CC R5	control control	N_nestmate	orange	na	head	0	0
CC R5	control control	N_nestmate	purple	na	body	0	0
CC R5	control control	N_nestmate	purple	na	head	0	0
CC R5	control control	N_nestmate	red	na	body	0	0
CC R5	control control	N_nestmate	red	na	head	0	0
CC R5	control control	N_nestmate	yellow	na	body	0	0
CC R5	control control	N_nestmate	yellow	na	head	0	0
CC R6	control control	C_control	green	na	body	0	0
CC R6	control control	C_control	green	na	head	0	0
CC R6	control control	C_control	red	na	body	0	0
CC R6	control control	C_control	red	na	head	0	0
CC R6	control control	N_nestmate	blue	na	body	0	0
CC R6	control control	N_nestmate	blue	na	head	0	0
CC R6	control control	N_nestmate	orange	na	body	0	0
CC R6	control control	N_nestmate	orange	na	head	0	0
CC R6	control control	N_nestmate	purple	na	body	0	0
CC R6	control control	N_nestmate	purple	na	head	0	0
CC R6	control control	N_nestmate	yellow	na	body	0	0
CC R6	control control	N_nestmate	yellow	na	head	0	0
CC R7	control control	C_control	green	na	body	0	0
CC R7	control control	C_control	green	na	head	0	0
CC R7	control control	C_control	purple	na	body	0	0
CC R7	control control	C_control	purple	na	head	0	0
CC R7	control control	N_nestmate	blue	na	body	0	0
CC R7	control control	N_nestmate	blue	na	head	0	0
CC R7	control control	N_nestmate	orange	na	body	0	0
CC R7	control control	N_nestmate	orange	na	head	0	0
CC R7	control control	N_nestmate	red	na	body	0	0
CC R7	control control	N_nestmate	red	na	head	0	0
CC R7	control control	N_nestmate	yellow	na	body	0	0
CC R7	control control	N_nestmate	yellow	na	head	0	0
CC R8	control control	C_control	purple	na	body	0	0
CC R8	control control	C_control	purple	na	head	0	0
CC R8	control control	C_control	yellow	na	body	0	0
CC R8	control control	C_control	yellow	na	head	0	0
CC R8	control control	N_nestmate	blue	na	body	0	0
CC R8	control control	N_nestmate	blue	na	head	0	0
CC R8	control control	N_nestmate	green	na	body	0	0
CC R8	control control	N_nestmate	green	na	head	0	0
CC R8	control control	N_nestmate	orange	na	body	0	0
CC R8	control control	N_nestmate	orange	na	head	0	0
CC R8	control control	N_nestmate	red	na	body	0	0
CC R8	control control	N_nestmate	red	na	head	0	0
CC R9	control control	C_control	blue	na	body	0	0
CC R9	control control	C_control	blue	na	head	0	0
CC R9	control control	C_control	green	na	body	0	0
CC R9	control control	C_control	green	na	head	0	0
CC R9	control control	N_nestmate	purple	na	body	0	0
CC R9	control control	N_nestmate	purple	na	head	0	0
CC R9	control control	N_nestmate	red	na	body	0	0
CC R9	control control	N_nestmate	red	na	head	0	0
CC R9	control control	N_nestmate	yellow	na	body	0	0
CC R9	control control	N_nestmate	yellow	na	head	0	0
CC R10	control control	C_control	orange	na	body	0	0
CC R10	control control	C_control	orange	na	head	0	0
CC R10	control control	C_control	purple	na	body	0	0
CC R10	control control	C_control	purple	na	head	0	0
CC R10	control control	N_nestmate	blue	na	body	0	0
CC R10	control control	N_nestmate	blue	na	head	0	0
CC R10	control control	N_nestmate	green	na	body	0	0
CC R10	control control	N_nestmate	green	na	head	0	0
CC R10	control control	N_nestmate	red	na	body	0	0
CC R10	control control	N_nestmate	red	na	head	0	0
CC R10	control control	N_nestmate	yellow	na	body	0	0
CC R10	control control	N_nestmate	yellow	na	head	0	0
CC R11	control control	C_control	blue	na	body	0	0
CC R11	control control	C_control	blue	na	head	0	0
CC R11	control control	C_control	yellow	na	body	0	0
CC R11	control control	C_control	yellow	na	head	0	0
CC R11	control control	N_nestmate	green	na	body	0	0
CC R11	control control	N_nestmate	green	na	head	0	0
CC R11	control control	N_nestmate	orange	na	body	0	0
CC R11	control control	N_nestmate	orange	na	head	0	0
CC R11	control control	N_nestmate	purple	na	body	0	0
CC R11	control control	N_nestmate	purple	na	head	0	0
CC R11	control control	N_nestmate	red	na	body	0	0
CC R11	control control	N_nestmate	red	na	head	0	0
CC R12	control control	C_control	green	na	body	0	0
CC R12	control control	C_control	green	na	head	0	0
CC R12	control control	C_control	purple	na	body	0	0
CC R12	control control	C_control	purple	na	head	0	0
CC R12	control control	N_nestmate	blue	na	body	0	0
CC R12	control control	N_nestmate	blue	na	head	0	0
CC R12	control control	N_nestmate	orange	na	body	0	0
CC R12	control control	N_nestmate	orange	na	head	0	0
CC R12	control control	N_nestmate	red	na	body	0	0
CC R12	control control	N_nestmate	red	na	head	0	0
CC R12	control control	N_nestmate	yellow	na	body	0	0
CC R12	control control	N_nestmate	yellow	na	head	0	0
CC R13	control control	C_control	orange	na	body	0	0
CC R13	control control	C_control	orange	na	head	0	0
CC R13	control control	C_control	purple	na	body	0	0
CC R13	control control	C_control	purple	na	head	0	0
CC R13	control control	N_nestmate	blue	na	body	0	0
CC R13	control control	N_nestmate	blue	na	head	0	0
CC R13	control control	N_nestmate	green	na	body	0	0
CC R13	control control	N_nestmate	green	na	head	0	0
CC R13	control control	N_nestmate	red	na	body	0	0
CC R13	control control	N_nestmate	red	na	head	0	0
CC R13	control control	N_nestmate	yellow	na	body	0	0
CC R13	control control	N_nestmate	yellow	na	head	0	0
CC R14	control control	C_control	red	na	body	0	0
CC R14	control control	C_control	red	na	head	0	0
CC R14	control control	C_control	yellow	na	body	0	0
CC R14	control control	C_control	yellow	na	head	0	0
CC R14	control control	N_nestmate	blue	na	body	0	0
CC R14	control control	N_nestmate	blue	na	head	0	0
CC R14	control control	N_nestmate	green	na	body	0	0
CC R14	control control	N_nestmate	green	na	head	0	0
CC R14	control control	N_nestmate	orange	na	body	0	0
CC R14	control control	N_nestmate	orange	na	head	0	0
CC R14	control control	N_nestmate	purple	na	body	0	0
CC R14	control control	N_nestmate	purple	na	head	0	0
CC R15	control control	C_control	blue	na	body	0	0
CC R15	control control	C_control	blue	na	head	0	0
CC R15	control control	C_control	orange	na	body	0	0
CC R15	control control	C_control	orange	na	head	0	0
CC R15	control control	N_nestmate	green	na	body	0	0
CC R15	control control	N_nestmate	green	na	head	0	0
CC R15	control control	N_nestmate	purple	na	body	0	0
CC R15	control control	N_nestmate	purple	na	head	0	0
CC R15	control control	N_nestmate	red	na	body	0	0
CC R15	control control	N_nestmate	red	na	head	0	0
CC R15	control control	N_nestmate	yellow	na	body	0	0
CC R15	control control	N_nestmate	yellow	na	head	0	0
CC R16	control control	C_control	purple	na	body	0	0
CC R16	control control	C_control	purple	na	head	0	0
CC R16	control control	C_control	red	na	body	0	0
CC R16	control control	C_control	red	na	head	0	0
CC R16	control control	N_nestmate	blue	na	body	0	0
CC R16	control control	N_nestmate	blue	na	head	0	0
CC R16	control control	N_nestmate	green	na	body	0	0
CC R16	control control	N_nestmate	green	na	head	0	0
CC R16	control control	N_nestmate	orange	na	body	0	0
CC R16	control control	N_nestmate	orange	na	head	0	0
CC R16	control control	N_nestmate	yellow	na	body	0	0
CC R16	control control	N_nestmate	yellow	na	head	0	0
CC R17	control control	C_control	blue	na	body	0	0
CC R17	control control	C_control	blue	na	head	0	0
CC R17	control control	C_control	purple	na	body	0	0
CC R17	control control	C_control	purple	na	head	0	0
CC R17	control control	N_nestmate	green	na	body	0	0
CC R17	control control	N_nestmate	green	na	head	0	0
CC R17	control control	N_nestmate	orange	na	body	0	0
CC R17	control control	N_nestmate	orange	na	head	0	0
CC R17	control control	N_nestmate	red	na	body	0	0
CC R17	control control	N_nestmate	red	na	head	0	0
CC R17	control control	N_nestmate	yellow	na	body	0	0
CC R17	control control	N_nestmate	yellow	na	head	0	0
