# Supplementary material for: Dynamic pathogen detection and social feedback shape collective hygiene in ants
Source: Nat Commun. 2023 Jun 3;14:3232. doi: 10.1038/s41467-023-38947-y (PMC10239465; doi:10.1038/s41467-023-38947-y)
Supplement: Supplementary file 4 — Source Data [file 41467_2023_38947_MOESM4_ESM.zip › Casillas_Bodova_Source_Data/SupplFig5b.xlsx]

## Sheet: SF 5b
Replicate	Group_treatment	N_color	Expulsion_time	Groom_between
FF R8	high high	blue	45.8222	17405
FF R8	high high	green	22.8533	8225
FF R8	high high	purple	21.0622	8019
FF R9	high high	blue	7.61111	2680
FF R9	high high	blue	73.7789	13685
FF R9	high high	red	14.7122	8791
FF R10	high high	orange	17.7878	11840
FF R10	high high	orange	52.8167	10973
FF R10	high high	purple	7.59	5124
FF R10	high high	yellow	18.3256	10575
FF R11	high high	red	11.2867	6083
FF R11	high high	yellow	13.5556	9653
FF R11	high high	yellow	23.7411	7055
FF R11	high high	yellow	75.4878	24768
FF R12	high high	blue	4.94889	1411
FF R12	high high	green	56.5789	15215
FF R12	high high	purple	24.6244	15385
FF R12	high high	purple	32.6678	4805
FF R12	high high	yellow	42.64	7605
FF R13	high high	green	10.4967	5068
FF R13	high high	green	13.5956	2026
FF R13	high high	green	30.8567	10285
FF R13	high high	orange	3.83111	2356
FF R13	high high	purple	73.8611	10357
FF R13	high high	red	11.2733	8209
FF R13	high high	red	52.5311	23551
FF R15	high high	blue	15.6744	4552
FF R15	high high	blue	53.6456	6115
FF R15	high high	green	29.33	10070
FF R16	high high	blue	69.1656	14193
FF R16	high high	green	66.8533	4084
FF R16	high high	red	10.3056	7856
FF R16	high high	red	29.4433	10428
FF R17	high high	blue	16.5478	9281
FF R17	high high	blue	39.5411	9673
FF R17	high high	green	13.5922	3570
FF R17	high high	red	8.06	5012
FF R17	high high	red	16.2311	6208
FF R17	high high	red	30.49	9500
FF R17	high high	red	75.36	16939
FF R17	high high	yellow	39.2267	4081
Ff R5	high low	blue	41.3389	20118
Ff R5	high low	orange	19.5233	9685
Ff R8	high low	blue	26.5044	17486
Ff R8	high low	green	5.94222	4225
Ff R8	high low	green	27.8478	14521
Ff R8	high low	purple	13.8578	8895
Ff R8	high low	purple	34.1344	12732
Ff R8	high low	purple	79.83	19846
Ff R9	high low	green	19.8633	10363
Ff R9	high low	orange	16.4078	7787
Ff R9	high low	orange	56.7044	12491
Ff R9	high low	red	17.3022	12330
Ff R9	high low	yellow	44.2044	11030
Ff R10	high low	green	58.33	18679
Ff R10	high low	purple	4.15444	1526
Ff R10	high low	purple	35.9156	8983
Ff R10	high low	purple	44.7489	5829
Ff R10	high low	red	4.98	2604
Ff R10	high low	red	21.5578	6093
Ff R10	high low	red	40.6522	10478
Ff R11	high low	yellow	14.3411	9555
Ff R11	high low	yellow	51.0889	17161
Ff R12	high low	red	14.16	8735
Ff R12	high low	red	42.2367	10014
Ff R12	high low	red	48.4856	4115
Ff R12	high low	yellow	16.2578	6783
Ff R13	high low	orange	22.1656	16285
Ff R13	high low	orange	83.2511	22755
Ff R13	high low	red	15.5256	11100
Ff R13	high low	red	27.9956	4023
Ff R14	high low	blue	4.06667	2789
Ff R14	high low	purple	6.05333	4046
Ff R14	high low	red	21.5078	7159
Ff R14	high low	yellow	21.7867	13172
Ff R14	high low	yellow	82.3589	24898
Ff R16	high low	green	5.04778	3527
Ff R16	high low	green	15.0922	6364
Ff R16	high low	green	61.5767	12453
Ff R16	high low	red	19.1644	9210
FC R8	high control	blue	26.6078	19276
FC R8	high control	purple	34.34	17118
FC R8	high control	purple	54.1933	660
FC R9	high control	green	12.2978	9897
FC R9	high control	green	73.9133	24973
FC R10	high control	blue	6.78778	3184
FC R10	high control	purple	20.6689	5375
FC R10	high control	red	17.8167	9068
FC R11	high control	green	8.89222	5035
FC R11	high control	green	22.8567	7223
FC R11	high control	green	47.4822	7336
FC R11	high control	orange	5	3463
FC R12	high control	blue	12.8767	5234
FC R12	high control	purple	13.7944	8810
FC R12	high control	purple	39.0967	13805
FC R13	high control	green	23.8322	10079
FC R14	high control	blue	15.5767	6268
FC R14	high control	blue	86.4244	4437
FC R14	high control	green	71.0389	4227
FC R15	high control	orange	11.6622	6691
FC R15	high control	orange	11.8756	94
FC R15	high control	purple	10.7622	4722
FC R15	high control	red	27.6578	15441
FC R15	high control	yellow	17.9778	13012
FC R16	high control	orange	26.0233	19172
FC R16	high control	orange	30.3856	3002
FC R16	high control	red	10.3256	8059
ff R2	low low	orange	35.4444	14933
ff R8	low low	blue	17.9044	9198
ff R8	low low	yellow	28.56	14761
ff R9	low low	blue	29.0189	14189
ff R9	low low	purple	21.6456	14767
ff R9	low low	yellow	71.6878	13062
ff R12	low low	orange	16.08	9268
ff R12	low low	purple	13.8856	8190
ff R12	low low	purple	71.56	19158
ff R12	low low	yellow	10.1411	3845
ff R13	low low	blue	23.3644	9838
ff R13	low low	red	42.6711	6585
ff R13	low low	yellow	21.8733	5264
ff R14	low low	red	44.8211	11051
ff R14	low low	yellow	14.1422	9611
ff R14	low low	yellow	57.9033	19106
ff R15	low low	blue	10.93	8829
ff R15	low low	blue	25.2211	9705
ff R15	low low	blue	58.3578	16645
ff R15	low low	green	42.6144	21013
ff R15	low low	red	28.8311	627
ff R15	low low	yellow	2.59556	1733
ff R15	low low	yellow	15.9044	6956
ff R15	low low	yellow	47.2822	10504
ff R16	low low	red	9.20667	7075
ff R16	low low	red	53.8456	11414
ff R16	low low	yellow	63.3433	27361
fC R2	low control	purple	26.3056	17383
fC R8	low control	red	52.4767	15616
fC R12	low control	green	39.1433	6108
fC R12	low control	red	34.7778	15947
fC R14	low control	blue	32.9489	12709
fC R14	low control	purple	26.1333	9754
fC R16	low control	blue	15.2133	9192
fC R16	low control	green	15.7789	5794
fC R16	low control	orange	32.35	15494
