# Supplementary material for: Dynamic pathogen detection and social feedback shape collective hygiene in ants
Source: Nat Commun. 2023 Jun 3;14:3232. doi: 10.1038/s41467-023-38947-y (PMC10239465; doi:10.1038/s41467-023-38947-y)
Supplement: Supplementary file 4 — Source Data [file 41467_2023_38947_MOESM4_ESM.zip › Casillas_Bodova_Source_Data/SupplFig7.xlsx]

## Sheet: SF 7
Replicate	Group_treatment	Time_interval	Num_groom_higher	Num_groom_lower	Groom_higher_LOR
Ff R1	high low	1	23	20	0.139762
Ff R1	high low	2	17	11	0.435318
Ff R1	high low	3	20	16	0.223144
Ff R2	high low	1	11	6	0.606136
Ff R2	high low	2	13	11	0.167054
Ff R2	high low	3	8	6	0.287682
Ff R3	high low	1	19	17	0.111226
Ff R3	high low	2	18	20	-0.105361
Ff R3	high low	3	12	21	-0.559616
Ff R4	high low	1	21	24	-0.133531
Ff R4	high low	2	13	16	-0.207639
Ff R4	high low	3	9	36	-1.38629
Ff R5	high low	1	20	24	-0.182322
Ff R5	high low	2	18	17	0.0571584
Ff R5	high low	3	21	16	0.271934
Ff R6	high low	1	17	21	-0.211309
Ff R6	high low	2	15	14	0.0689929
Ff R6	high low	3	15	16	-0.0645385
Ff R7	high low	1	14	17	-0.194156
Ff R7	high low	2	11	15	-0.310155
Ff R7	high low	3	9	27	-1.09861
Ff R8	high low	1	22	10	0.788457
Ff R8	high low	2	32	14	0.826679
Ff R8	high low	3	45	7	1.86075
Ff R9	high low	1	38	15	0.929536
Ff R9	high low	2	33	20	0.500775
Ff R9	high low	3	17	25	-0.385662
Ff R10	high low	1	30	3	2.30259
Ff R10	high low	2	5	50	-2.30259
Ff R10	high low	3	7	62	-2.18122
Ff R11	high low	1	14	15	-0.0689929
Ff R11	high low	2	28	8	1.25276
Ff R11	high low	3	16	4	1.38629
Ff R12	high low	1	11	11	0
Ff R12	high low	2	3	6	-0.693147
Ff R12	high low	3	8	2	1.38629
Ff R13	high low	1	5	10	-0.693147
Ff R13	high low	2	20	8	0.916291
Ff R13	high low	3	4	23	-1.7492
Ff R14	high low	1	19	13	0.37949
Ff R14	high low	2	23	23	0
Ff R14	high low	3	47	24	0.672094
Ff R15	high low	1	24	36	-0.405465
Ff R15	high low	2	16	46	-1.05605
Ff R15	high low	3	10	44	-1.4816
Ff R16	high low	1	16	25	-0.446287
Ff R16	high low	2	13	6	0.77319
Ff R16	high low	3	7	2	1.25276
FC R1	high control	1	25	32	-0.24686
FC R1	high control	2	44	29	0.416894
FC R1	high control	3	35	30	0.154151
FC R2	high control	1	14	3	1.54045
FC R2	high control	2	18	10	0.587787
FC R2	high control	3	17	12	0.348307
FC R3	high control	1	18	10	0.587787
FC R3	high control	2	5	17	-1.22378
FC R3	high control	3	8	14	-0.559616
FC R4	high control	1	38	8	1.55814
FC R4	high control	2	13	10	0.262364
FC R4	high control	3	11	12	-0.0870114
FC R5	high control	1	18	17	0.0571584
FC R5	high control	2	28	13	0.767255
FC R5	high control	3	35	23	0.419854
FC R6	high control	1	18	18	0
FC R6	high control	2	11	7	0.451985
FC R6	high control	3	12	22	-0.606136
FC R7	high control	1	11	17	-0.435318
FC R7	high control	2	12	12	0
FC R7	high control	3	1	14	-2.63906
FC R8	high control	1	27	11	0.897942
FC R8	high control	2	8	6	0.287682
FC R8	high control	3	4	4	0
FC R9	high control	1	16	4	1.38629
FC R9	high control	2	20	13	0.430783
FC R9	high control	3	20	14	0.356675
FC R10	high control	1	31	7	1.48808
FC R10	high control	2	14	10	0.336472
FC R10	high control	3	11	13	-0.167054
FC R11	high control	1	22	5	1.4816
FC R11	high control	2	12	7	0.538997
FC R11	high control	3	10	13	-0.262364
FC R12	high control	1	23	14	0.496437
FC R12	high control	2	26	11	0.860201
FC R12	high control	3	38	11	1.23969
FC R13	high control	1	30	9	1.20397
FC R13	high control	2	29	7	1.42139
FC R13	high control	3	52	9	1.75402
FC R14	high control	1	26	3	2.15948
FC R14	high control	2	19	11	0.546544
FC R14	high control	3	13	3	1.46634
FC R15	high control	1	39	5	2.05412
FC R15	high control	2	32	6	1.67398
FC R15	high control	3	23	16	0.362905
FC R16	high control	1	22	9	0.893818
FC R16	high control	2	13	18	-0.325422
FC R16	high control	3	15	21	-0.336472
fC R1	low control	1	19	18	0.0540672
fC R1	low control	2	10	31	-1.1314
fC R1	low control	3	14	30	-0.76214
fC R2	low control	1	23	1	3.13549
fC R2	low control	2	34	3	2.42775
fC R2	low control	3	36	2	2.89037
fC R3	low control	1	1	10	-2.30259
fC R3	low control	2	11	26	-0.860201
fC R3	low control	3	15	3	1.60944
fC R4	low control	1	5	10	-0.693147
fC R4	low control	2	9	18	-0.693147
fC R4	low control	3	8	15	-0.628609
fC R5	low control	1	9	8	0.117783
fC R5	low control	2	1	16	-2.77259
fC R5	low control	3	1	21	-3.04452
fC R6	low control	1	6	5	0.182322
fC R6	low control	2	7	7	0
fC R6	low control	3	8	7	0.133531
fC R7	low control	1	18	21	-0.154151
fC R7	low control	2	14	16	-0.133531
fC R7	low control	3	3	20	-1.89712
fC R8	low control	1	19	8	0.864997
fC R8	low control	3	25	15	0.510826
fC R8	low control	3	10	6	0.510826
fC R9	low control	1	22	7	1.14513
fC R9	low control	2	39	10	1.36098
fC R9	low control	3	45	15	1.09861
fC R10	low control	1	32	15	0.757686
fC R10	low control	2	11	7	0.451985
fC R10	low control	3	14	15	-0.0689929
fC R11	low control	1	14	10	0.336472
fC R11	low control	2	5	15	-1.09861
fC R11	low control	3	3	10	-1.20397
fC R12	low control	1	23	10	0.832909
fC R12	low control	2	16	18	-0.117783
fC R12	low control	3	10	17	-0.530628
fC R13	low control	1	19	6	1.15268
fC R13	low control	2	16	15	0.0645385
fC R13	low control	3	9	18	-0.693147
fC R14	low control	1	21	16	0.271934
fC R14	low control	2	19	7	0.998529
fC R14	low control	3	18	11	0.492476
fC R15	low control	1	9	14	-0.441833
fC R15	low control	2	12	16	-0.287682
fC R15	low control	3	6	10	-0.510826
fC R16	low control	1	41	4	2.32728
fC R16	low control	2	29	11	0.969401
fC R16	low control	3	16	2	2.07944
fC R17	low control	1	11	6	0.606136
fC R17	low control	2	7	7	0
fC R17	low control	3	15	12	0.223144
