# Supplementary material for: Dynamic pathogen detection and social feedback shape collective hygiene in ants
Source: Nat Commun. 2023 Jun 3;14:3232. doi: 10.1038/s41467-023-38947-y (PMC10239465; doi:10.1038/s41467-023-38947-y)
Supplement: Supplementary file 4 — Source Data [file 41467_2023_38947_MOESM4_ESM.zip › Casillas_Bodova_Source_Data/Fig1bcd_SupplFig2.xlsx]

## Sheet: F 1bcd, SF 2
Replicate	Group Treatment	Individual_treatment	Color	SelfgroomB_PRE	SelfgroomB_POST	SelfgroomB_DIFF	SelfgroomH_PRE	SelfgroomH_POST	SelfgroomH_DIFF	Poison_PRE	Poison_POST	Poison_DIFF	Performedgroom_PRE	Performedgroom_POST	Performedgroom_DIFF	Receivedgroom_PRE	Receivedgroom_POST	Receivedgroom_DIFF
FF R1	high high	F_high	purple	0.00417425	0.0335271	0.0293528	0.0331442	0.102001	0.0688564	0.00388883	0.0175099	0.0136211	0.00931178	0.0278128	0.018501	0.291769	0.693851	0.402082
FF R1	high high	F_high	green	0.0228692	0.0196513	-0.0032179	0.0794534	0.303102	0.223648	0	0.00165188	0.00165188	0.0328231	0	-0.0328231	0.0297549	0.279963	0.250208
FF R1	high high	N_nestmate	yellow	0.031075	0.139211	0.108136	0	0	0	0.0072425	0.0153197	0.00807717	0.427236	0.250817	-0.176419	0.0341789	0.0622331	0.0280542
FF R1	high high	N_nestmate	orange	0.0150915	0.0369654	0.0218739	0	0	0	0.00731385	0.00403793	-0.00327592	0.0258661	0.105831	0.0799645	0.00310393	0.0151484	0.0120444
FF R1	high high	N_nestmate	red	0.0458097	0.0089324	-0.0368773	0.0559777	0.113772	0.0577941	0.0117735	0.0014561	-0.0103174	0.0246887	0.487024	0.462335	0.35424	0.0278984	-0.326342
FF R1	high high	N_nestmate	blue	0.0140925	0.0122239	-0.00186863	0.288416	0.340141	0.0517251	0.00624353	0.00155399	-0.00468954	0.210032	0.237333	0.0273001	0.0169111	0.0297216	0.0128106
FF R2	high high	F_high	orange	0.00726597	0.0284078	0.0211419	0.00855019	0.0653247	0.0567745	0.00753633	0.0158024	0.00826607	0.488611	0.431819	-0.0567923	0.00381886	0.230824	0.227006
FF R2	high high	F_high	purple	0	0.00486228	0.00486228	0	0.00859407	0.00859407	0	0.00599276	0.00599276	0	0	0	0.468841	0.816583	0.347742
FF R2	high high	N_nestmate	yellow	0	0.0223543	0.0223543	0.00358229	0.0270343	0.023452	0.0178439	0.00670994	-0.0111339	0.436904	0.198004	-0.2389	0.273065	0.112282	-0.160783
FF R2	high high	N_nestmate	red	0.0122001	0.0306688	0.0184687	0.0476512	0.0743685	0.0267173	0.0135519	0.0192911	0.0057392	0.0406218	0.338986	0.298364	0.0892531	0.0449396	-0.0443135
FF R2	high high	N_nestmate	blue	0.00675904	0.0184523	0.0116933	0.0225752	0.0288941	0.00631888	0.0266306	0.00207862	-0.024552	0.31095	0.338269	0.0273189	0.151977	0.100929	-0.0510483
FF R2	high high	N_nestmate	green	0.00236566	0.0168478	0.0144821	0.0189253	0.069798	0.0508727	0.0206489	0.00401138	-0.0166375	0.0984792	0.0864877	-0.0119915	0.388611	0.0880072	-0.300604
FF R3	high high	F_high	yellow	0.0115874	0.0325053	0.0209179	0.0138767	0.128589	0.114713	0	0.029991	0.029991	0.330927	0.0587429	-0.272184	0.0598739	0.511026	0.451152
FF R3	high high	F_high	blue	0	0.00449925	0.00449925	0	0.0254075	0.0254075	0	0.00784361	0.00784361	0	0.0540752	0.0540752	0.0549431	0.494917	0.439974
FF R3	high high	N_nestmate	orange	0	0.0106827	0.0106827	0.0171521	0.0782797	0.0611276	0.00362765	0.00441504	0.000787383	0	0.310544	0.310544	0.223083	0.0420451	-0.181038
FF R3	high high	N_nestmate	red	0.0460325	0.0144722	-0.0315603	0.195224	0.114141	-0.0810828	0.0232804	0.00339248	-0.0198879	0.139577	0.348174	0.208598	0.324869	0.0367398	-0.288129
FF R3	high high	N_nestmate	purple	0.0557532	0	-0.0557532	0.00243018	0.0152782	0.012848	0	0	0	0	0.00808421	0.00808421	0.297996	0.0891188	-0.208877
FF R3	high high	N_nestmate	green	0.00478991	0.00315188	-0.00163803	0.0621984	0.0274526	-0.0347458	0.00919241	0.00151579	-0.00767662	0.49079	0.421859	-0.0689313	0.000528299	0.0276331	0.0271048
FF R4	high high	F_high	yellow	0.0038757	0.0271026	0.0232269	0.0650838	0.0876265	0.0225427	0.00457402	0.0118275	0.00725347	0.590712	0.0483774	-0.542335	0.0469274	0.464389	0.417461
FF R4	high high	F_high	orange	0.0106494	0.00110423	-0.00954521	0.0476955	0.033863	-0.0138326	0.0117668	0.00478498	-0.00698178	0.0641061	0	-0.0641061	0.203352	0.774848	0.571496
FF R4	high high	N_nestmate	red	0.00373603	0.0184651	0.0147291	0.0502444	0.0606957	0.0104512	0.0147696	0.00144776	-0.0133218	0.145985	0.22325	0.0772655	0.412989	0.0905834	-0.322405
FF R4	high high	N_nestmate	purple	0.00813547	0.00402429	-0.00411118	0.0383031	0.0237286	-0.0145745	0.014176	0.00247838	-0.0116976	0.370531	0.586357	0.215826	0.432577	0.0317649	-0.400812
FF R4	high high	N_nestmate	blue	0.00701816	0.0320348	0.0250167	0.0422137	0.135795	0.0935817	0.00377095	0.00257653	-0.00119442	0.106913	0.0740445	-0.0328689	0	0.00552113	0.00552113
FF R4	high high	N_nestmate	green	0	0.00899331	0.00899331	0.00349162	0.0372615	0.0337699	0.00359637	0.0032636	-0.000332765	0.0181913	0.467898	0.449706	0.200594	0.0328201	-0.167774
FF R5	high high	F_high	blue	0.0198303	0.0189519	-0.000878396	0.0328814	0.0693651	0.0364837	0.00427784	0.0056783	0.00140046	0.232164	0.0440311	-0.188132	0.113435	0.302248	0.188813
FF R5	high high	F_high	green	0.0589835	0.0103738	-0.0486096	0.0277697	0.0251641	-0.00260562	0.0107671	0.0140866	0.00331945	0.328306	0.00986423	-0.318442	0.0986804	0.91377	0.815089
FF R5	high high	N_nestmate	yellow	0.00674304	0.000509591	-0.00623345	0.00616299	0.0112353	0.00507228	0.00460412	0.00192917	-0.00267495	0.135876	0.14146	0.00558423	0.225493	0.05523	-0.170263
FF R5	high high	N_nestmate	orange	0.0069243	0.00344581	-0.0034785	0.0530017	0.0497458	-0.00325593	0.00913573	0.00276635	-0.00636938	0.322252	0.467028	0.144776	0.00783063	0.0289132	0.0210826
FF R5	high high	N_nestmate	red	0.111695	0.0163312	-0.095364	0.163319	0.0477438	-0.115575	0.00427784	0.00458632	0.000308479	0.0415458	0.480363	0.438817	0.24032	0.0498186	-0.190502
FF R5	high high	N_nestmate	purple	0.0125798	0.00435579	-0.00822396	0.0174014	0.024606	0.00720458	0.0074681	0.00206263	-0.00540547	0.0632613	0.21472	0.151459	0.437645	0.00748614	-0.430159
FF R6	high high	F_high	yellow	0.00366326	0.0220461	0.0183828	0.0264253	0.0701799	0.0437546	0.00441014	0.0145351	0.010125	0.124587	0.018175	-0.106412	0.0211971	0.260475	0.239278
FF R6	high high	F_high	blue	0.00903368	0.015582	0.00654833	0.0236156	0.0349134	0.0112978	0.011381	0.0138777	0.00249671	0.16506	0.0602342	-0.104826	0.177686	0.318275	0.140589
FF R6	high high	N_nestmate	orange	0.0165736	0.032844	0.0162704	0.0401181	0.0955859	0.0554678	0.00512146	0.00307988	-0.00204157	0.156702	0.265503	0.108801	0.0755415	0.0212305	-0.054311
FF R6	high high	N_nestmate	red	0.00789558	0.00351813	-0.00437745	0.0373084	0.0405132	0.00320484	0.0157556	0.0135125	-0.00224307	0.0401536	0.0840211	0.0438675	0.447594	0.118387	-0.329207
FF R6	high high	N_nestmate	purple	0.0343209	0.0508972	0.0165763	0.0520326	0.0399533	-0.0120793	0.0128036	0.0116865	-0.00111713	0.400043	0.259075	-0.140967	0.0252161	0.047026	0.02181
FF R6	high high	N_nestmate	green	0.000782445	0.0212183	0.0204359	0.00896255	0.0453461	0.0363835	0.00554824	0.0124778	0.00692954	0.0346054	0.113554	0.0789485	0.173916	0.0351691	-0.138747
FF R7	high high	F_high	yellow	0.00428172	0.00189104	-0.00239068	0.122646	0.0214037	-0.101242	0	0.00820255	0.00820255	0.000399144	0	-0.000399144	0.0357052	1.02157	0.985867
FF R7	high high	F_high	green	0.00471715	0.0590077	0.0542906	0.00533401	0.0626212	0.0572872	0	0.0131891	0.0131891	0.00286658	0.0308589	0.0279923	0	0.549245	0.549245
FF R7	high high	N_nestmate	orange	0.00431801	0.0147188	0.0104008	0.0242389	0.0470111	0.0227722	0.0124823	0.00381822	-0.00866409	0.0929279	0.584645	0.491717	0	0.101538	0.101538
FF R7	high high	N_nestmate	red	0.00616858	0.074931	0.0687625	0.0293189	0.0312444	0.00192544	0	0.0015297	0.0015297	0	0.258772	0.258772	0.000108857	0.0143334	0.0142245
FF R7	high high	N_nestmate	purple	0.00591458	0.0586464	0.0527318	0.0711201	0.0388567	-0.0322634	0.00899888	0.00599834	-0.00300054	0	0.294497	0.294497	0.0419101	0.033292	-0.0086181
FF R7	high high	N_nestmate	blue	0.002286	0.00191513	-0.000370873	0.0109583	0.0381099	0.0271516	0	0	0	0.00428172	0.567915	0.563633	0.0227512	0.0167062	-0.00604497
FF R8	high high	F_high	orange	0.00414504	0.00650662	0.00236158	0.0569856	0.0610147	0.00402908	0.00508551	0.0117434	0.00665785	0.0323244	0.00764347	-0.0246809	0.158557	0.293197	0.134641
FF R8	high high	F_high	red	0.0201331	0.0640382	0.0439052	0.065206	0.101905	0.0366988	0.00860357	0.028917	0.0203134	0.495106	0.149302	-0.345804	0.0803581	0.398537	0.318179
FF R8	high high	N_nestmate	yellow	0.0599464	0.0722743	0.0123279	0.0548608	0.142202	0.0873415	0.00835975	0.00157223	-0.00678752	0.308092	0.0914192	-0.216672	0	0.0154321	0.0154321
FF R8	high high	N_nestmate	purple	0.0150127	0.00378545	-0.0112273	0.032603	0.043962	0.011359	0.00480685	0.00222531	-0.00258154	0.0153262	0.123553	0.108227	0.0803232	0.114362	0.0340385
FF R8	high high	N_nestmate	blue	0.0145599	0.0289291	0.0143692	0.0742276	0.155965	0.0817378	0.00947438	0.00459575	-0.00487863	0.111324	0.318619	0.207295	0.419938	0.0405515	-0.379387
FF R8	high high	N_nestmate	green	0.0178341	0.0777166	0.0598825	0.0908774	0.0862309	-0.00464655	0.0273433	0.00305981	-0.0242835	0.131701	0.303235	0.171534	0.354697	0.131693	-0.223005
FF R9	high high	F_high	yellow	0.102885	0.144463	0.0415788	0.129159	0.457639	0.32848	0.00529101	0.00996089	0.00466988	0	0	0	0.0887512	0.0432657	-0.0454855
FF R9	high high	F_high	purple	0.0300065	0.0135541	-0.0164524	0.106944	0.037888	-0.0690555	0.00909618	0.0185774	0.00948118	0.179496	0	-0.179496	0.0101471	0.645759	0.635612
FF R9	high high	N_nestmate	orange	0.00445749	0.00999756	0.00554006	0.0234834	0.0345759	0.0110925	0	0.00240772	0.00240772	0.00645068	0.16804	0.161589	0.35033	0.0070154	-0.343314
FF R9	high high	N_nestmate	red	0.00587084	0.0227084	0.0168375	0.0268537	0.0828648	0.0560112	0	0.00151552	0.00151552	0.145829	0.215632	0.0698031	0.00420381	0	-0.00420381
FF R9	high high	N_nestmate	blue	0.166196	0.0638108	-0.102385	0.140139	0.111513	-0.0286261	0.00753787	0	-0.00753787	0.112814	0.200012	0.0871978	0.00260926	0	-0.00260926
FF R9	high high	N_nestmate	green	0.00427629	0.00282327	-0.00145302	0.0144959	0.024835	0.0103391	0.00391389	0	-0.00391389	0.020258	0.112356	0.0920984	0.00880626	0	-0.00880626
FF R10	high high	F_high	blue	0.0464163	0.0508106	0.00439424	0.0967537	0.0997995	0.00304581	0.00929033	0.0196591	0.0103688	0.492105	0.111304	-0.380801	0.0247978	0.48874	0.463942
FF R10	high high	F_high	green	0.0457452	0.0430716	-0.00267355	0.0725564	0.0622662	-0.0102902	0.00632308	0.0115412	0.00521811	0.393126	0.135144	-0.257981	0.0859444	0.730164	0.644219
FF R10	high high	N_nestmate	yellow	0.0470875	0.0362129	-0.0108746	0.0655975	0.116097	0.050499	0.0155428	0.0116757	-0.00386709	0	0.422427	0.422427	0.748101	0.145634	-0.602467
FF R10	high high	N_nestmate	orange	0.0139885	0.0411033	0.0271148	0.0607227	0.171162	0.110439	0	0.00273859	0.00273859	0.273553	0.423747	0.150195	0.130418	0.0654938	-0.0649241
FF R10	high high	N_nestmate	red	0.0626656	0.0412866	-0.0213789	0.121234	0.203609	0.0823755	0	0.00220065	0.00220065	0.0168498	0.0528156	0.0359658	0.0997209	0.09387	-0.00585097
FF R10	high high	N_nestmate	purple	0.0766541	0.0443187	-0.0323354	0.159349	0.134973	-0.0243754	0.0095376	0.00183388	-0.00770373	0.0716733	0.412646	0.340973	0.158324	0.0341834	-0.124141
FF R11	high high	F_high	blue	0.0131246	0.0218432	0.00871858	0.0617904	0.0702295	0.00843904	0.00296478	0.0120383	0.0090735	0.0624774	0.00860228	-0.0538751	0.0628751	0.53236	0.469485
FF R11	high high	F_high	green	0.0260684	0.0417843	0.0157159	0.080013	0.132838	0.0528254	0.0229228	0.0197448	-0.00317809	0	0.0678734	0.0678734	0.567937	0.476979	-0.0909582
FF R11	high high	N_nestmate	yellow	0.0211512	0.041318	0.0201667	0.0339866	0.0407657	0.00677919	0.00853279	0.00149712	-0.00703568	0.470135	0.61518	0.145045	0.00744812	0.000466315	-0.0069818
FF R11	high high	N_nestmate	orange	0.000831586	0.00495766	0.00412608	0.0194519	0.0222113	0.00275944	0	0.00358326	0.00358326	0	0.062658	0.062658	0.102683	0.0272058	-0.075477
FF R11	high high	N_nestmate	red	0.0338419	0.0395509	0.00570894	0.080013	0.083544	0.00353098	0.00889435	0.00682292	-0.00207143	0.218454	0.0771874	-0.141267	0	0	0
FF R11	high high	N_nestmate	purple	0.0226336	0.021156	-0.00147763	0.111432	0.0891766	-0.0222559	0.0231398	0.00744877	-0.015691	0.219358	0.266683	0.0473252	0.229482	0.0611732	-0.168308
FF R12	high high	F_high	orange	0.019605	0.0897629	0.0701579	0.145571	0.159198	0.0136266	0.0168503	0.0292523	0.012402	0.174907	0.092535	-0.082372	0.0662564	0.328486	0.26223
FF R12	high high	F_high	red	0.011162	0.0104438	-0.000718223	0.0842158	0.139611	0.0553951	0.00321981	0.011234	0.00801424	0.134481	0	-0.134481	0.0165283	0.451684	0.435156
FF R12	high high	N_nestmate	yellow	0	0.00675988	0.00675988	0.0211792	0.0594894	0.0383102	0.00583143	0.00161702	-0.0042144	0.0173512	0.115574	0.0982233	0.0625	0.0593435	-0.00315653
FF R12	high high	N_nestmate	purple	0.0580638	0.0336292	-0.0244346	0.183457	0.175319	-0.00813821	0.0359187	0.00576292	-0.0301558	0.325451	0.395611	0.0701602	0.101603	0.0113191	-0.0902836
FF R12	high high	N_nestmate	blue	0.0241128	0.0483647	0.024252	0.28692	0.251514	-0.0354068	0.00257584	0.00346505	0.000889201	0.041607	0.0459088	0.00430177	0.0327705	0.00869301	-0.0240775
FF R12	high high	N_nestmate	green	0.005581	0.0839149	0.0783339	0.0533772	0.0816049	0.0282276	0.011806	0.00367173	-0.00813422	0	0.253155	0.253155	0.414139	0.0432584	-0.37088
FF R13	high high	F_high	yellow	0.0334812	0.0825281	0.0490469	0.0892474	0.0724256	-0.0168218	0.0100157	0.0255735	0.0155577	0.413757	0	-0.413757	0.129239	0.744388	0.615149
FF R13	high high	F_high	blue	0.0931464	0.113311	0.020165	0.204393	0.108004	-0.0963887	0.0114466	0.0188629	0.0074163	0.0238589	0.0531113	0.0292524	0	0.427782	0.427782
FF R13	high high	N_nestmate	orange	0.0524038	0.0433016	-0.00910217	0.177207	0.10449	-0.072717	0.00307626	0.0033797	0.000303435	0.153956	0.244082	0.0901263	0.235119	0.066203	-0.168916
FF R13	high high	N_nestmate	red	0.0278652	0.0153612	-0.0125041	0.154028	0.0663006	-0.0877271	0.00482902	0.00464861	-0.000180408	0.433681	0.612445	0.178764	0.0292245	0.0786603	0.0494358
FF R13	high high	N_nestmate	purple	0.0173845	0.0304783	0.0130938	0.0692875	0.116398	0.0471108	0.0146301	0.015776	0.00114586	0	0.169436	0.169436	0.326155	0.199	-0.127156
FF R13	high high	N_nestmate	green	0.0083703	0.0124085	0.0040382	0.0603448	0.0655198	0.00517494	0.00622407	0.00189117	-0.0043329	0.0784089	0.471279	0.39287	0.383925	0.0343216	-0.349603
FF R14	high high	F_high	yellow	0	0.0029219	0.0029219	0.00607741	0.017886	0.0118086	0	0.00734755	0.00734755	0.0718271	0	-0.0718271	0	0.161573	0.161573
FF R14	high high	F_high	purple	0	0.0244755	0.0244755	0.010591	0.0639518	0.0533607	0.00678821	0.0164678	0.00967958	0	0.0169935	0.0169935	0.00440701	0.392171	0.387764
FF R14	high high	N_nestmate	orange	0	0.0121155	0.0121155	0	0.0825101	0.0825101	0	0.00079466	0.00079466	0	0.643736	0.643736	0	0	0
FF R14	high high	N_nestmate	red	0	0.0107096	0.0107096	0	0.0843073	0.0843073	0	0.00980488	0.00980488	0	0.0947112	0.0947112	0	0.00603942	0.00603942
FF R14	high high	N_nestmate	blue	0	0.004499	0.004499	0	0.034476	0.034476	0	0.00136926	0.00136926	0	0.00717639	0.00717639	0.0674201	0.139933	0.0725134
FF R14	high high	N_nestmate	green	0	0.00476796	0.00476796	0	0.0304171	0.0304171	0	0.00179715	0.00179715	0	0	0	0	0.0629004	0.0629004
FF R15	high high	F_high	orange	0.0171711	0.0196814	0.00251026	0.0448036	0.0628427	0.0180391	0.0108582	0.015391	0.00453285	0.104289	0.00109409	-0.103195	0.106778	0.472586	0.365808
FF R15	high high	F_high	red	0.00230872	0.0194847	0.017176	0.0387793	0.112753	0.0739737	0	0.00297495	0.00297495	0.00984813	0.000823642	-0.00902449	0	0.0478081	0.0478081
FF R15	high high	N_nestmate	yellow	0.0201652	0.0423377	0.0221725	0.111576	0.140499	0.0289225	0.0093431	0.0086298	-0.000713294	0.0691894	0.114216	0.0450264	0.0347751	0.0904654	0.0556903
FF R15	high high	N_nestmate	purple	0.014682	0.0102648	-0.00441722	0.085603	0.113613	0.0280105	0.00389596	0.0102156	0.00631966	0.233541	0.153579	-0.0799628	0.0332239	0.0328719	-0.00035198
FF R15	high high	N_nestmate	blue	0.0183976	0.0189561	0.00055846	0.132535	0.163696	0.0311609	0.00667364	0.00347897	-0.00319467	0.3032	0.210152	-0.093048	0.00537499	0.0366091	0.0312341
FF R15	high high	N_nestmate	green	0.0349554	0.0162639	-0.0186916	0.0969662	0.107639	0.0106728	0.0226904	0.00663831	-0.0160521	0.00854948	0.313894	0.305344	0.548465	0.113417	-0.435048
FF R16	high high	F_high	orange	0.0239055	0.0160517	-0.00785379	0.0845777	0.0569238	-0.0276538	0.00530427	0.019298	0.0139938	0.161235	0.0150815	-0.146154	0.0954042	0.39116	0.295755
FF R16	high high	F_high	purple	0.0203451	0.0288812	0.00853603	0.0707357	0.138452	0.0677166	0.00221617	0.0151174	0.0129012	0.434841	0.0700767	-0.364764	0.040327	0.273491	0.233164
FF R16	high high	N_nestmate	yellow	0.0066485	0.0122664	0.00561791	0.0811626	0.0601941	-0.0209685	0.018238	0.0071035	-0.0111345	0	0	0	0.986485	0.270376	-0.716109
FF R16	high high	N_nestmate	red	0.0114078	0.0281265	0.0167187	0.157166	0.153737	-0.00342879	0.00599455	0.00448011	-0.00151444	0.59099	0.588536	-0.00245383	0.0128247	0	-0.0128247
FF R16	high high	N_nestmate	blue	0.0211444	0.0189506	-0.00219377	0.157893	0.125287	-0.0326053	0.00690282	0.00258745	-0.00431537	0.0786921	0.223239	0.144547	0	0.0367034	0.0367034
FF R16	high high	N_nestmate	green	0.004505	0.0340081	0.0295032	0.0548955	0.0557738	0.000878289	0.0370209	0.0129372	-0.0240837	0.176312	0.204863	0.028551	0.30703	0.130067	-0.176963
FF R17	high high	F_high	orange	0	0.0160568	0.0160568	0.00318335	0.0610993	0.057916	0	0.00566711	0.00566711	0	0	0	0.647292	0.841701	0.194409
FF R17	high high	F_high	purple	0.0156306	0.0754143	0.0597837	0.147328	0.199183	0.0518549	0.00604478	0.00756842	0.00152363	0.0989341	0.174405	0.0754707	0	0.411871	0.411871
FF R17	high high	N_nestmate	yellow	0	0.0188413	0.0188413	0	0.0783705	0.0783705	0.0046856	0.0043178	-0.0003678	0	0.339512	0.339512	0.0163102	0.0484158	0.0321056
FF R17	high high	N_nestmate	red	0.0293655	0.028998	-0.000367525	0.15069	0.144487	-0.00620349	0.00321911	0.0111257	0.00790658	0.602117	0.546251	-0.0558667	0.015416	0.0251831	0.0097671
FF R17	high high	N_nestmate	blue	0.00110881	0.00361861	0.0025098	0.0291509	0.0287158	-0.000435047	0	0.0022693	0.0022693	0.0669933	0.2436	0.176607	0.0440661	0.0534328	0.00936667
FF R17	high high	N_nestmate	green	0	0.0018645	0.0018645	0.0275055	0.0287281	0.00122254	0	0.00136158	0.00136158	0.040382	0.158839	0.118457	0.0853423	0.0820014	-0.0033409
Ff R1	high low	F_high	purple	0.0551468	0.0707104	0.0155636	0.099151	0.112129	0.0129777	0.00548284	0.0217391	0.0162563	0.048532	0.05661	0.00807801	0.000353732	0.732755	0.732401
Ff R1	high low	f_low	orange	0.027202	0.0141985	-0.0130035	0.0829855	0.0178891	-0.0650964	0.00665016	0.0056279	-0.00102226	0.0566325	0	-0.0566325	0.0153873	0.481473	0.466086
Ff R1	high low	N_nestmate	yellow	0.0309162	0.0442752	0.0133591	0.0718076	0.115856	0.0440486	0.00544747	0.00364158	-0.00180589	0.0280509	0.180669	0.152618	0.0771843	0.0791339	0.00194957
Ff R1	high low	N_nestmate	red	0.0306332	0.0111454	-0.0194877	0.104316	0.0338655	-0.0704501	0.0173682	0.00321244	-0.0141558	0.0508313	0.413424	0.362592	0.135373	0.0469727	-0.0884005
Ff R1	high low	N_nestmate	blue	0.160311	0.0171167	-0.143195	0.116166	0.0676451	-0.0485204	0.0107534	0.00141004	-0.00934341	0.108171	0.340469	0.232298	0.018005	0.0347483	0.0167433
Ff R1	high low	N_nestmate	green	0.0875486	0.0993649	0.0118162	0.0974531	0.0625444	-0.0349087	0.0101875	0.00289365	-0.00729383	0.0619738	0.420768	0.358794	0.107888	0.0368572	-0.071031
Ff R2	high low	F_high	blue	0.0102248	0.0539936	0.0437688	0.0142495	0.118295	0.104046	0.00612763	0.0344162	0.0282886	0.466135	0.272545	-0.19359	0.0413343	0.362885	0.32155
Ff R2	high low	f_low	red	0.0127991	0.0163043	0.00350522	0.0161711	0.0367733	0.0206022	0.00630892	0.00547142	-0.000837498	0.0415518	0.0126527	-0.0288992	0.0401015	0.359196	0.319095
Ff R2	high low	N_nestmate	yellow	0.0137418	0.016683	0.00294111	0.0424583	0.0680386	0.0255803	0.0193619	0.00421348	-0.0151484	0.34826	0.466634	0.118374	0.167295	0.10563	-0.061665
Ff R2	high low	N_nestmate	orange	0.0173314	0.0633732	0.0460418	0.0279188	0.0517709	0.0238521	0.0107687	0.00492184	-0.00584684	0.242531	0.290657	0.0481262	0.0828136	0.140523	0.0577091
Ff R2	high low	N_nestmate	purple	0.0262872	0.0216414	-0.00464574	0.0145395	0.0521251	0.0375855	0.0260696	0.0036639	-0.0224057	0.0182016	0.175269	0.157067	0.706925	0.136028	-0.570897
Ff R2	high low	N_nestmate	green	0.025562	0.119626	0.0940643	0.120196	0.148864	0.0286684	0.00960841	0.0061065	-0.00350191	0.0852067	0.057511	-0.0276957	0.163416	0.171006	0.00759083
Ff R3	high low	F_high	red	0.00677714	0	-0.00677714	0.0178476	0.021532	0.00368435	0.00450626	0	-0.00450626	0.0406273	0	-0.0406273	0.372707	0.580066	0.207359
Ff R3	high low	f_low	orange	0.0267537	0.0757224	0.0489687	0.0289181	0.0759267	0.0470086	0.0139801	0.0108741	-0.00310592	0.342937	0.0170141	-0.325923	0.00244828	0.559555	0.557107
Ff R3	high low	N_nestmate	yellow	0	0.01538	0.01538	0	0.0328387	0.0328387	0	0.00152598	0.00152598	0.0567008	0.291307	0.234606	0.0948444	0.0197296	-0.0751148
Ff R3	high low	N_nestmate	purple	0.00759323	0.0649685	0.0573752	0.0113189	0.0505737	0.0392549	0.0491076	0.00676479	-0.0423428	0.143917	0.123376	-0.0205402	0.0862932	0.0211114	-0.0651817
Ff R3	high low	N_nestmate	blue	0.0134123	0.0357825	0.0223702	0.0736259	0.0947071	0.0210812	0.0252989	0.00665665	-0.0186423	0.208743	0.468633	0.25989	0.374517	0.0172544	-0.357262
Ff R3	high low	N_nestmate	green	0.0697584	0.0159688	-0.0537896	0.0939219	0.023851	-0.0700709	0.0228152	0.00273956	-0.0200756	0.213072	0.311036	0.0979646	0.0751872	0.0136497	-0.0615374
Ff R4	high low	F_high	purple	0.00466091	0.0193126	0.0146517	0.0020956	0.0271373	0.0250416	0	0.00597517	0.00597517	0.0261228	0.0021577	-0.0239651	0.566824	0.323549	-0.243276
Ff R4	high low	f_low	blue	0	0	0	0.00498609	0	-0.00498609	0.00635907	0	-0.00635907	0.274416	0	-0.274416	0.248654	1.07427	0.825621
Ff R4	high low	N_nestmate	yellow	0.0105864	0.0290104	0.018424	0.0184269	0.0238651	0.00543828	0.0147054	0.00761123	-0.00709412	0.141309	0.317597	0.176288	0.0222567	0.0234976	0.00124086
Ff R4	high low	N_nestmate	orange	0.00473317	0.00330769	-0.00142549	0.0526069	0.045703	-0.00690389	0.0161145	0	-0.0161145	0.358709	0.61389	0.255181	0.124508	0.00973337	-0.114774
Ff R4	high low	N_nestmate	red	0.0119594	0.0676119	0.0556526	0	0.021494	0.021494	0	0.000960296	0.000960296	0.0323012	0.186736	0.154435	0.0284352	0.0511802	0.0227451
Ff R4	high low	N_nestmate	green	0.0229794	0.0552704	0.032291	0.0230516	0.0334088	0.0103572	0.00513061	0.00335511	-0.00177551	0.240597	0.388363	0.147766	0.0827763	0.0265089	-0.0562674
Ff R5	high low	F_high	purple	0.0272967	0.0347857	0.00748905	0.0449979	0.0402901	-0.00470784	0	0.0141711	0.0141711	0.346404	0.21347	-0.132935	0.115907	0.414052	0.298145
Ff R5	high low	f_low	yellow	0	0.00129584	0.00129584	0.0105653	0.000974856	-0.00959048	0.00623528	0	-0.00623528	0.032077	0.000225881	-0.0318512	0.245705	0.834631	0.588927
Ff R5	high low	N_nestmate	orange	0.0226202	0.0170362	-0.005584	0.063877	0.0578731	-0.00600381	0.0223431	0.00536171	-0.0169814	0.078322	0.433644	0.355322	0.624913	0.0240266	-0.600887
Ff R5	high low	N_nestmate	red	0.0174588	0.0279736	0.0105148	0.0248372	0.0412887	0.0164515	0	0	0	0.117916	0.121548	0.00363185	0.0175281	0.0250253	0.0074972
Ff R5	high low	N_nestmate	blue	0.0147915	0.0103668	-0.0044247	0.0364071	0.0342151	-0.00219203	0.00367189	0.00274624	-0.000925646	0.559374	0.560994	0.00162018	0	0.00574214	0.00574214
Ff R5	high low	N_nestmate	green	0.00900651	0.00183083	-0.00717569	0	0.00594424	0.00594424	0	0	0	0	0	0	0.13004	0.0264043	-0.103636
Ff R6	high low	F_high	blue	0.00766391	0.0161897	0.00852579	0.025312	0.00975034	-0.0155617	0.00966778	0.00524644	-0.00442134	0.0262261	0.00326229	-0.0229638	0.15152	0.566676	0.415156
Ff R6	high low	f_low	green	0.0182457	0.0309552	0.0127095	0.0729829	0.0516488	-0.0213342	0.00274213	0.016847	0.0141049	0.000808578	0.023822	0.0230134	0.00780454	0.380214	0.37241
Ff R6	high low	N_nestmate	yellow	0.0148356	0.0321968	0.0173612	0	0.00193546	0.00193546	0.0144841	0	-0.0144841	0.00435929	0.130382	0.126023	0.0709791	0.036372	-0.034607
Ff R6	high low	N_nestmate	orange	0.0162419	0.0159341	-0.000307798	0.0350501	0.036019	0.000968941	0.0075936	0.00763229	3.86852e-05	0.0618738	0.445192	0.383319	0.131693	0.0334506	-0.0982421
Ff R6	high low	N_nestmate	red	0.02148	0.0100912	-0.0113889	0.0235542	0.0370902	0.013536	0.003164	0.00143638	-0.00172762	0.271366	0.410975	0.139609	0.0491826	0.00673151	-0.0424511
Ff R6	high low	N_nestmate	purple	0.0168044	0.0296649	0.0128605	0.0172965	0.0279729	0.0106763	0.0102654	0.00362747	-0.00663796	0.0950255	0.0678628	-0.0271626	0.0484795	0.0580516	0.00957211
Ff R7	high low	F_high	red	0.0544239	0.0621534	0.00772942	0.0120508	0.0563147	0.0442639	0	0.0120309	0.0120309	0.00277274	0.130304	0.127531	0.00117308	0.324126	0.322953
Ff R7	high low	f_low	yellow	0.0234617	0.0645059	0.0410442	0.00277274	0.0506345	0.0478617	0	0.0195639	0.0195639	0.024066	0.183132	0.159066	0	0.416619	0.416619
Ff R7	high low	N_nestmate	orange	0	0.00469289	0.00469289	0.0069674	0.0108485	0.0038811	0	0.00117018	0.00117018	0.000142192	0.237472	0.23733	0.0113754	0.0575214	0.0461461
Ff R7	high low	N_nestmate	purple	0.0305002	0.0208681	-0.00963204	0.0604671	0.0489767	-0.0114904	0.0344104	0.00774022	-0.0266702	0.104013	0.218506	0.114492	0.25591	0.188935	-0.0669753
Ff R7	high low	N_nestmate	blue	0.0117664	0.0196492	0.00788281	0.00103089	0.0236717	0.0226408	0.00942021	0.0014871	-0.00793311	0.485372	0.246627	-0.238745	0.000853151	0.00895915	0.008106
Ff R7	high low	N_nestmate	green	0.0143969	0.0249515	0.0105546	0	0.0485988	0.0485988	0.0327041	0.00566804	-0.0270361	0	0.123076	0.123076	0.347055	0.142956	-0.204098
Ff R8	high low	F_high	orange	0.000691635	0.00250135	0.00180971	0.00221323	0.0350189	0.0328057	0	0.00121389	0.00121389	0.000449563	0	-0.000449563	0.168136	1.00926	0.841121
Ff R8	high low	f_low	red	0.01819	0.0366497	0.0184597	0.0588235	0.0609029	0.00207941	0.0117578	0.00963755	-0.00212024	0.22658	0.0404262	-0.186153	0.0926445	0.40024	0.307596
Ff R8	high low	N_nestmate	yellow	0.0364146	0.0515474	0.0151328	0.00107203	0.0899382	0.0888662	0.0126569	0	-0.0126569	0	0.00120163	0.00120163	0.202303	0.0451346	-0.157169
Ff R8	high low	N_nestmate	purple	0.0166684	0.012519	-0.00414939	0.0550195	0.0289494	-0.0260701	0.0228931	0.00429153	-0.0186016	0.241173	0.555447	0.314274	0.00183283	0.000429153	-0.00140368
Ff R8	high low	N_nestmate	blue	0.0131411	0.012801	-0.000340039	0.0527026	0.0261906	-0.026512	0.00778089	0.0012752	-0.00650569	0.109866	0.596854	0.486988	0.251755	0.01838	-0.233375
Ff R8	high low	N_nestmate	green	0.00539475	0.0294889	0.0240942	0.016703	0.0507259	0.0340229	0	0.00192506	0.00192506	0.150984	0.299487	0.148504	0.0123803	0.019974	0.00759374
Ff R9	high low	F_high	purple	0.0234895	0.0879958	0.0645063	0.0690887	0.116319	0.0472298	0	0.0157362	0.0157362	0.00569549	0.00770329	0.00200781	0.0632164	0.500592	0.437376
Ff R9	high low	f_low	blue	0.0366138	0.0203875	-0.0162264	0.163188	0.113328	-0.0498605	0.0100821	0.00940022	-0.000681854	0.0583699	0.00489544	-0.0534745	0.0124876	0.443519	0.431032
Ff R9	high low	N_nestmate	yellow	0.150241	0.0882766	-0.061964	0.173058	0.224299	0.0512411	0.0107188	0.00961996	-0.00109887	0.00438659	0.166384	0.161997	0.0409297	0.0161025	-0.0248272
Ff R9	high low	N_nestmate	orange	0.0303523	0.0507978	0.0204455	0.0952667	0.122764	0.0274977	0.00442196	0.00275902	-0.00166294	0.0463775	0.333512	0.287135	0.00456346	0.0036258	-0.000937666
Ff R9	high low	N_nestmate	red	0.0242677	0.0325101	0.00824238	0.122223	0.129967	0.00774415	0.00283006	0.00683652	0.00400647	0.0111787	0.214398	0.203219	0.0129121	0.0416906	0.0287784
Ff R9	high low	N_nestmate	green	0.0152115	0.0262474	0.0110358	0.178647	0.122984	-0.0556631	0.00749965	0.00207537	-0.00542427	0.0263195	0.319583	0.293263	0.0182185	0.0409459	0.0227274
Ff R10	high low	F_high	blue	0.0333381	0.0358806	0.00254248	0.120061	0.162732	0.0426713	0.0106191	0.00587742	-0.00474166	0.0254641	0.0608443	0.0353801	0.223723	0.313943	0.09022
Ff R10	high low	f_low	yellow	0.00928267	0.0166219	0.00733923	0.0283537	0.0454176	0.0170639	0.0110525	0.00157717	-0.00947535	0.00668208	0	-0.00668208	0.123167	0.973348	0.850181
Ff R10	high low	N_nestmate	orange	0.00343134	0.00545849	0.00202715	0.0403814	0.0413268	0.000945374	0.00303402	0.00714655	0.00411253	0.0137253	0.0880505	0.0743251	0.06115	0.00235343	-0.0587966
Ff R10	high low	N_nestmate	red	0.0150979	0.0264053	0.0113074	0.102001	0.077959	-0.024042	0.0067182	0.00319131	-0.00352689	0.377808	0.478388	0.10058	0.0646536	0.00502723	-0.0596264
Ff R10	high low	N_nestmate	purple	0.0227191	0.0244461	0.00172708	0.102543	0.0738683	-0.0286745	0.0140143	0.0030188	-0.0109955	0.00328686	0.318933	0.315647	0.19118	0	-0.19118
Ff R10	high low	N_nestmate	green	0.0111609	0.0096232	-0.00153767	0.103699	0.0901944	-0.0135042	0.00462328	0.00342542	-0.00119786	0.295095	0.364548	0.0694532	0.0581883	0.0160921	-0.0420962
Ff R11	high low	F_high	red	0.0480285	0.0347955	-0.013233	0.23136	0.0671074	-0.164253	0.0111711	0.0190657	0.00789458	0.0240326	0	-0.0240326	0.00551207	0.537444	0.531931
Ff R11	high low	f_low	blue	0.100283	0.0936728	-0.00661019	0.257855	0.130355	-0.127499	0.00999522	0.0120043	0.00200911	0	0.095085	0.095085	0.0424797	0.26748	0.225
Ff R11	high low	N_nestmate	yellow	0.0467424	0.0122113	-0.0345311	0.124426	0.0541169	-0.0703089	0.0084151	0.00373766	-0.00467744	0.232058	0.504852	0.272793	0.0186675	0.0229129	0.00424539
Ff R11	high low	N_nestmate	orange	0	0.002995	0.002995	0.00595304	0.0166916	0.0107386	0	0.0011566	0.0011566	0	0.0832999	0.0832999	0.111087	0.0814249	-0.0296617
Ff R11	high low	N_nestmate	purple	0.0407158	0.0546282	0.0139124	0.073972	0.112434	0.0384621	0.0681292	0.0216102	-0.046519	0.280234	0.171677	-0.108557	0.102598	0.0303639	-0.0722341
Ff R11	high low	N_nestmate	green	0.00661449	0.00287325	-0.00374124	0.0134127	0.0262001	0.0127874	0.00768015	0.00333589	-0.00434426	0.0018741	0.113372	0.111497	0.257855	0.0286594	-0.229195
Ff R12	high low	F_high	green	0.00981005	0.0618615	0.0520514	0.0798398	0.233845	0.154005	0.00786273	0.0125219	0.00465919	0.329684	0.153427	-0.176256	0.223574	0.284178	0.0606042
Ff R12	high low	f_low	blue	0.0430981	0.0421526	-0.000945421	0.159422	0.140513	-0.0189095	0.0341698	0.0220759	-0.012094	0.0439431	0.0415272	-0.00241596	0.234743	0.31696	0.0822174
Ff R12	high low	N_nestmate	yellow	0.0458904	0.0425328	-0.0033576	0.179483	0.14624	-0.0332431	0.00988353	0.00408404	-0.00579949	0.08322	0.120289	0.0370689	0.141713	0.215289	0.0735759
Ff R12	high low	N_nestmate	orange	0	0.00496707	0.00496707	0.0205754	0.0526264	0.032051	0	0.00261231	0.00261231	0	0.0960546	0.0960546	0.251056	0.0264175	-0.224639
Ff R12	high low	N_nestmate	red	0.00988353	0.0127427	0.00285915	0.0746225	0.0946687	0.0200462	0.00356395	0.00396139	0.000397443	0.726311	0.559084	-0.167227	0.0324797	0.046531	0.0140513
Ff R12	high low	N_nestmate	purple	0.0229636	0.0087445	-0.0142191	0.0982107	0.063787	-0.0344237	0.0196201	0.00577652	-0.0138436	0.000293934	0.039062	0.0387681	0.299886	0.120068	-0.179818
Ff R13	high low	F_high	yellow	0.0322592	0.0770858	0.0448266	0.251949	0.32792	0.0759709	0.0133879	0.0297998	0.0164119	0.035357	0.00358283	-0.0317741	0.0692184	0.304088	0.234869
Ff R13	high low	f_low	purple	0.00291971	0.0210812	0.0181615	0.0746662	0.0848873	0.0102211	0.00398789	0.00829064	0.00430274	0	0.0082295	0.0082295	0.391383	0.561868	0.170485
Ff R13	high low	N_nestmate	orange	0.011216	0.0133408	0.00212488	0.0864162	0.0794214	-0.00699487	0.00213637	0.00310593	0.00096956	0.59384	0.692941	0.0991006	0.00316895	0.0178408	0.0146718
Ff R13	high low	N_nestmate	red	0.00722806	0.015603	0.00837497	0.0598896	0.0751905	0.0153008	0.00932882	0.00500128	-0.00432754	0.40235	0.235024	-0.167326	0.26872	0.0410252	-0.227695
Ff R13	high low	N_nestmate	blue	0.00982731	0.00328935	-0.00653796	0.0370304	0.0398146	0.00278418	0.00480684	0.00138177	-0.00342506	0.0354282	0.0756673	0.0402392	0.18177	0.0705682	-0.111201
Ff R13	high low	N_nestmate	green	0.0156667	0.0115311	-0.00413565	0.157451	0.166192	0.00874121	0.0185152	0.00978246	-0.00873276	0.026669	0.0857555	0.0590865	0.179384	0.10581	-0.0735745
Ff R14	high low	F_high	orange	0	0.0182395	0.0182395	0	0.0361348	0.0361348	0	0.0168506	0.0168506	0	0	0	0.113696	0.637841	0.524145
Ff R14	high low	f_low	green	0.00563263	0.00793982	0.0023072	0.019888	0.0468523	0.0269643	0.0053197	0.00891079	0.00359109	0.0854977	0.0263145	-0.0591832	0.0501721	0.671358	0.621186
Ff R14	high low	N_nestmate	yellow	0.00368555	0.0108773	0.00719177	0.040089	0.0507854	0.0106964	0	0.00258106	0.00258106	0.549112	0.691637	0.142526	0.0197837	0.0761412	0.0563575
Ff R14	high low	N_nestmate	red	0.00650186	0.0251592	0.0186573	0.0201314	0.0750227	0.0548913	0.014012	0.00881247	-0.00519956	0.00128646	0.413375	0.412088	0.780188	0.211389	-0.5688
Ff R14	high low	N_nestmate	purple	0.0177323	0.0295593	0.0118269	0.0637669	0.065313	0.00154614	0.00865756	0.00435093	-0.00430663	0.351274	0.468659	0.117384	0.233615	0.151778	-0.0818365
Ff R14	high low	N_nestmate	blue	0.00671048	0.0689019	0.0621915	0.0377942	0.173607	0.135813	0.00841417	0.00596101	-0.00245316	0.220264	0.158428	-0.0618358	0.00997879	0.00990634	-7.24462e-05
Ff R15	high low	F_high	blue	0.0719855	0.0274471	-0.0445384	0.187288	0.111353	-0.0759346	0	0.0142473	0.0142473	0.0927875	0.0922256	-0.000561879	0.0433871	0.487515	0.444128
Ff R15	high low	f_low	green	0	0.00020952	0.00020952	0	0.00322907	0.00322907	0	0	0	0	0	0	0	1.07723	1.07723
Ff R15	high low	N_nestmate	yellow	0.0397161	0.0271759	-0.0125402	0.028948	0.0620424	0.0330944	0.0161172	0.00264981	-0.0134674	0.0764955	0.624874	0.548378	0.167989	0.122951	-0.0450384
Ff R15	high low	N_nestmate	orange	0.0149984	0.0159605	0.000962036	0.0777541	0.0732702	-0.00448385	0.00884523	0.00246494	-0.00638029	0.207426	0.438278	0.230852	0.0369192	0.048929	0.0120098
Ff R15	high low	N_nestmate	red	0	0.00272375	0.00272375	0	0.0298997	0.0298997	0	0.00154059	0.00154059	0	0.247603	0.247603	0.0266056	0.0428406	0.016235
Ff R15	high low	N_nestmate	purple	0.0156277	0.0353842	0.0197564	0.0837674	0.119438	0.0356711	0.00520924	0.00182405	-0.00338519	0.00657274	0.423735	0.417162	0.10838	0.0472528	-0.0611274
Ff R16	high low	F_high	orange	0.000973289	0.00495831	0.00398502	0.0146714	0.10336	0.0886884	0.00205472	0.00865854	0.00660382	0.00497459	0.0224604	0.0174858	0.0595148	0.416177	0.356663
Ff R16	high low	f_low	yellow	0.0332	0.042713	0.00951305	0.0555856	0.134405	0.0788192	0.00940846	0.0213997	0.0119912	0.107494	0.143088	0.0355936	0.0174831	0.180843	0.16336
Ff R16	high low	N_nestmate	red	0.0135539	0.0193275	0.0057736	0.0591904	0.108688	0.0494978	0.0159331	0.00120874	-0.0147244	0.228579	0.146949	-0.0816301	0.10544	0.0743377	-0.0311019
Ff R16	high low	N_nestmate	purple	0.00540716	0.140424	0.135017	0.0246927	0.0677636	0.0430709	0.00436177	0.00825152	0.00388974	0.00032443	0.15314	0.152816	0.473162	0.102311	-0.370851
Ff R16	high low	N_nestmate	blue	0	0.000185012	0.000185012	0	0	0	0	0	0	0	0	0	0.0730327	0.0255439	-0.0474888
Ff R16	high low	N_nestmate	green	0.0178797	0.0638907	0.046011	0.102231	0.15208	0.0498482	0.00191053	0.00294785	0.00103732	0.387261	0.342123	-0.0451373	0	0.00854754	0.00854754
FC R1	high control	C_control	red	0.0024694	0	-0.0024694	0.00286307	0	-0.00286307	0.00447355	0	-0.00447355	0.318911	0	-0.318911	0.000501038	0.70212	0.701619
FC R1	high control	F_high	yellow	0.035359	0.0678872	0.0325282	0.0125617	0.0719666	0.0594048	0.00425882	0.039479	0.0352202	0.104717	0.00219942	-0.102517	0.0380789	0.650869	0.61279
FC R1	high control	N_nestmate	orange	0.0175721	0.0374148	0.0198426	0.0292391	0.03841	0.00917089	0.0101639	0.00578731	-0.0043766	0.0390452	0.151625	0.11258	0.0818123	0.0625914	-0.0192209
FC R1	high control	N_nestmate	purple	0	0.019119	0.019119	0.00164627	0.024808	0.0231617	0.00937657	0.0166615	0.00728498	0.0237993	0.388438	0.364638	0.288168	0.0165264	-0.271642
FC R1	high control	N_nestmate	blue	0.0592656	0.0201266	-0.0391391	0.045845	0.00285065	-0.0429943	0.0368979	0.00189224	-0.0350056	0.198876	0.319187	0.12031	0.278255	0.0015482	-0.276707
FC R1	high control	N_nestmate	green	0.0375421	0.0157031	-0.0218389	0.0491733	0.00880998	-0.0403633	0.0150669	0.00133931	-0.0137276	0.214516	0.616993	0.402478	0.213048	0.0447871	-0.168261
FC R2	high control	C_control	orange	0.0282651	0.0227652	-0.0054999	0.0848669	0.0563339	-0.028533	0.011399	0.0283864	0.0169875	0.0234769	0.0755265	0.0520496	0.289584	0.320225	0.0306416
FC R2	high control	F_high	blue	0.0134358	0.0390435	0.0256078	0.0512417	0.0738803	0.0226386	0.00518135	0.0114009	0.00621956	0.0835448	0.0179366	-0.0656081	0.147829	0.405116	0.257287
FC R2	high control	N_nestmate	yellow	0.00539575	0.0127422	0.00734645	0.0123995	0.0965724	0.0841729	0.0170448	0.0107912	-0.00625361	0.333178	0.476509	0.143331	0.0316956	0.0156564	-0.0160391
FC R2	high control	N_nestmate	red	0.000893336	0.000463352	-0.000429983	0.0147222	0.00984014	-0.00488203	0.00503841	0	-0.00503841	0	0.0212045	0.0212045	0.0266929	0.0179732	-0.00871967
FC R2	high control	N_nestmate	purple	0.000929069	0.00547488	0.00454581	0	0.0103523	0.0103523	0.00775415	0.00513346	-0.0026207	0.00385921	0.0540903	0.0502311	0.0940861	0.130848	0.0367622
FC R2	high control	N_nestmate	green	0.00614615	0.00521881	-0.000927338	0.0196177	0.0275573	0.00793963	0.00811149	0.0147297	0.00661824	0.16273	0.276243	0.113513	0.0169019	0.0316909	0.014789
FC R3	high control	C_control	green	0.0245113	0.0202556	-0.00425573	0.118835	0.138717	0.0198823	0.0152632	0.0170612	0.00179801	0.286203	0.269748	-0.0164554	0.246278	0.323856	0.0775781
FC R3	high control	F_high	red	0.0235714	0.0159107	-0.00766072	0.155338	0.18744	0.032102	0.00921053	0.00822461	-0.000985916	0.155451	0.00559322	-0.149858	0.0106015	0.148961	0.138359
FC R3	high control	N_nestmate	yellow	0.0284211	0.05756	0.029139	0.0479699	0.10178	0.0538096	0.0231203	0.012288	-0.0108323	0.0331955	0.230081	0.196886	0.197368	0.0463981	-0.15097
FC R3	high control	N_nestmate	orange	0.0362406	0.032825	-0.00341559	0.0469173	0.15442	0.107502	0.017406	0.0102196	-0.00718645	0.078609	0.149805	0.0711964	0.529023	0.182031	-0.346992
FC R3	high control	N_nestmate	purple	0.0116917	0.0117984	0.00010667	0.0339474	0.0244658	-0.0094816	0	0.00156659	0.00156659	0.133346	0	-0.133346	0.125564	0.237755	0.112191
FC R3	high control	N_nestmate	blue	0.0201128	0.0234499	0.00333715	0.0344361	0.169571	0.135135	0.00695489	0.00457739	-0.0023775	0.529624	0.30338	-0.226244	0.107594	0.0196069	-0.0879871
FC R4	high control	C_control	yellow	0.00696657	0.00168508	-0.00528148	0.00108524	0.00626412	0.00517887	0.00588132	0.002723	-0.00315832	0.0758621	0.000537273	-0.0753248	0.110905	0.296282	0.185377
FC R4	high control	F_high	orange	0.0293016	0.0231028	-0.00619884	0.0211097	0.0358996	0.0147899	0.0296867	0.0183283	-0.0113583	0.171013	0	-0.171013	0.0472606	0.547237	0.499977
FC R4	high control	N_nestmate	red	0.0188692	0.0393064	0.0204372	0.00392088	0.00218573	-0.00173516	0	0.00250321	0.00250321	0.0159286	0.0300385	0.0141099	0.0282514	0.0388913	0.0106399
FC R4	high control	N_nestmate	purple	0.00514616	0.00931681	0.00417065	0.0174689	0.0337261	0.0162572	0.0115176	0.00450577	-0.00701182	0.0737266	0.486232	0.412506	0.239489	0.0505403	-0.188949
FC R4	high control	N_nestmate	blue	0.00990723	0.0149826	0.00507537	0.0774024	0.0401978	-0.0372046	0.00346578	0.00569021	0.00222443	0.127674	0.302986	0.175312	0.0262209	0.0296355	0.00341461
FC R4	high control	N_nestmate	green	0.0152284	0.0183528	0.00312434	0.0540522	0.0517248	-0.00232739	0	0.00262531	0.00262531	0.0106424	0.170621	0.159979	0.0227201	0.0278283	0.0051082
FC R5	high control	C_control	green	0	0.000848577	0.000848577	0.0150347	0.0226449	0.0076102	0.00897175	0.00315186	-0.00581989	0.00862129	0.00386709	-0.00475421	0.451707	0.45108	-0.000627224
FC R5	high control	F_high	red	0	0.023445	0.023445	0	0.0199658	0.0199658	0.00820074	0.00783116	-0.000369586	0	0.0106072	0.0106072	0.105663	0.494211	0.388548
FC R5	high control	N_nestmate	yellow	0	0.0200507	0.0200507	0.0206771	0.0462232	0.0255461	0.0126516	0.0100617	-0.00258987	0.0025934	0.1915	0.188906	0.0459452	0.0694742	0.0235291
FC R5	high control	N_nestmate	orange	0	0.0222085	0.0222085	0.0539006	0.0503206	-0.00357997	0.0132474	0.00310337	-0.010144	0.0862129	0.278661	0.192448	0.210661	0.0883612	-0.1223
FC R5	high control	N_nestmate	purple	0.0220088	0.089137	0.0671282	0.0132824	0.0525027	0.0392203	0.00382	0.00464293	0.000822927	0.0194505	0.0478476	0.0283972	0	0.00910402	0.00910402
FC R5	high control	N_nestmate	blue	0.00353964	0.00809785	0.00455822	0.0202215	0.0158805	-0.00434097	0.00364477	0.00261847	-0.00102631	0.697098	0.580306	-0.116792	0	0.000557637	0.000557637
FC R6	high control	C_control	green	0.00105097	0.00732177	0.0062708	0.00574531	0.0172688	0.0115235	0	0.00670761	0.00670761	0.0148888	0.00179432	-0.0130945	0.0707655	0.179865	0.1091
FC R6	high control	F_high	orange	0	0.0116089	0.0116089	0.000700648	0.0263608	0.0256601	0	0.0118015	0.0118015	0	0.00639451	0.00639451	0.0399019	0.294063	0.254161
FC R6	high control	N_nestmate	yellow	0.00409879	0.0307563	0.0266575	0.0449816	0.113945	0.0689635	0.025959	0.0130901	-0.0128689	0.0408828	0.0569364	0.0160536	0.14598	0.0434128	-0.102567
FC R6	high control	N_nestmate	red	0.0325101	0.0391137	0.00660361	0.103451	0.171038	0.0675874	0.0145034	0.00555154	-0.00895187	0.406761	0.369147	-0.0376139	0.011876	0.0157274	0.00385138
FC R6	high control	N_nestmate	purple	0.00329305	0.0143666	0.0110735	0.018427	0.0502408	0.0318138	0	0.00651493	0.00651493	0.057278	0.172134	0.114856	0.224768	0.136199	-0.0885685
FC R6	high control	N_nestmate	blue	0	0.00645472	0.00645472	0.0264144	0.0408117	0.0143972	0	0.0011079	0.0011079	0.0558767	0.0891257	0.033249	0.0823962	0.0262645	-0.0561318
FC R7	high control	C_control	purple	0.00733832	0.0381662	0.0308279	0.0884937	0.0667304	-0.0217633	0	0.0143063	0.0143063	0.00361494	0.00110048	-0.00251445	0.00618154	0.414688	0.408507
FC R7	high control	F_high	yellow	0	0.0127342	0.0127342	0.0789502	0.0708421	-0.00810817	0	0	0	0	0	0	0.0027835	0.151201	0.148418
FC R7	high control	N_nestmate	orange	0.00372339	0.051892	0.0481686	0.223439	0.193963	-0.0294762	0	0.00518799	0.00518799	0.0342696	0.138745	0.104476	0.0431985	0.00685685	-0.0363416
FC R7	high control	N_nestmate	red	0.00216896	0.0128551	0.0106861	0.0294617	0.0587367	0.029275	0	0.00684476	0.00684476	0.186639	0.26339	0.076751	0	0.00628847	0.00628847
FC R7	high control	N_nestmate	blue	0.00780826	0.0292414	0.0214331	0.0645266	0.0861762	0.0216496	0	0.00591358	0.00591358	0.128873	0.176513	0.0476401	0.060514	0.00868293	-0.0518311
FC R7	high control	N_nestmate	green	0.0542964	0.0597163	0.00541994	0.0570437	0.148251	0.091207	0	0.0021405	0.0021405	0	0.0237632	0.0237632	0.240719	0.0157937	-0.224925
FC R8	high control	C_control	red	0.000771605	0.00111149	0.000339882	0.0135732	0.0129633	-0.000609911	0	0	0	0.00249018	0	-0.00249018	0.0196759	0.224907	0.205231
FC R8	high control	F_high	orange	0.000280584	0.00913352	0.00885294	0.0175365	0.0132412	-0.00429528	0.00722503	0.00778041	0.000555381	0.000701459	0.0025975	0.00189604	0.0710929	0.35541	0.284317
FC R8	high control	N_nestmate	yellow	0.0446829	0.139745	0.0950624	0.101256	0.118591	0.0173352	0.0042789	0.00617359	0.00189469	0.000420875	0.0014256	0.00100473	0.0479447	0.0139057	-0.0340391
FC R8	high control	N_nestmate	purple	0.0534863	0.0337916	-0.0196946	0.12991	0.078976	-0.0509342	0.0194304	0.00130479	-0.0181256	0.245265	0.235309	-0.00995611	0.0684273	0.000277872	-0.0681495
FC R8	high control	N_nestmate	blue	0.00799663	0.0150534	0.00705677	0.0796156	0.0481564	-0.0314592	0.0402988	0.00569033	-0.0346085	0.12749	0.348004	0.220514	0.163756	0.00346736	-0.160288
FC R8	high control	N_nestmate	green	0.00599747	0.0104625	0.004465	0.00599747	0.0193423	0.0133448	0.0125912	0	-0.0125912	0.0310746	0.0241265	-0.00694812	0.036546	0.0134949	-0.0230511
FC R9	high control	C_control	orange	0.0104989	0.0244518	0.0139529	0.0696711	0.091252	0.0215809	0.00696354	0.0189232	0.0119597	0.459879	0.165918	-0.293961	0.0841338	0.21596	0.131826
FC R9	high control	F_high	purple	0.0202835	0.0149283	-0.00535521	0.0959897	0.0901142	-0.00587556	0.0158197	0.0133452	-0.00247453	0.10581	0.00473699	-0.101073	0.597507	0.763348	0.165841
FC R9	high control	N_nestmate	yellow	0.00607078	0.0263936	0.0203228	0.0660644	0.0725267	0.00646233	0.00432097	0.00132339	-0.00299758	0.0687426	0.184446	0.115703	0.102989	0.0732317	-0.0297573
FC R9	high control	N_nestmate	red	0.00228547	0.0102284	0.00794297	0.0513159	0.0980916	0.0467757	0.00996322	0.00281993	-0.00714329	0.0101061	0.188144	0.178038	0.243581	0.161256	-0.0823254
FC R9	high control	N_nestmate	blue	0.00192836	0.00455147	0.00262311	0.0074992	0.0494354	0.0419362	0.00446381	0.00320334	-0.00126046	0.0840624	0.167724	0.0836617	0.174481	0.0793663	-0.095115
FC R9	high control	N_nestmate	green	0.0502089	0.0121084	-0.0381005	0.159483	0.0827799	-0.0767031	0.00592794	0.00295598	-0.00297195	0.510052	0.586595	0.0765429	0.0359604	0.00440305	-0.0315574
FC R10	high control	C_control	green	0.0355698	0.0369266	0.00135679	0.0794453	0.120987	0.0415415	0.0167196	0.0142677	-0.00245197	0.0226419	0.0643456	0.0417036	0.567348	0.314036	-0.253312
FC R10	high control	F_high	yellow	0.0114835	0.0136665	0.00218307	0.0633035	0.0718536	0.00855009	0.00642785	0.00868573	0.00225788	0.409685	0.00336143	-0.406324	0.026217	0.52015	0.493933
FC R10	high control	N_nestmate	orange	0.0509895	0.0782575	0.027268	0.114329	0.130629	0.0163004	0.0507006	0.0251616	-0.0255389	0.00613896	0.284335	0.278196	0.576556	0.299449	-0.277107
FC R10	high control	N_nestmate	red	0.0270836	0.0388404	0.0117568	0.155785	0.216309	0.060524	0	0.00158257	0.00158257	0.113498	0.276115	0.162617	0.00173335	0.0453179	0.0435846
FC R10	high control	N_nestmate	purple	0.025567	0.0427171	0.0171502	0.0471255	0.0817048	0.0345792	0	0	0	0.447711	0.447745	3.40014e-05	0.0360032	0.0408892	0.00488601
FC R10	high control	N_nestmate	blue	0.0166113	0.0331726	0.0165613	0.0694424	0.138542	0.0690999	0.0142279	0.00277256	-0.0114554	0.348512	0.181713	-0.166799	0.140329	0.0377731	-0.102556
FC R11	high control	C_control	purple	0.0123286	0.0415507	0.0292221	0.0670619	0.152979	0.0859174	0.0169109	0.0190232	0.00211226	0	0.0170696	0.0170696	0.324326	0.283614	-0.0407121
FC R11	high control	F_high	red	0.046696	0.0433333	-0.00336267	0.146234	0.194933	0.0486987	0.0121104	0.0227473	0.0106368	0.166273	0.0822955	-0.0839772	0.00152744	0.315433	0.313906
FC R11	high control	N_nestmate	yellow	0	0.00188034	0.00188034	0.00305488	0.0273626	0.0243078	0	0.00177045	0.00177045	0	0.00328449	0.00328449	0.17671	0.0813065	-0.0954037
FC R11	high control	N_nestmate	orange	0.0110194	0.0233822	0.0123628	0.105612	0.162601	0.0569892	0.00334582	0.0015873	-0.00175852	0.451649	0.282808	-0.168841	0.0234935	0	-0.0234935
FC R11	high control	N_nestmate	blue	0	0.0136508	0.0136508	0.0514602	0.0521001	0.000639963	0.00545514	0.00145299	-0.00400215	0.0188021	0.108193	0.0893909	0.135615	0.0143346	-0.12128
FC R11	high control	N_nestmate	green	0.025821	0.0392308	0.0134098	0.114012	0.116203	0.00219025	0.00709168	0.00649573	-0.000595956	0.0975379	0.249585	0.152047	0.0725897	0.048547	-0.0240427
FC R12	high control	C_control	red	0.0260378	0.0329263	0.0068885	0.168783	0.168193	-0.000590497	0.0113471	0.0163892	0.00504214	0.120229	0.11189	-0.0083389	0.000284566	0.36076	0.360475
FC R12	high control	F_high	yellow	0	0.0603566	0.0603566	0.0168961	0.0550825	0.0381864	0	0.00630923	0.00630923	0.129833	0	-0.129833	0.0562729	0.72598	0.669707
FC R12	high control	N_nestmate	orange	0.00793227	0.0137029	0.00577058	0.0520756	0.0634496	0.0113741	0.00889268	0.00506463	-0.00382805	0.0111692	0.219615	0.208446	0.127379	0.117214	-0.0101652
FC R12	high control	N_nestmate	purple	0.0129833	0.0138384	0.000855083	0.0943692	0.174169	0.0798	0.0103867	0.0014664	-0.00892025	0.0532494	0.477148	0.423898	0.24558	0.0356126	-0.209968
FC R12	high control	N_nestmate	blue	0.0148686	0.0267526	0.011884	0.0499769	0.0961911	0.0462142	0	0.00280958	0.00280958	0.0991712	0.175956	0.0767847	0	0.0892534	0.0892534
FC R12	high control	N_nestmate	green	0	0.0188661	0.0188661	0.101768	0.0763392	-0.0254287	0	0.00330249	0.00330249	0.0859389	0.378455	0.292516	0.0700743	0.0342448	-0.0358295
FC R13	high control	C_control	purple	0	0.00662923	0.00662923	0.0118341	0.0717983	0.0599642	0.00489687	0.00777683	0.00287996	0	0.00753266	0.00753266	0.0271554	0.19541	0.168254
FC R13	high control	F_high	yellow	0	0.0134294	0.0134294	0	0.129447	0.129447	0	0.00488341	0.00488341	0	0	0	0.0263763	0.611903	0.585527
FC R13	high control	N_nestmate	orange	0.0246327	0.00251496	-0.0221178	0.0516397	0.0525089	0.000869142	0.00352426	0.00467586	0.0011516	0	0.00782566	0.00782566	0.0801677	0.0766207	-0.003547
FC R13	high control	N_nestmate	red	0.0142083	0.0129044	-0.00130393	0.102129	0.147821	0.0456914	0.0137632	0.00553046	-0.00823271	0.0161745	0.349274	0.333099	0.054793	0.0270785	-0.0277145
FC R13	high control	N_nestmate	blue	0.0462606	0.0357466	-0.010514	0.107731	0.293737	0.186006	0	0.00122085	0.00122085	0.172318	0.140129	-0.0321884	0	0	0
FC R13	high control	N_nestmate	green	0.00359846	0.0208033	0.0172049	0.0282683	0.14511	0.116842	0.00270812	0.008314	0.00560589	0	0.408754	0.408754	0	0.00250275	0.00250275
FC R14	high control	C_control	red	0.0212651	0.032882	0.0116169	0.0724669	0.0612341	-0.0112328	0.0103987	0.0159966	0.00559797	0.0337147	0.00428305	-0.0294317	0.0823978	0.100781	0.0183835
FC R14	high control	F_high	yellow	0.0261946	0.0685041	0.0423096	0.122481	0.0564449	-0.0660363	0.0114421	0.013528	0.00208588	0.275835	0	-0.275835	0.107549	0.517163	0.409614
FC R14	high control	N_nestmate	orange	0.000359816	0.000629498	0.000269682	0.0666379	0.00681338	-0.0598245	0	0	0	0	0	0	0.228267	0.0432872	-0.18498
FC R14	high control	N_nestmate	purple	0.0182786	0.0164533	-0.0018253	0.0923287	0.114877	0.0225484	0.0143207	0.00256736	-0.0117533	0.389321	0.47706	0.0877397	0.0179908	0.00354247	-0.0144483
FC R14	high control	N_nestmate	blue	0.00888745	0.0163669	0.00747949	0.033175	0.0755644	0.0423894	0.00287853	0.00488786	0.00200934	0	0.148524	0.148524	0.201893	0.0069615	-0.194931
FC R14	high control	N_nestmate	green	0.0130613	0.0531123	0.040051	0.106074	0.140255	0.0341808	0	0.00171569	0.00171569	0	0.0599504	0.0599504	0.0607729	0.0180826	-0.0426903
FC R15	high control	C_control	blue	0.00713043	0.0315483	0.0244179	0.0507826	0.119788	0.0690054	0	0.00958353	0.00958353	0.12327	0.0437946	-0.0794749	0.120104	0.293212	0.173107
FC R15	high control	F_high	green	0	0.0038285	0.0038285	0.014713	0.0269959	0.0122828	0.00257391	0.00402484	0.00145092	0	0	0	0.200243	1.14505	0.94481
FC R15	high control	N_nestmate	yellow	0.0502957	0.0330699	-0.0172257	0.103687	0.0640047	-0.0396822	0.0134609	0.00309225	-0.0103686	0.233843	0.760743	0.5269	0.316417	0.0455126	-0.270905
FC R15	high control	N_nestmate	orange	0.00598261	0.0133261	0.00734353	0.0574957	0.0916264	0.0341307	0.00452174	0.00846688	0.00394514	0.0161391	0.195143	0.179004	0.0351304	0.02356	-0.0115704
FC R15	high control	N_nestmate	red	0.0122435	0.0105652	-0.00167828	0.0514783	0.192284	0.140806	0.00932174	0.0050065	-0.00431524	0.548452	0.41381	-0.134643	0	0.0185903	0.0185903
FC R15	high control	N_nestmate	purple	0.000486957	0.00630721	0.00582026	0.0255304	0.0721526	0.0466221	0.0116174	0.0086264	-0.00299099	0.015513	0.229489	0.213976	0.265322	0.117052	-0.14827
FC R16	high control	C_control	green	0.00290189	0	-0.00290189	0.0263968	0.028741	0.00234424	0.00926509	0	-0.00926509	0	0	0	0.0680722	0.47889	0.410818
FC R16	high control	F_high	purple	0.0935949	0.0258902	-0.0677046	0.1588	0.104323	-0.0544773	0	0.0114767	0.0114767	0.0175512	0.0180753	0.00052403	0	0.649394	0.649394
FC R16	high control	N_nestmate	yellow	0.0206979	0.0496424	0.0289446	0.0619537	0.184967	0.123013	0.0191595	0.0123983	-0.00676118	0	0.171819	0.171819	0.315328	0.0222039	-0.293124
FC R16	high control	N_nestmate	orange	0.0212223	0.022892	0.00166975	0	0.0744514	0.0744514	0	0.0033054	0.0033054	0.0665338	0.572399	0.505865	0.00108384	0.0169079	0.0158241
FC R16	high control	N_nestmate	red	0.00814628	0.0423312	0.0341849	0.0583526	0.196137	0.137784	0.00923012	0.00656165	-0.00266848	0.364205	0.253864	-0.110341	0	0.0032071	0.0032071
FC R16	high control	N_nestmate	blue	0.00409062	0.00726205	0.00317143	0.0229005	0.0421838	0.0192833	0.00534928	0.00404266	-0.00130661	0.0193693	0.207564	0.188195	0.083176	0.0531199	-0.0300561
ff R1	low low	f_low	orange	0.0560566	0.0251988	-0.0308578	0.0812378	0.0725312	-0.00870664	0.0178249	0.0106359	-0.00718899	0.00180371	0.0163109	0.0145072	0.0702034	0.257823	0.18762
ff R1	low low	f_low	blue	0.0212202	0.0134303	-0.00778982	0.0418037	0.0512593	0.00945561	0.00827586	0.00653667	-0.00173919	0.208842	0.00439471	-0.204447	0.111866	0.637935	0.526069
ff R1	low low	N_nestmate	yellow	0.049443	0.035527	-0.013916	0.0290363	0.0809759	0.0519397	0.00795756	0.00649974	-0.00145782	0.00555261	0.139006	0.133453	0.090893	0.068555	-0.022338
ff R1	low low	N_nestmate	red	0.0039611	0.0115469	0.00758579	0.016481	0.0761258	0.0596448	0.00859416	0.00114484	-0.00744932	0.134288	0.415171	0.280883	0.0211494	0.00225275	-0.0188967
ff R1	low low	N_nestmate	purple	0.00912467	0.0296428	0.0205181	0.0241202	0.0665239	0.0424036	0.0115296	0.00419775	-0.00733187	0.0837843	0.379422	0.295638	0.213793	0.110065	-0.103728
ff R1	low low	N_nestmate	green	0.0184262	0.0332742	0.0148481	0.150486	0.138378	-0.0121083	0.0328912	0.00280671	-0.0300845	0.145641	0.251286	0.105645	0.0720071	0.128961	0.0569537
ff R2	low low	f_low	yellow	0.00427908	0.0174335	0.0131545	0.0530204	0.10448	0.0514594	0.0267442	0.0114362	-0.015308	0.0866847	0.253466	0.166781	0.145622	0.287957	0.142334
ff R2	low low	f_low	blue	0	0.00485614	0.00485614	0	0	0	0	0	0	0	0	0	0.342527	0.649132	0.306605
ff R2	low low	N_nestmate	orange	0.00407849	0.0165473	0.0124688	0.0428576	0.0433896	0.000531963	0.0117006	0.00843754	-0.00326306	0.543376	0.497536	-0.0458403	0.00996222	0.0782445	0.0682823
ff R2	low low	N_nestmate	red	0.0174506	0.00183319	-0.0156174	0.0336977	0.0224232	-0.0112745	0.0223983	0.00233095	-0.0200673	0.23087	0.445587	0.214717	0.174673	0.19529	0.0206163
ff R2	low low	N_nestmate	purple	0.000334303	0.0195702	0.0192359	0.00424565	0.0588928	0.0546472	0.00424565	0.00406701	-0.000178631	0.00581687	0.130533	0.124716	0.193962	0.105767	-0.0881958
ff R2	low low	N_nestmate	green	0.0061846	0.0167173	0.0105326	0.0125698	0.219206	0.206636	0	0	0	0	0.00214884	0.00214884	0	0.0128809	0.0128809
ff R3	low low	f_low	purple	0	0.00770582	0.00770582	0	0.0397649	0.0397649	0	0.0116314	0.0116314	0	0	0	0.380265	0.53753	0.157264
ff R3	low low	f_low	green	0.0563115	0.0448295	-0.0114821	0.145207	0.328757	0.183551	0.0197278	0.0088932	-0.0108346	0.0102913	0.00534319	-0.00494811	0.526258	0.459054	-0.0672045
ff R3	low low	N_nestmate	yellow	0.00765864	0.0264373	0.0187786	0.048858	0.079748	0.0308899	0.00608589	0.00431332	-0.00177256	0.0570295	0.0767553	0.0197258	0.146437	0.136136	-0.0103012
ff R3	low low	N_nestmate	orange	0.00629103	0.0109287	0.00463767	0.0493709	0.0651118	0.0157409	0.00485503	0.00378021	-0.00107482	0.520377	0.442697	-0.0776804	0.0250274	0.0318289	0.00680157
ff R3	low low	N_nestmate	red	0.0168217	0.016393	-0.000428618	0.0372333	0.0762222	0.0389889	0.0169584	0.00852971	-0.00842871	0.319441	0.479506	0.160065	0.0171978	0.0950385	0.0778407
ff R3	low low	N_nestmate	blue	0.00858178	0.0249955	0.0164137	0.13936	0.213509	0.0741495	0.0107016	0.00523414	-0.00546744	0.254342	0.283649	0.0293072	0.0662951	0.0283637	-0.0379314
ff R4	low low	f_low	blue	0.0122693	0.0392682	0.0269989	0.063988	0.187298	0.12331	0.0074728	0.0364914	0.0290186	0.530638	0.173586	-0.357052	0.0559591	0.209586	0.153627
ff R4	low low	f_low	green	0.00531785	0.0343167	0.0289988	0.0917938	0.0815098	-0.010284	0	0.0178894	0.0178894	0.548226	0.131431	-0.416795	0.0482778	0.31433	0.266052
ff R4	low low	N_nestmate	yellow	0	0.00453378	0.00453378	0.0100101	0.0291071	0.019097	0.0108095	0.00117952	-0.00962998	0.00111223	0.174385	0.173273	0.465851	0.216221	-0.24963
ff R4	low low	N_nestmate	orange	0.000417087	0.0029488	0.00253171	0.0328108	0.0716436	0.0388328	0.00677766	0.00305938	-0.00371828	0.235758	0.589687	0.353928	0.102916	0.005443	-0.0974731
ff R4	low low	N_nestmate	red	0.0304821	0.0346484	0.00416633	0.0415349	0.252196	0.210661	0.00966251	0.00260477	-0.00705773	0.0836606	0.0488764	-0.0347842	0.0953391	0.0179754	-0.0773637
ff R4	low low	N_nestmate	purple	0	0.00203959	0.00203959	0.0301345	0.00428805	-0.0258465	0.00740329	0.00357542	-0.00382787	0	0	0	0.631052	0.354409	-0.276643
ff R5	low low	f_low	red	0.0217994	0.0433406	0.0215411	0.0351674	0.061791	0.0266236	0.00450402	0.0237117	0.0192077	0.153569	0	-0.153569	0	0.30492	0.30492
ff R5	low low	f_low	blue	0.00846755	0.00464236	-0.00382519	0.032501	0.0404838	0.00798277	0.00410766	0.00210692	-0.00200075	0.0565705	0	-0.0565705	0.0243577	0.476842	0.452484
ff R5	low low	N_nestmate	yellow	0.0200339	0.0143913	-0.00564255	0.0741902	0.0593389	-0.0148513	0.0236011	0.00254735	-0.0210537	0.208626	0.641479	0.432853	0.138688	0.0294135	-0.109274
ff R5	low low	N_nestmate	orange	0.0131878	0.0168791	0.00369138	0.0926386	0.0771703	-0.0154683	0.00490037	0.00144032	-0.00346005	0.112312	0.179314	0.0670019	0	0.00636837	0.00636837
ff R5	low low	N_nestmate	purple	0.000864771	0.00967753	0.00881276	0.014629	0.0291754	0.0145464	0.00554895	0.00158316	-0.00396579	0.00421576	0.0803247	0.076109	0.263791	0.0581128	-0.205678
ff R5	low low	N_nestmate	green	0.00432386	0.00234499	-0.00197887	0.0295103	0.0301158	0.000605498	0.00475624	0	-0.00475624	0.00861168	0.00984418	0.0012325	0.117068	0.0353057	-0.0817627
ff R6	low low	f_low	purple	0	0.001193	0.001193	0	0.0123926	0.0123926	0	0.00277555	0.00277555	0.00089815	0	-0.00089815	0.244153	0.448798	0.204645
ff R6	low low	f_low	green	0.0165978	0.017688	0.00109021	0.0284534	0.0610498	0.0325965	0.00352075	0.0118935	0.00837271	0.0416023	0.0284859	-0.0131164	0.28069	0.362647	0.0819572
ff R6	low low	N_nestmate	yellow	0.0322256	0.0345604	0.0023348	0.0473864	0.0409758	-0.00641056	0.00948446	0.00351813	-0.00596634	0.333573	0.162881	-0.170692	0.0141189	0.0152412	0.00112224
ff R6	low low	N_nestmate	orange	0.0547871	0.0128186	-0.0419685	0.118951	0.0334526	-0.0854983	0.0225974	0.00656149	-0.016036	0.284031	0.342062	0.0580308	0.0107778	0.00314075	-0.00763705
ff R6	low low	N_nestmate	red	0.00761631	0.0542692	0.0466529	0.0552542	0.126847	0.0715931	0.0281301	0.00614759	-0.0219825	0	0	0	0.299479	0.030178	-0.269301
ff R6	low low	N_nestmate	blue	0.014083	0.0219366	0.00785356	0.0760194	0.0902539	0.0142345	0.00862224	0	-0.00862224	0.218574	0.337521	0.118947	0.0294593	0.0109439	-0.0185154
ff R7	low low	f_low	purple	0.00839451	0.0211564	0.0127619	0.0860528	0.0677325	-0.0183203	0	0.00812201	0.00812201	0.205175	0	-0.205175	0.108111	0.55166	0.443549
ff R7	low low	f_low	blue	0.00690457	0.0323043	0.0253997	0.124973	0.0534607	-0.071512	0	0.0136469	0.0136469	0.0195872	0.0666544	0.0470672	0.100661	0.557026	0.456364
ff R7	low low	N_nestmate	yellow	0.0142089	0.022063	0.00785409	0.162512	0.217004	0.0544917	0.00468784	0.00465515	-3.26894e-05	0.00236209	0.030528	0.0281659	0.0581438	0.016881	-0.0412627
ff R7	low low	N_nestmate	orange	0.00461516	0.0258606	0.0212454	0.191874	0.301103	0.109228	0	0.00128629	0.00128629	0.00152627	0.0198701	0.0183439	0.0430264	0.0491608	0.00613446
ff R7	low low	N_nestmate	red	0.00454248	0.00608845	0.00154597	0.145141	0.0554208	-0.0897206	0	0.0016538	0.0016538	0.0236572	0.539005	0.515348	0.00770405	0.0152517	0.0075477
ff R7	low low	N_nestmate	green	0.0220219	0.0628568	0.0408348	0.136202	0.0886929	-0.0475089	0.00541464	0.00346686	-0.00194778	0.0676285	0.537988	0.47036	0.00228941	0.00406713	0.00177772
ff R8	low low	f_low	red	0.00965319	0.0438235	0.0341704	0.109695	0.118822	0.00912673	0.00435271	0.0234868	0.0191341	0.246525	0.16454	-0.0819844	0.0156206	0.445175	0.429555
ff R8	low low	f_low	purple	0.223357	0.0620723	-0.161285	0.113943	0.137095	0.0231522	0.017797	0.0173194	-0.000477554	0.0247122	0.0189126	-0.0057996	0.274923	0.32546	0.0505374
ff R8	low low	N_nestmate	yellow	0.0286787	0.0123469	-0.0163319	0.0807006	0.0764468	-0.00425384	0.0178321	0.00518979	-0.0126423	0.0761022	0.415895	0.339793	0.252247	0.088335	-0.163912
ff R8	low low	N_nestmate	orange	0.00407189	0.0282059	0.024134	0.0735046	0.0864402	0.0129355	0.00673968	0.00588981	-0.000849872	0.080806	0.240227	0.159421	0.202928	0.106354	-0.0965731
ff R8	low low	N_nestmate	blue	0.0298371	0.0342285	0.00439135	0.089371	0.159592	0.0702211	0.0419124	0.00575705	-0.0361553	0.233537	0.183646	-0.0498908	0.00533558	0.11957	0.114235
ff R8	low low	N_nestmate	green	0.0101095	0.0255024	0.0153929	0.1336	0.148681	0.0150813	0.0126369	0.00387424	-0.00876266	0.153258	0.143649	-0.00960897	0.0638865	0.0819745	0.018088
ff R9	low low	f_low	red	0.0101796	0.055412	0.0452325	0.112965	0.111216	-0.00174894	0.00604411	0.0187931	0.012749	0.166761	0.116321	-0.0504397	0.00212074	0.582696	0.580575
ff R9	low low	f_low	green	0	0.0131368	0.0131368	0.00908384	0.0574934	0.0484095	0.020854	0.0108229	-0.0100311	0.00685706	0.0183646	0.0115075	0.527039	0.65815	0.13111
ff R9	low low	N_nestmate	yellow	0.00685706	0.0148263	0.00796927	0.0420614	0.120545	0.0784837	0.00417079	0.00279142	-0.00137938	0.139191	0.163579	0.0243881	0.0310335	0.0146182	-0.0164153
ff R9	low low	N_nestmate	orange	0	0.00825182	0.00825182	0.00240351	0.0473684	0.0449649	0.00406475	0	-0.00406475	0.0439347	0.352967	0.309032	0.114273	0.0552774	-0.0589952
ff R9	low low	N_nestmate	purple	0.0113813	0.0108963	-0.000484996	0.0454545	0.070973	0.0255184	0.0124063	0.00215478	-0.0102516	0.0112753	0.234981	0.223706	0.0142797	0.0220252	0.00774559
ff R9	low low	N_nestmate	blue	0.0187686	0.0148141	-0.00395447	0.090591	0.123434	0.0328434	0.00296904	0.00145692	-0.00151211	0.320727	0.447814	0.127087	0	0.00126103	0.00126103
ff R10	low low	f_low	yellow	0.0299232	0.0293613	-0.000561915	0.0771265	0.103469	0.0263429	0.00644834	0.0204977	0.0140494	0.143494	0.0412774	-0.102216	0.315715	0.712517	0.396802
ff R10	low low	f_low	orange	0.0110129	0.0111806	0.000167684	0.0817635	0.0460586	-0.0357049	0.00637589	0.0158146	0.00943875	0.345675	0.0176535	-0.328021	0.145305	0.53885	0.393545
ff R10	low low	N_nestmate	red	0.0695189	0.0658085	-0.0037104	0.106072	0.120179	0.0141074	0.0111578	0.00133628	-0.00982153	0.431278	0.422263	-0.00901499	0.0352123	0.044612	0.0093997
ff R10	low low	N_nestmate	purple	0.0332923	0.0305504	-0.00274183	0.084879	0.098345	0.013466	0.0148529	0.00366556	-0.0111874	0.116287	0.150325	0.0340374	0.169722	0.0460096	-0.123712
ff R10	low low	N_nestmate	blue	0.0104333	0.0184749	0.00804166	0.0747355	0.112407	0.037671	0.0173163	0.00159372	-0.0157226	0.0152876	0.370896	0.355609	0.508731	0.0263087	-0.482422
ff R10	low low	N_nestmate	green	0.0207216	0.0281844	0.00746275	0.0962542	0.0974378	0.00118362	0.0174612	0.0109967	-0.00646455	0.127626	0.370786	0.243159	0.00496305	0.00490376	-5.92852e-05
ff R11	low low	f_low	purple	0	0.010546	0.010546	0	0.0601697	0.0601697	0	0.00585614	0.00585614	0	0.0115404	0.0115404	0	0.609628	0.609628
ff R11	low low	f_low	blue	0.005815	0.0478926	0.0420776	0.180987	0.113673	-0.0673146	0	0.0126944	0.0126944	0.355004	0	-0.355004	0.0304836	0.406418	0.375935
ff R11	low low	N_nestmate	yellow	0.00494817	0.0156778	0.0107296	0.0362986	0.08066	0.0443614	0.00502041	0.00565971	0.000639299	0.00653736	0.486759	0.480222	0.0753422	0.0158742	-0.059468
ff R11	low low	N_nestmate	orange	0	0.0133697	0.0133697	0.0119912	0.0274023	0.0154111	0.021129	0.00977251	-0.0113565	0	0.00767314	0.00767314	0.263156	0.157121	-0.106035
ff R11	low low	N_nestmate	red	0.0121357	0.0290351	0.0168995	0.108318	0.154936	0.046618	0.00303391	0.00216076	-0.00087316	0.166576	0.236382	0.0698053	0.00437028	0	-0.00437028
ff R11	low low	N_nestmate	green	0.0084155	0.0198397	0.0114242	0.0563803	0.101212	0.0448315	0.0179507	0.00524229	-0.0127084	0.122043	0.5141	0.392057	0.276809	0.0674131	-0.209396
ff R12	low low	f_low	red	0.034574	0.0387885	0.00421451	0.0991812	0.132828	0.0336467	0.035003	0.0212588	-0.0137442	0.0185563	0	-0.0185563	0.590618	0.426637	-0.163981
ff R12	low low	f_low	green	0.0278523	0.049375	0.0215227	0.0852372	0.0558275	-0.0294098	0.0170904	0.0223629	0.00527253	0.429297	0.024387	-0.40491	0.0272802	0.50241	0.47513
ff R12	low low	N_nestmate	yellow	0.0127641	0.0309498	0.0181857	0.066538	0.211227	0.144689	0.00286031	0.00436708	0.00150677	0.170045	0.127823	-0.0422224	0.0027888	0.00334891	0.000560111
ff R12	low low	N_nestmate	orange	0.00843791	0.00605994	-0.00237798	0.0814831	0.0629178	-0.0185652	0.00808037	0.00169286	-0.00638752	0.292073	0.478944	0.18687	0.0483392	0.0356727	-0.0126666
ff R12	low low	N_nestmate	purple	0.00343237	0.012905	0.0094726	0.0472309	0.102528	0.0552974	0	0.00284596	0.00284596	0.145626	0.380905	0.23528	0.104294	0.0357217	-0.0685723
ff R12	low low	N_nestmate	blue	0.00897422	0.0109177	0.00194348	0.0482677	0.0324832	-0.0157845	0.00425471	0.00329984	-0.000954866	0.037041	0.104356	0.067315	0.319318	0.112624	-0.206694
ff R13	low low	f_low	orange	0.0207398	0.014739	-0.00600078	0.122122	0.0991088	-0.0230136	0	0.00903437	0.00903437	0.293529	0.153756	-0.139773	0.0777208	0.348778	0.271058
ff R13	low low	f_low	green	0	0.0037582	0.0037582	0.00620056	0.0171629	0.0109623	0.00919393	0.00139555	-0.00779837	0	0	0	0.163531	0.429047	0.265516
ff R13	low low	N_nestmate	yellow	0.0191362	0.0168446	-0.00229162	0.187513	0.186392	-0.00112124	0.00481078	0.00188522	-0.00292555	0.464472	0.0854103	-0.379061	0.00766161	0	-0.00766161
ff R13	low low	N_nestmate	red	0.0266553	0.0235775	-0.00307775	0.113819	0.13401	0.0201905	0.041052	0.00910782	-0.0319441	0.195638	0.355022	0.159383	0.157865	0.138784	-0.0190806
ff R13	low low	N_nestmate	purple	0.000962155	0.00410097	0.00313881	0.0223434	0.0242386	0.00189518	0.0163566	0.0157673	-0.000589329	0.00691326	0.113419	0.106506	0.503528	0.234025	-0.269503
ff R13	low low	N_nestmate	blue	0.00163923	0.00504358	0.00340435	0.0262276	0.0473876	0.02116	0.0104768	0.00661052	-0.00386628	0.0379517	0.505031	0.46708	0.0881976	0.0620042	-0.0261934
ff R14	low low	f_low	purple	0.00307066	0.0102446	0.00717398	0.0626986	0.0424386	-0.02026	0.0122826	0.0119623	-0.000320334	0	0	0	0.185204	0.565038	0.379834
ff R14	low low	f_low	green	0.0257793	0.00628175	-0.0194975	0.0729818	0.0329546	-0.0400271	0.00674831	0.00649032	-0.000257993	0.108616	0.00531249	-0.103303	0.203592	0.30983	0.106238
ff R14	low low	N_nestmate	yellow	0.0300996	0.0328074	0.00270778	0.0667333	0.0808652	0.0141319	0.0109973	0.00911589	-0.00188136	0.426715	0.477891	0.0511764	0.149677	0.0779943	-0.0716826
ff R14	low low	N_nestmate	orange	0	0.000822025	0.000822025	0.00560574	0.00909136	0.00348561	0.00428464	0.00187716	-0.00240748	0	0.00582779	0.00582779	0.106402	0.0928521	-0.0135499
ff R14	low low	N_nestmate	red	0.00678402	0.0180478	0.0112637	0.0322776	0.0845459	0.0522683	0.0106759	0.0108213	0.000145387	0.343807	0.401013	0.0572065	0.0517014	0.00748411	-0.0442172
ff R14	low low	N_nestmate	blue	0.0160317	0.017876	0.00184428	0.0699825	0.0757613	0.00577879	0.00457029	0.00107968	-0.00349061	0.112722	0.266582	0.15386	0.295283	0.103428	-0.191855
ff R15	low low	f_low	orange	0.00104452	0.00316902	0.0021245	0.0144071	0.0393776	0.0249704	0	0.00953183	0.00953183	0.0267253	0.0254017	-0.00132356	0.75072	0.623654	-0.127067
ff R15	low low	f_low	purple	0.00338568	0.0233839	0.0199982	0.0356217	0.0877176	0.0520959	0.0105172	0.0167735	0.00625632	0.400627	0.0268872	-0.37374	0.156173	0.731376	0.575202
ff R15	low low	N_nestmate	yellow	0.0152716	0.028286	0.0130144	0.0911252	0.157151	0.0660261	0.00349373	0.00761308	0.00411935	0.606181	0.339506	-0.266674	0.260085	0.0272709	-0.232814
ff R15	low low	N_nestmate	red	0.0175407	0.0632567	0.045716	0.0707031	0.102102	0.0313989	0.00414205	0.00248818	-0.00165388	0.261634	0.0482038	-0.21343	0.0459948	0.000767498	-0.0452273
ff R15	low low	N_nestmate	blue	0.00684339	0.0179867	0.0111433	0.0293546	0.105964	0.0766096	0	0.00183209	0.00183209	0.643207	0.482929	-0.160278	0	0	0
ff R15	low low	N_nestmate	green	0.0118859	0.00934614	-0.00253975	0.042357	0.0756357	0.0332787	0.0209624	0.00391176	-0.0170506	0.014083	0.565547	0.551464	0.739483	0.105407	-0.634076
ff R16	low low	f_low	orange	0	0.0113654	0.0113654	0.00240782	0.0692348	0.066827	0	0.00913404	0.00913404	0	0	0	0.0883706	0.513836	0.425465
ff R16	low low	f_low	purple	0.00183282	0.00839842	0.0065656	0.0180047	0.0760516	0.0580469	0.00470783	0.0075034	0.00279558	0	0.0181332	0.0181332	0.349385	0.434364	0.0849782
ff R16	low low	N_nestmate	yellow	0.00740315	0.0276228	0.0202197	0.054733	0.112441	0.0577077	0.0050672	0.00587276	0.000805558	0.238302	0.440849	0.202547	0.0280673	0.068818	0.0407507
ff R16	low low	N_nestmate	red	0.0144829	0.0561652	0.0416823	0.0870409	0.177581	0.0905396	0.0254798	0.00936699	-0.0161128	0.17746	0.253056	0.075596	0.00467189	0.0214313	0.0167594
ff R16	low low	N_nestmate	blue	0	0.00762601	0.00762601	0.0329907	0.0656057	0.032615	0.00621721	0.0021088	-0.00410841	0	0.0563613	0.0563613	0.0391001	0.0425683	0.0034682
ff R16	low low	N_nestmate	green	0.00291095	0.00708655	0.0041756	0.0183282	0.0723367	0.0540085	0.00542658	0.00772409	0.00229751	0.0938331	0.342226	0.248393	0	0.029609	0.029609
fC R1	low control	C_control	yellow	0.0100288	0.0165351	0.00650639	0.0173616	0.124883	0.107521	0.0081596	0.0165845	0.00842487	0.00258807	0.000184957	-0.00240311	0.178181	0.302084	0.123903
fC R1	low control	f_low	red	0.036844	0.0129593	-0.0238847	0.117901	0.0448335	-0.0730673	0.00661395	0.0061529	-0.000461049	0.0749461	0.00193588	-0.0730102	0.179475	0.524414	0.344939
fC R1	low control	N_nestmate	orange	0.0240834	0.0259186	0.00183523	0.00830338	0.0694081	0.0611048	0.00535586	0.00110974	-0.00424612	0.13954	0.267448	0.127908	0.166427	0.00213317	-0.164294
fC R1	low control	N_nestmate	purple	0.0373472	0.0869544	0.0496071	0.0689073	0.326264	0.257357	0.00833932	0.00657213	-0.00176719	0.19504	0.0896547	-0.105385	0.0249461	0.000727497	-0.0242186
fC R1	low control	N_nestmate	blue	0.05266	0.0323058	-0.0203542	0.0749101	0.091418	0.0165079	0.0303019	0.0103083	-0.0199937	0	0.224723	0.224723	0.132602	0.0373736	-0.0952288
fC R1	low control	N_nestmate	green	0.0487779	0.0100493	-0.0387285	0.0466211	0.0496178	0.00299662	0.0478792	0.00521578	-0.0426634	0.336341	0.314464	-0.0218771	0.0668224	0.0316769	-0.0351455
fC R2	low control	C_control	blue	0.00501501	0.00142488	-0.00359013	0.021614	0.0191483	-0.00246566	0.00455589	0	-0.00455589	0.0362352	0	-0.0362352	0.00120078	0.0180234	0.0168226
fC R2	low control	f_low	green	0.00759315	0.011074	0.00348088	0.0262758	0.0412214	0.0149456	0.00406145	0.0161986	0.0121371	0.0211195	0.016661	-0.00445851	0.101678	1.33697	1.23529
fC R2	low control	N_nestmate	yellow	0.0126082	0.005687	-0.00692116	0.0549532	0.0989038	0.0439506	0.00882924	0	-0.00882924	0.125517	0.637094	0.511578	0.0548119	0.125327	0.0705146
fC R2	low control	N_nestmate	orange	0.0174466	0.0430712	0.0256246	0.0560833	0.121627	0.0655435	0	0.0057245	0.0057245	0.00377892	0.0553327	0.0515537	0.0752605	0.00618696	-0.0690735
fC R2	low control	N_nestmate	red	0.000282536	0.0243479	0.0240653	0.00501501	0.175785	0.17077	0	0.00467459	0.00467459	0	0.451873	0.451873	0.156525	0.0129864	-0.143538
fC R2	low control	N_nestmate	purple	0.0217906	0.0243854	0.0025948	0.108529	0.191421	0.0828917	0.0167756	0.00236229	-0.0144133	0.216952	0.392553	0.175601	0.0141268	0.0540203	0.0398935
fC R3	low control	C_control	yellow	0.0332389	0.0198728	-0.0133661	0.0964469	0.0970798	0.00063292	0.0106189	0.00519362	-0.00542531	0.0567354	0.0292261	-0.0275093	0.000910194	0.971086	0.970176
fC R3	low control	f_low	orange	0.0115965	0.0228423	0.0112458	0.0888619	0.100013	0.0111513	0.00414644	0.00447228	0.000325843	0.299791	0.183267	-0.116524	0.0781756	0.289304	0.211128
fC R3	low control	N_nestmate	red	0.00468581	0.0148355	0.0101497	0.0587581	0.0687553	0.00999724	0.0270024	0.00228423	-0.0247182	0.0801645	0.478727	0.398562	0.122404	0.00603518	-0.116369
fC R3	low control	N_nestmate	purple	0.0012473	0.00557833	0.00433103	0.00849515	0.0361389	0.0276438	0	0.00599911	0.00599911	0	0.196432	0.196432	0.159722	0.0321355	-0.127587
fC R3	low control	N_nestmate	blue	0.0375876	0.11777	0.0801825	0.106088	0.20314	0.097052	0.0113269	0.0102911	-0.0010358	0	0.0106878	0.0106878	0.0674892	0.0462016	-0.0212876
fC R3	low control	N_nestmate	green	0.00444984	0.00668438	0.00223454	0.0385316	0.0830498	0.0445183	0.012709	0.00278917	-0.00991984	0	0.454273	0.454273	0.00798948	0.00785054	-0.000138943
fC R4	low control	C_control	blue	0.0377864	0.027605	-0.0101814	0.0835829	0.0328496	-0.0507333	0.0174131	0.0194111	0.00199802	0.424741	0.01197	-0.412771	0.0877969	0.524347	0.43655
fC R4	low control	f_low	yellow	0.0057115	0.0247791	0.0190676	0.0271644	0.080853	0.0536885	0.0119454	0.0220149	0.0100695	0.0721947	0.103423	0.0312284	0.285958	0.2606	-0.0253578
fC R4	low control	N_nestmate	orange	0.00431845	0.0155116	0.0111932	0.072752	0.0490893	-0.0236627	0.0122937	0.00322079	-0.00907286	0.604653	0.532677	-0.0719759	0.0579857	0.0320105	-0.0259752
fC R4	low control	N_nestmate	red	0.00407467	0.00127104	-0.00280363	0.0267814	0.0162397	-0.0105417	0.00306471	0	-0.00306471	0	0	0	0.129902	0.00783602	-0.122066
fC R4	low control	N_nestmate	purple	0.00125374	0.00655264	0.0052989	0.0434283	0.0460042	0.00257595	0.00605976	0.00127104	-0.00478872	0.0451696	0.214904	0.169735	0.238943	0.0208549	-0.218088
fC R4	low control	N_nestmate	green	0.00104479	8.63814e-05	-0.000958405	0.0092986	0.00178933	-0.00750927	0.00470154	0	-0.00470154	0.0070349	0.0371563	0.0301214	0.353207	0.054482	-0.298726
fC R5	low control	C_control	purple	0.0090881	0.000423924	-0.00866418	0.0523029	0.0374749	-0.0148281	0.00414219	0.00511131	0.000969116	0.149645	0	-0.149645	0.0222257	0.572467	0.550241
fC R5	low control	f_low	blue	0.00825348	0.0327148	0.0244613	0.140958	0.128182	-0.0127758	0	0.00952012	0.00952012	0.00179289	0.00268889	0.000895998	0.00049459	0.040951	0.0404565
fC R5	low control	N_nestmate	yellow	0.00225657	0.0039001	0.00164353	0.0436785	0.0231947	-0.0204838	0.00581144	0.00228919	-0.00352225	0.0883462	0.124573	0.0362268	0.102071	0.0174778	-0.0845933
fC R5	low control	N_nestmate	orange	0.000896445	0.00621351	0.00531707	0.0201546	0.0193915	-0.000763072	0	0.00178048	0.00178048	0	0.0487391	0.0487391	0.0323338	0.0119547	-0.0203792
fC R5	low control	N_nestmate	red	0.00766615	0.00678278	-0.00088337	0.0861206	0.0417141	-0.0444065	0.00516229	0.00216807	-0.00299422	0.00278207	0.047322	0.0445399	0.0735085	0.00437247	-0.069136
fC R5	low control	N_nestmate	green	0.0102628	0.00627407	-0.00398868	0.113199	0.055207	-0.0579924	0.0111592	0.00139289	-0.0097663	0.0724884	0.43216	0.359672	0.0844204	0.00826046	-0.0761599
fC R6	low control	C_control	blue	0.0151313	0.0101295	-0.0050018	0.0502216	0.0867417	0.0365201	0.0138343	0.0170427	0.00320838	0	0.00644493	0.00644493	0.119754	0.180027	0.0602733
fC R6	low control	f_low	orange	0.00471953	0.0780786	0.0733591	0.113017	0.0756633	-0.0373533	0	0.0172029	0.0172029	0	0	0	0.00637677	0.132127	0.125751
fC R6	low control	N_nestmate	yellow	0.00983536	0.00870005	-0.00113531	0.0228411	0.290379	0.267538	0	0.0101542	0.0101542	0	0.0477763	0.0477763	0	0.00522496	0.00522496
fC R6	low control	N_nestmate	red	0.038801	0.0174494	-0.0213516	0.198833	0.167864	-0.0309687	0	0	0	0.0902475	0.0847946	-0.00545287	0.0407825	0.000271106	-0.0405114
fC R6	low control	N_nestmate	purple	0.00886263	0.00686392	-0.00199871	0.122384	0.156724	0.0343405	0.00637677	0.00252622	-0.00385055	0	0.0902784	0.0902784	0.0135822	0.0381027	0.0245206
fC R6	low control	N_nestmate	green	0	0.00844126	0.00844126	0.0130418	0.0517936	0.0387519	0	0.00174987	0.00174987	0.0902475	0.126939	0.0366918	0	0.000480597	0.000480597
fC R7	low control	C_control	orange	0.00687174	0.00280715	-0.00406459	0.0509444	0.0423867	-0.00855773	0.00813096	0.00489731	-0.00323364	0.400108	0	-0.400108	0.0949451	0.639397	0.544452
fC R7	low control	f_low	green	0.0724591	0.0320817	-0.0403774	0.0713078	0.0838255	0.0125177	0.00381364	0.0192125	0.0153989	0.518151	0.232714	-0.285437	0.133585	0.423672	0.290087
fC R7	low control	N_nestmate	yellow	0.0250765	0.039215	0.0141385	0.221119	0.247916	0.026797	0.0197518	0.00205371	-0.017698	0.0574204	0.0452303	-0.0121901	0.0124123	0.016211	0.00379866
fC R7	low control	N_nestmate	red	0.00910236	0.0230526	0.0139503	0.0589674	0.113963	0.0549954	0.0155783	0.00189573	-0.0136826	0.0105774	0.451805	0.441227	1.24332	0.106234	-1.13708
fC R7	low control	N_nestmate	purple	0.00737543	0.0438571	0.0364817	0.0923907	0.164346	0.0719549	0	0.00137319	0.00137319	0.0985069	0.0542107	-0.0442962	0.0720633	0.109479	0.0374154
fC R7	low control	N_nestmate	blue	0.0162619	0.0183497	0.00208782	0.0666667	0.0749301	0.00826346	0.012952	0.00196865	-0.0109833	0.541392	0.519978	-0.0214142	0.0698327	0.00894398	-0.0608887
fC R8	low control	C_control	yellow	0.0158369	0.0228974	0.00706045	0.0607657	0.138045	0.0772792	0.00602493	0.0096629	0.00363797	0.180059	0.281777	0.101718	0.00970874	0.297923	0.288214
fC R8	low control	f_low	purple	0.00898575	0.0432506	0.0342649	0.0755698	0.0885073	0.0129375	0.00592164	0.0199618	0.0140402	0.426324	0.0903175	-0.336006	0	0.86467	0.86467
fC R8	low control	N_nestmate	orange	0.0304345	0.0261632	-0.00427127	0.107967	0.10809	0.000123253	0.0037871	0.00116199	-0.0026251	0.26248	0.511718	0.249238	0.246368	0.0801531	-0.166215
fC R8	low control	N_nestmate	red	0.00588721	0.0129287	0.0070415	0.0937478	0.0808748	-0.0128731	0.00340839	0.00288664	-0.000521748	0.122151	0.210186	0.0880353	0	0.011094	0.011094
fC R8	low control	N_nestmate	blue	0.0782896	0.0356549	-0.0426347	0.162191	0.127611	-0.0345796	0.00812504	0.00664171	-0.00148333	0.167596	0.278487	0.110891	0.0497487	0.0186653	-0.0310834
fC R8	low control	N_nestmate	green	0.00963988	0.0136137	0.0039738	0.0420368	0.176586	0.13455	0.0126351	0.00693527	-0.00569986	0	0.0664783	0.0664783	0.852785	0.166459	-0.686327
fC R9	low control	C_control	blue	0.0313383	0.0426301	0.0112917	0.116586	0.113158	-0.00342812	0.0153974	0.0216518	0.00625437	0.14796	0.291699	0.143739	0.0472067	0.284388	0.237181
fC R9	low control	f_low	red	0.0447794	0.0371681	-0.00761124	0.0319904	0.110635	0.0786444	0.00597783	0.0257299	0.0197521	0.0743787	0	-0.0743787	0	0.908249	0.908249
fC R9	low control	N_nestmate	yellow	0.0471343	0.0334329	-0.0137013	0.0576045	0.154796	0.0971912	0.00807912	0.00537621	-0.00270291	0.13557	0.487778	0.352208	0.0807188	0.129935	0.0492165
fC R9	low control	N_nestmate	orange	0.0507934	0.0449324	-0.00586102	0.0511919	0.0462305	-0.00496141	0.0134048	0.00154306	-0.0118618	0.00811535	0.0427035	0.0345882	0.0142381	0.0666944	0.0524563
fC R9	low control	N_nestmate	purple	0.0931454	0.0719604	-0.021185	0.094812	0.0702092	-0.0246028	0.0479313	0.0128343	-0.035097	0.114919	0.143443	0.028524	0.292298	0.070748	-0.22155
fC R9	low control	N_nestmate	green	0.0197087	0.0119526	-0.00775614	0.10463	0.0949104	-0.00971974	0.0144555	0.00183697	-0.0126185	0.174661	0.569095	0.394433	0.221143	0.0747036	-0.14644
fC R10	low control	C_control	yellow	0.0372291	0.0299883	-0.00724084	0.111294	0.115646	0.00435236	0.00886918	0.0213136	0.0124444	0.515163	0.0953849	-0.419779	0	0.470134	0.470134
fC R10	low control	f_low	orange	0.00225306	0.00725542	0.00500236	0.071168	0.0641487	-0.00701933	0.0037551	0.00512651	0.00137141	0.0176668	0.0289972	0.0113304	0.342357	0.475407	0.13305
fC R10	low control	N_nestmate	red	0.0325799	0.0298659	-0.00271403	0.205851	0.239196	0.0333456	0.00768901	0.00223903	-0.00544998	0.316966	0.124639	-0.192327	0.0183463	0.0228919	0.00454556
fC R10	low control	N_nestmate	purple	0.029254	0.0369867	0.00773275	0.0790358	0.16028	0.0812441	0.00793935	0.00636226	-0.00157709	0.390602	0.418453	0.0278515	0.0589729	0.00818529	-0.0507876
fC R10	low control	N_nestmate	blue	0.00114441	0.0240787	0.0229343	0.0243902	0.0726276	0.0482374	0.00665188	0.00375618	-0.00289571	0.173915	0.352824	0.178909	0.367427	0.0383326	-0.329095
fC R10	low control	N_nestmate	green	0.0130534	0.0141071	0.00105365	0.0486017	0.0487569	0.000155239	0.00540019	0.00309548	-0.0023047	0.000572205	0.0709759	0.0704037	0.627781	0.0763226	-0.551458
fC R11	low control	C_control	purple	0.0172469	0.0699687	0.0527218	0.0729458	0.133347	0.060401	0.0264358	0.0210547	-0.00538102	0.303375	0.0586992	-0.244676	0.0489486	0.209491	0.160542
fC R11	low control	f_low	blue	0.11366	0.058825	-0.0548346	0.128468	0.206724	0.078256	0.00819933	0.0175834	0.00938403	0.100901	0.0739683	-0.0269329	0.0834776	0.237086	0.153608
fC R11	low control	N_nestmate	yellow	0.0148083	0.0531274	0.0383191	0.108217	0.132743	0.024526	0.00558403	0.00451533	-0.0010687	0.179996	0.066686	-0.113311	0.152394	0.0898034	-0.062591
fC R11	low control	N_nestmate	orange	0.148401	0.0392418	-0.109159	0.122849	0.12048	-0.0023686	0.00402898	0.00404996	2.09775e-05	0.0620251	0.424994	0.362969	0.299735	0.00842693	-0.291308
fC R11	low control	N_nestmate	red	0.0177417	0.0335191	0.0157774	0.101608	0.117939	0.0163312	0	0.00238973	0.00238973	0	0	0	0.131154	0.160338	0.0291842
fC R11	low control	N_nestmate	green	0.0208517	0.057127	0.0362753	0.0736526	0.140969	0.0673161	0.00622018	0.00333304	-0.00288714	0.0708252	0.142491	0.0716654	0.00141368	0.0616927	0.060279
fC R12	low control	C_control	blue	0.00428954	0.0115402	0.00725066	0.0602324	0.061883	0.00165063	0.00511171	0.0106082	0.00549645	0.208007	0.00317632	-0.204831	0.0587668	0.479611	0.420845
fC R12	low control	f_low	orange	0.0192672	0.032916	0.0136488	0.0708132	0.0991771	0.0283639	0.00368186	0.0149373	0.0112554	0.135514	0.0525012	-0.0830127	0.0852547	0.373481	0.288226
fC R12	low control	N_nestmate	yellow	0.0549062	0.0262322	-0.028674	0.157927	0.0801928	-0.0777339	0.0235567	0.00851106	-0.0150457	0.0381055	0.18468	0.146575	0.478248	0.18197	-0.296279
fC R12	low control	N_nestmate	red	0.0305273	0.0278755	-0.00265171	0.113566	0.127911	0.0143454	0.0311707	0.00718657	-0.0239841	0.252297	0.460186	0.207889	0.281644	0.0900896	-0.191555
fC R12	low control	N_nestmate	purple	0.0485433	0.0511399	0.00259658	0.0445755	0.154781	0.110206	0.00879357	0	-0.00879357	0.124754	0.293963	0.169208	0.35471	0.148661	-0.206048
fC R12	low control	N_nestmate	green	0.0386416	0.103273	0.0646316	0.123181	0.184521	0.0613393	0.00893655	0.00477061	-0.00416594	0.517426	0.293999	-0.223427	0.0174799	0.014692	-0.0027879
fC R13	low control	C_control	purple	0.0148793	0.0225387	0.00765934	0.070539	0.0924036	0.0218646	0.0121606	0.0212553	0.00909465	0	0	0	0.285866	0.3047	0.0188331
fC R13	low control	f_low	red	0.0455197	0.0582412	0.0127215	0.111319	0.0764285	-0.0348908	0.0143282	0.0155717	0.00124349	0.174584	0.0555766	-0.119007	0.263125	0.477626	0.214501
fC R13	low control	N_nestmate	yellow	0.0134832	0.0251054	0.0116222	0.122708	0.131247	0.00853892	0.00672324	0.00177229	-0.00495095	0.147728	0.259855	0.112127	0.00657629	0.0439895	0.0374132
fC R13	low control	N_nestmate	orange	0.0499651	0.0389904	-0.0109747	0.266174	0.173856	-0.0923187	0.0252397	0.0140561	-0.0111836	0.0788787	0.197629	0.11875	0.137037	0.103807	-0.0332293
fC R13	low control	N_nestmate	blue	0.0181491	0.0227953	0.00464624	0.112826	0.115578	0.00275223	0.00756824	0.00323901	-0.00432923	0.433484	0.53434	0.100856	0.0593336	0.053511	-0.00582258
fC R13	low control	N_nestmate	green	0.00198391	0.00550021	0.00351631	0.0289871	0.040836	0.0118489	0	0.00190674	0.00190674	0	0.00410683	0.00410683	0.0827363	0.0678726	-0.0148637
fC R14	low control	C_control	yellow	0.0105628	0.00444412	-0.00611863	0.0483175	0.0417649	-0.00655257	0.00970631	0.00364614	-0.00606017	0.0789352	0.00324101	-0.0756941	0.140099	0.12775	-0.0123493
fC R14	low control	f_low	red	0.0530279	0.0122152	-0.0408127	0.0996324	0.034755	-0.0648775	0.0160582	0.00613828	-0.00991995	0.0612354	0	-0.0612354	0.198979	0.408932	0.209953
fC R14	low control	N_nestmate	orange	0.0129893	0.083984	0.0709947	0.117154	0.176181	0.0590272	0.00460336	0.00772196	0.0031186	0.164044	0.050739	-0.113305	0.00542412	0.0251424	0.0197183
fC R14	low control	N_nestmate	purple	0.00984905	0.0637645	0.0539154	0.0369339	0.143132	0.106199	0.00417514	0.00412493	-5.02155e-05	0.0775078	0.315766	0.238258	0.244835	0.00589275	-0.238942
fC R14	low control	N_nestmate	blue	0.0147379	0.0776984	0.0629605	0.094815	0.146963	0.0521478	0.0112408	0.00898645	-0.00225432	0.361667	0.262989	-0.0986786	0.014274	0.0173836	0.00310963
fC R14	low control	N_nestmate	green	0	0	0	0	0.00217295	0.00217295	0	0	0	0	0	0	0.139778	0.0476331	-0.092145
fC R15	low control	C_control	blue	0.0287466	0.0263611	-0.00238555	0.0822362	0.0560034	-0.0262328	0.00328224	0.0105198	0.00723761	0.561803	0.0182131	-0.54359	0.0540307	0.32453	0.270499
fC R15	low control	f_low	yellow	0.0144274	0.0201671	0.00573973	0.167538	0.269325	0.101787	0.0243102	0.0126091	-0.0117011	0.311849	0	-0.311849	0.0902795	0.152403	0.0621231
fC R15	low control	N_nestmate	orange	0.0260415	0.0131007	-0.0129408	0.0528043	0.0704559	0.0176516	0.0249234	0.00420302	-0.0207203	0.220451	0.314735	0.0942843	0.625969	0.0829175	-0.543052
fC R15	low control	N_nestmate	red	0.0155455	0.00879931	-0.00674622	0.0850496	0.0628364	-0.0222132	0.0116141	0.00405555	-0.00755852	0.262471	0.200135	-0.0623355	0.0992245	0.0418582	-0.0573663
fC R15	low control	N_nestmate	purple	0.0271235	0.014219	-0.0129045	0.180451	0.188903	0.00845169	0.0254283	0.00626767	-0.0191606	0.192498	0.203244	0.0107467	0.16945	0.0206587	-0.148791
fC R15	low control	N_nestmate	green	0.012624	0.0131252	0.000501245	0.0201984	0.0403589	0.0201605	0.00385933	0.00567777	0.00181844	0	0.100578	0.100578	0.510117	0.214539	-0.295579
fC R16	low control	C_control	red	0.0570485	0.0309772	-0.0260713	0.120304	0.0868248	-0.0334794	0.0115173	0.0217185	0.0102012	0.202863	0.20805	0.00518645	0.025331	0.168528	0.143197
fC R16	low control	f_low	purple	0.0070324	0.0294136	0.0223812	0.00724768	0.118098	0.11085	0	0.00462934	0.00462934	0.00240393	0.0208074	0.0184035	0.00692476	0.797799	0.790874
fC R16	low control	N_nestmate	yellow	0.0167199	0.0884254	0.0717055	0.35101	0.249492	-0.101518	0.00649421	0.0121767	0.00568245	0.04528	0.296894	0.251614	0.177066	0.104961	-0.0721052
fC R16	low control	N_nestmate	orange	0.0056331	0.0243902	0.0187571	0.031897	0.148373	0.116476	0.00394675	0.00513414	0.00118739	0.00348032	0.416863	0.413382	0.0846758	0.044619	-0.0400568
fC R16	low control	N_nestmate	blue	0.0604571	0.0222479	-0.0382092	0.152596	0.126076	-0.0265201	0.0191238	0.00369363	-0.0154302	0.260342	0.170399	-0.089943	0.0275555	0.126445	0.0988896
fC R16	low control	N_nestmate	green	0	0.0290442	0.0290442	0.0145671	0.055626	0.0410589	0.00645833	0.0174585	0.0110002	0.000430555	0.305451	0.30502	0.193247	0.176112	-0.0171354
fC R17	low control	C_control	orange	0.0135988	0.0104785	-0.00312031	0.0690401	0.0894808	0.0204406	0.00710601	0.0109599	0.00385384	0.0675252	0.0420868	-0.0254383	0.0153302	0.227158	0.211827
fC R17	low control	f_low	yellow	0.00429246	0.0359404	0.0316479	0.0684269	0.115325	0.0468983	0.00584352	0.00823223	0.00238871	0	0.00257951	0.00257951	0.180825	0.350296	0.169471
fC R17	low control	N_nestmate	red	0	0.00356689	0.00356689	0	0.0303988	0.0303988	0	0.00340644	0.00340644	0.00591567	0.0448515	0.0389358	0.0440789	0.0431976	-0.000881313
fC R17	low control	N_nestmate	purple	0.0292898	0.0459623	0.0166725	0.163438	0.365069	0.201631	0.00923421	0.00633154	-0.00290267	0.0168452	0	-0.0168452	0.00782744	0.00624514	-0.0015823
fC R17	low control	N_nestmate	blue	0.0069978	0.0092196	0.0022218	0.0429607	0.0861484	0.0431877	0.00551888	0.00165385	-0.00386503	0.114309	0.229392	0.115082	0.00901778	0.013021	0.00400321
fC R17	low control	N_nestmate	green	0.00717816	0.103724	0.0965455	0.0145006	0.0703751	0.0558745	0.00313819	0.0039495	0.000811307	0.0741262	0.359491	0.285364	0.0216427	0.0384829	0.0168402
CC R1	control control	C_control	yellow	0.00290842	0.0114849	0.00857648	0.0149323	0.0192113	0.00427908	0.00400794	0.0124091	0.00840117	0.608676	0.00125693	-0.607419	0.0216358	0.548552	0.526916
CC R1	control control	C_control	purple	0.00170249	0.0103635	0.00866103	0	0.0194948	0.0194948	0.0149323	0.0292052	0.0142729	0.042314	0.000887246	-0.0414267	0.492729	0.638805	0.146076
CC R1	control control	N_nestmate	orange	0.0368518	0.0820826	0.0452308	0.0310704	0.0596303	0.0285599	0.0320281	0.0132101	-0.018818	0.00276655	0.136587	0.13382	0.306803	0.251694	-0.0551085
CC R1	control control	N_nestmate	red	0.0057459	0.0140111	0.00826519	0.0696602	0.0638447	-0.00581548	0.00798042	0.0032902	-0.00469022	0.485884	0.387061	-0.0988225	0.0497978	0.00823167	-0.0415662
CC R1	control control	N_nestmate	blue	0.00273108	0.010191	0.00745993	0.0164929	0.0194948	0.00300189	0.00723558	0.00728281	4.72276e-05	0.574342	0.566876	-0.0074659	0.0259984	0.0162662	-0.00973227
CC R1	control control	N_nestmate	green	0	0.0175847	0.0175847	0.0013478	0.0490943	0.0477465	0.013478	0.00605052	-0.00742752	0.0552245	0.516747	0.461522	0.872242	0.145866	-0.726377
CC R2	control control	C_control	yellow	0	0.00826993	0.00826993	0.0574419	0.0647015	0.00725959	0	0.00559905	0.00559905	0	0.0482351	0.0482351	0.0369294	0.216648	0.179718
CC R2	control control	C_control	purple	0.00273033	0	-0.00273033	0.00675581	0.0147144	0.00795854	0	0.00162948	0.00162948	0.0134066	0.000477818	-0.0129288	0.0192873	0.189388	0.1701
CC R2	control control	N_nestmate	orange	0.0227527	0.0265863	0.00383356	0.0437202	0.0422563	-0.00146396	0.00458555	0.0013967	-0.00318885	0.00847102	0.279291	0.27082	0.0119364	0.0208647	0.0089283
CC R2	control control	N_nestmate	red	0	0	0	0	0	0	0.00280034	0	-0.00280034	0.00941613	0.0325651	0.023149	0.0444553	0.22058	0.176125
CC R2	control control	N_nestmate	blue	0.000595071	0.00568481	0.00508974	0.00518062	0.0414844	0.0363038	0.0108863	0.0111368	0.000250533	0.016417	0.203293	0.186876	0.00980118	0.0569706	0.0471695
CC R2	control control	N_nestmate	green	0	0.00354076	0.00354076	0	0.0389851	0.0389851	0	0.00102915	0.00102915	0.0761691	0.184916	0.108747	0.00147018	0.0443268	0.0428567
CC R3	control control	C_control	orange	0.0287868	0.0575989	0.0288121	0.138116	0.191996	0.0538805	0.0192249	0.0158281	-0.00339687	0.0941516	0.0386813	-0.0554703	0.175149	0.237176	0.0620265
CC R3	control control	C_control	blue	0.0179601	0.0449586	0.0269984	0.0129009	0.0573047	0.0444038	0.0050086	0.0132779	0.00826932	0	0	0	0.228827	0.197832	-0.0309949
CC R3	control control	N_nestmate	yellow	0.0117879	0.0221912	0.0104032	0.0507943	0.207604	0.15681	0.00682991	0.00181453	-0.00501538	0.0930891	0.187632	0.0945427	0.00328848	0.00539454	0.00210606
CC R3	control control	N_nestmate	red	0.0222604	0.0190403	-0.00322018	0.210209	0.280295	0.0700858	0.0131033	0.00170418	-0.0113991	0.0126986	0.0828307	0.0701321	0.096327	0.118055	0.0217275
CC R3	control control	N_nestmate	purple	0	0.000122603	0.000122603	0	0	0	0	0	0	0	0	0	0.0659213	0.0673336	0.00141235
CC R3	control control	N_nestmate	green	0.0228676	0.01752	-0.00534757	0.0765456	0.088593	0.0120474	0.0087524	0.00609337	-0.00265903	0.369574	0.329937	-0.0396368	0	0.0132902	0.0132902
CC R4	control control	C_control	purple	0.021419	0.0259312	0.00451221	0.0310012	0.0779365	0.0469353	0.00729233	0.0198144	0.012522	0.0776439	0.0874093	0.00976535	0.188403	0.276235	0.0878319
CC R4	control control	C_control	green	0	0.00290372	0.00290372	0.017262	0.0257051	0.00844307	0	0.0145186	0.0145186	0.0621081	0.0183268	-0.0437813	0.16797	0.467845	0.299875
CC R4	control control	N_nestmate	yellow	0.00658775	0.0238486	0.0172609	0.018495	0.0630013	0.0445063	0.00901853	0.019017	0.00999849	0.56401	0.327466	-0.236544	0	0.0603832	0.0603832
CC R4	control control	N_nestmate	orange	0.00204326	0.00634297	0.00429971	0.0259283	0.0238724	-0.00205585	0	0.00265381	0.00265381	0.0756359	0.0202309	-0.055405	0.181639	0.0415804	-0.140058
CC R4	control control	N_nestmate	red	0.0255408	0.0558253	0.0302845	0.071796	0.109151	0.0373555	0	0.00302273	0.00302273	0.099697	0.0973938	-0.00230325	0.00285352	0.186303	0.183449
CC R4	control control	N_nestmate	blue	0.019411	0.0204094	0.0009984	0.0352639	0.0453409	0.0100771	0.0258578	0.00399857	-0.0218592	0.18178	0.499881	0.318101	0.52001	0.0183625	-0.501647
CC R5	control control	C_control	blue	0.0280218	0.00784138	-0.0201804	0.151197	0.028784	-0.122413	0.00559728	0	-0.00559728	0.247166	0	-0.247166	0.0187403	0.279502	0.260762
CC R5	control control	C_control	green	0.00758113	0.00214517	-0.00543596	0.0743588	0.0496661	-0.0246927	0.0151623	0.00918665	-0.0059756	0.0100964	0.00981687	-0.000279485	0.191264	0.213147	0.0218833
CC R5	control control	N_nestmate	yellow	0.0223891	0.0173553	-0.00503386	0.0597279	0.0833707	0.0236428	0.0212555	0.0126529	-0.00860263	0.170859	0.167044	-0.00381433	0.266331	0.0406128	-0.225719
CC R5	control control	N_nestmate	orange	0.00715602	0.00935633	0.00220031	0.0833924	0.0543685	-0.0290239	0.00729772	0	-0.00729772	0.275329	0.237217	-0.0381126	0.105923	0.0193429	-0.0865803
CC R5	control control	N_nestmate	red	0.0249398	0.0375223	0.0125825	0.0676633	0.160064	0.0924002	0.0118676	0.00184218	-0.0100255	0.0490648	0.0737477	0.024683	0.134795	0	-0.134795
CC R5	control control	N_nestmate	purple	0.00903358	0.0119742	0.00294058	0.0255774	0.064961	0.0393836	0.00304662	0.00498115	0.00193453	0.0633414	0.0901577	0.0268163	0.0988026	0.0253784	-0.0734242
CC R6	control control	C_control	red	0.00913291	0.00332198	-0.00581094	0.0250523	0.00865174	-0.0164006	0.00855534	0.00474568	-0.00380966	0.00122735	0	-0.00122735	0.529095	0.673582	0.144487
CC R6	control control	C_control	green	0.00916901	0.000316379	-0.00885263	0.0804996	0.00934534	-0.0711543	0.00595625	0.00146021	-0.00449604	0.477222	0	-0.477222	0.0188434	0.568958	0.550115
CC R6	control control	N_nestmate	yellow	0.0375063	0.0353127	-0.00219359	0.0248358	0.0110002	-0.0138355	0.00422352	0.00166707	-0.00255645	0.0429211	0.630178	0.587257	0.0514403	0.0294597	-0.0219806
CC R6	control control	N_nestmate	orange	0	0.0133487	0.0133487	0.00548697	0.00633974	0.000852774	0.00404303	0.00164274	-0.00240029	0.00263519	0.0527014	0.0500662	0.144935	0.0483816	-0.0965538
CC R6	control control	N_nestmate	purple	0	0.000523242	0.000523242	0.0070031	0.00382088	-0.00318222	0.00675042	0	-0.00675042	0.027507	0.0368825	0.00937541	0.0725218	0.0563641	-0.0161578
CC R6	control control	N_nestmate	blue	0.00328496	0.0110611	0.00777612	0.0135008	0.018642	0.00514118	0.00382644	0.00232417	-0.00150227	0.272796	0.6578	0.385004	0.00747238	0.000815284	-0.0066571
CC R7	control control	C_control	purple	0.0146658	0.00139529	-0.0132705	0.0400652	0.00266926	-0.0373959	0.0167204	0.00564183	-0.0110786	0.292394	0	-0.292394	0.075844	0.659221	0.583377
CC R7	control control	C_control	green	0.00123986	0.0746785	0.0734386	0.0779695	0.0200558	-0.0579137	0.00765171	0.0203955	0.0127438	0.0403132	0.00627275	-0.0340404	0.0292961	0.5029	0.473604
CC R7	control control	N_nestmate	yellow	0.0170746	0.0581412	0.0410666	0.0462291	0.0792526	0.0330236	0.00747458	0.00632128	-0.0011533	0.0714159	0.266768	0.195352	0.0326969	0.0708081	0.0381112
CC R7	control control	N_nestmate	orange	0.00949378	0.0433269	0.0338331	0.0338305	0.069886	0.0360555	0.0346452	0.00638195	-0.0282633	0.085019	0.319752	0.234734	0.357398	0.0564547	-0.300944
CC R7	control control	N_nestmate	red	0.0160473	0.0242296	0.00818223	0.0460165	0.0344941	-0.0115225	0.0127883	0.00337297	-0.0094153	0.0970633	0.491847	0.394783	0.0929186	0.105982	0.0130629
CC R7	control control	N_nestmate	blue	0.0251514	0.0514074	0.026256	0.0312799	0.0735865	0.0423066	0.0482128	0.012679	-0.0355339	0.10468	0.311405	0.206725	0.102731	0.000679447	-0.102052
CC R8	control control	C_control	yellow	0.00613306	0.0161666	0.0100335	0.0106029	0.0316298	0.0210268	0	0.0179858	0.0179858	0.599168	0.168033	-0.431135	0.000831601	0.369661	0.368829
CC R8	control control	C_control	purple	0.15492	0.020751	-0.134169	0.0678101	0.042739	-0.0250711	0.00751906	0.022461	0.014942	0.0857242	0.0146627	-0.0710615	0.339432	0.538943	0.199511
CC R8	control control	N_nestmate	orange	0	0.0031654	0.0031654	0.0024255	0.00727678	0.00485128	0	0	0	0	0.00295923	0.00295923	0.222453	0.0518835	-0.17057
CC R8	control control	N_nestmate	red	0.0124047	0.048524	0.0361193	0.00744976	0.0287312	0.0212814	0	0.00206176	0.00206176	0.204574	0.216072	0.0114982	0.00672211	0.0215878	0.0148657
CC R8	control control	N_nestmate	blue	0.0345114	0.0495185	0.0150071	0.0646223	0.104337	0.0397146	0.00817741	0.0036869	-0.0044905	0.141961	0.120103	-0.0218579	0.000693001	0.0260751	0.0253821
CC R8	control control	N_nestmate	green	0.00623701	0.0111577	0.00492073	0.0205821	0.0398647	0.0192825	0.00783091	0	-0.00783091	0.0240125	0.540398	0.516386	0.485308	0.0540786	-0.43123
CC R9	control control	C_control	blue	0.00810181	0.0326062	0.0245044	0.088869	0.175182	0.086313	0.011364	0.0177405	0.00637641	0.0717333	0.217796	0.146063	0.134863	0.227219	0.092356
CC R9	control control	C_control	green	0.0150206	0.0232769	0.00825625	0.0809823	0.0835651	0.00258287	0.0108622	0.0127364	0.00187423	0	0.0145198	0.0145198	0.286252	0.253144	-0.0331078
CC R9	control control	N_nestmate	yellow	0.0055207	0.0173944	0.0118737	0.0305073	0.0542328	0.0237256	0.00828105	0.0019963	-0.00628475	0.00204338	0.04497	0.0429266	0.0360997	0.0548716	0.018772
CC R9	control control	N_nestmate	orange	0.0283922	0.0256857	-0.00270646	0.0885463	0.156883	0.0683362	0.0134074	0.00327393	-0.0101335	0.112708	0.152198	0.0394896	0.212583	0.120364	-0.0922193
CC R9	control control	N_nestmate	red	0.00544901	0.0386218	0.0331727	0.183689	0.27533	0.0916409	0.00716974	0.00449833	-0.00267141	0.146729	0.174144	0.0274151	0.000681126	0.0221057	0.0214246
CC R9	control control	N_nestmate	purple	0.020147	0.0312754	0.0111284	0.115469	0.133513	0.0180438	0.00509052	0.00182329	-0.00326723	0.352644	0.0913241	-0.26132	0.0153791	0.017248	0.00186893
CC R10	control control	C_control	orange	0.0303534	0.057722	0.0273686	0.074402	0.215191	0.140789	0.018212	0.00505236	-0.0131597	0.143781	0.0320678	-0.111713	0.114006	0.0754789	-0.0385271
CC R10	control control	C_control	purple	0.0387006	0.0411547	0.0024541	0.202537	0.217129	0.0145923	0.019549	0.0142006	-0.00534846	0.00303534	0.132404	0.129368	0.47167	0.415226	-0.0564444
CC R10	control control	N_nestmate	yellow	0.061574	0.0653251	0.00375105	0.148659	0.156452	0.00779218	0.00379418	0.00234224	-0.00145194	0.116933	0.165588	0.0486547	0.00462528	0.0273833	0.022758
CC R10	control control	N_nestmate	red	0.0309677	0.0482672	0.0172995	0.125533	0.181333	0.0558002	0.00274626	0.012913	0.0101667	0.100094	0.219177	0.119083	0.0329551	0.371361	0.338406
CC R10	control control	N_nestmate	blue	0.00925056	0.0202953	0.0110447	0.0502638	0.0542516	0.0039878	0.0036135	0.00101783	-0.00259567	0.202573	0.193964	-0.00860867	0.115885	0.122826	0.00694143
CC R10	control control	N_nestmate	green	0.0287996	0.022613	-0.00618659	0.128568	0.112096	-0.0164721	0.00972032	0.00165551	-0.00806481	0.236829	0.307679	0.0708503	0.0641035	0.038604	-0.0254995
CC R11	control control	C_control	yellow	0.00843503	0.00797253	-0.000462507	0.0187724	0.0302833	0.0115109	0.00714286	0.00708941	-5.34422e-05	0.197703	0.0129646	-0.184738	0.0169777	0.25934	0.242362
CC R11	control control	C_control	blue	0.00455851	0.0146204	0.0100619	0.0193108	0.101484	0.0821733	0.0137114	0.0170735	0.00336206	0.0577889	0.0662333	0.00844434	0.428392	0.374991	-0.0534012
CC R11	control control	N_nestmate	orange	0.0345298	0.0766466	0.0421168	0.165686	0.19702	0.0313339	0.00445083	0.00337299	-0.00107783	0.0577172	0.0156752	-0.0420419	0.00369706	0.0164479	0.0127509
CC R11	control control	N_nestmate	red	0.0757717	0.101558	0.025786	0.22308	0.295719	0.0726397	0.00646088	0.00761683	0.00115595	0	0	0	0	0.0277321	0.0277321
CC R11	control control	N_nestmate	purple	0.0132089	0.0205691	0.00736021	0.0558866	0.0652398	0.00935321	0.00524049	0.0072734	0.00203291	0.73392	0.645811	-0.0881082	0.0511127	0.0335827	-0.01753
CC R11	control control	N_nestmate	green	0.00247667	0.0388691	0.0363925	0.0174085	0.0509138	0.0335053	0	0.00572795	0.00572795	0	0.105581	0.105581	0.546949	0.134171	-0.412778
CC R12	control control	C_control	purple	0.00650007	0.00526632	-0.00123376	0.0703091	0.0651554	-0.00515376	0.00357504	0.00760554	0.0040305	0.129279	0.0297363	-0.0995429	0	0.23309	0.23309
CC R12	control control	C_control	green	0.00743897	0.00216776	-0.00527121	0.105626	0.0244822	-0.0811439	0.0050195	0.00394361	-0.00107589	0.194894	0.0299935	-0.1649	0.0403004	0.301907	0.261606
CC R12	control control	N_nestmate	yellow	0.00505561	0.00629509	0.00123947	0.168713	0.134034	-0.0346791	0	0	0	0	0.000661351	0.000661351	0.145024	0.00538879	-0.139635
CC R12	control control	N_nestmate	orange	0.000505561	0.0148559	0.0143503	0.00646396	0.0475683	0.0411043	0.0111223	0.0142925	0.00317019	0	0.163917	0.163917	1.14672	0.0641633	-1.08256
CC R12	control control	N_nestmate	red	0.0144446	0.0421918	0.0277472	0.0589701	0.0983331	0.039363	0.0180196	0.0108388	-0.00718083	0.525603	0.0951856	-0.430417	0.109635	0.163844	0.0542091
CC R12	control control	N_nestmate	blue	0.0135779	0.0149661	0.00138821	0.0964538	0.0675313	-0.0289225	0.0091001	0.0026699	-0.0064302	0.631229	0.465604	-0.165626	0.0393254	0.0167052	-0.0226202
CC R13	control control	C_control	orange	0.0266097	0.0347334	0.00812364	0.183707	0.201292	0.0175847	0.00690146	0.016317	0.0094155	0	0	0	0.146781	0.48035	0.333569
CC R13	control control	C_control	purple	0.0168268	0.0409581	0.0241314	0.0597296	0.104028	0.0442987	0.00683031	0.0081769	0.00134659	0.011704	0.0616459	0.0499419	0.133796	0.457034	0.323239
CC R13	control control	N_nestmate	yellow	0.0632871	0.0272686	-0.0360185	0.149875	0.146325	-0.0035508	0.0262184	0.00845928	-0.0177591	0.0559587	0.345161	0.289202	0.13867	0.0482142	-0.0904553
CC R13	control control	N_nestmate	red	0.0182853	0.0357279	0.0174426	0.0381359	0.122506	0.0843702	0	0.00168203	0.00168203	0.182284	0.12452	-0.0577642	0.0798648	0.0243588	-0.055506
CC R13	control control	N_nestmate	blue	0.0104945	0.0172623	0.00676785	0.0841338	0.113678	0.0295447	0	0.00273791	0.00273791	0.132729	0.0384412	-0.0942873	0	0.0291225	0.0291225
CC R13	control control	N_nestmate	green	0.0283529	0.023659	-0.00469392	0.111811	0.0855873	-0.0262234	0.00828887	0.00538988	-0.00289899	0.13159	0.489877	0.358287	0.0151547	0.020565	0.00541027
CC R14	control control	C_control	yellow	0.0589957	0.106874	0.0478782	0.140278	0.144179	0.00390113	0.00331476	0.0151735	0.0118588	0.298787	0.0940319	-0.204755	0.207243	0.23024	0.0229965
CC R14	control control	C_control	red	0.0153749	0.0503546	0.0349798	0.07296	0.0717904	-0.00116958	0	0.016736	0.016736	0.186931	0.0755991	-0.111332	0.11778	0.212344	0.0945641
CC R14	control control	N_nestmate	orange	0.000740532	0.0113405	0.0105999	0.0232739	0.0913463	0.0680725	0	0.0037354	0.0037354	0.0395303	0.0227298	-0.0168005	0.0674589	0.0639046	-0.00355433
CC R14	control control	N_nestmate	purple	0.0239791	0.02251	-0.00146908	0.0846675	0.0840464	-0.00062103	0.00595952	0.00174563	-0.00421389	0.299175	0.208132	-0.0910424	0.0582552	0.0790171	0.0207619
CC R14	control control	N_nestmate	blue	0.0208054	0.0328495	0.0120441	0.0570915	0.0885143	0.0314228	0	0.0028931	0.0028931	0.273397	0.270328	-0.00306927	0.149164	0.150734	0.00157
CC R14	control control	N_nestmate	green	0.00606531	0.0416997	0.0356344	0.0306439	0.08025	0.0496061	0.00476056	0.0114259	0.00666536	0.0106143	0.19114	0.180526	0.508534	0.125722	-0.382812
CC R15	control control	C_control	orange	0.0370237	0.0253137	-0.0117101	0.114587	0.0553629	-0.0592242	0.0214537	0.012214	-0.00923966	0.0329339	0.0161501	-0.0167839	0.207182	0.435572	0.22839
CC R15	control control	C_control	blue	0.00548899	0.00329643	-0.00219255	0.0299921	0.0337515	0.00375943	0.0213102	0.00739237	-0.0139178	0.00111215	0	-0.00111215	0.305841	0.408241	0.102401
CC R15	control control	N_nestmate	yellow	0.0284853	0.0261747	-0.00231067	0.059482	0.0547109	-0.00477101	0.00692402	0.00137761	-0.0055464	0.488233	0.581316	0.0930834	0.0869628	0.0586962	-0.0282666
CC R15	control control	N_nestmate	red	0	0.00442804	0.00442804	0.00387458	0.0238868	0.0200123	0	0.00195572	0.00195572	0.0193729	0.0710578	0.0516849	0.08603	0.0677983	-0.0182317
CC R15	control control	N_nestmate	purple	0.0253641	0.00193112	-0.023433	0.0406472	0.022337	-0.0183102	0.0114802	0.00135301	-0.0101272	0.00552486	0.0642558	0.058731	0.270754	0.141599	-0.129155
CC R15	control control	N_nestmate	green	0.0218124	0.018032	-0.00378046	0.135	0.0785117	-0.0564887	0.00617062	0.00386224	-0.00230839	0.447944	0.412165	-0.0357795	0.0383512	0.0330381	-0.00531302
CC R16	control control	C_control	red	0.0455425	0.0458735	0.000331083	0.05722	0.170928	0.113708	0	0.00298862	0.00298862	0.000145969	0.0896226	0.0894767	0.00372222	0.0134068	0.00968457
CC R16	control control	C_control	purple	0.0386454	0.0126746	-0.0259708	0.120425	0.107506	-0.0129184	0.0131372	0.0116544	-0.00148282	0.254023	0.0496543	-0.204369	0.0018976	0.339443	0.337545
CC R16	control control	N_nestmate	yellow	0.0609422	0.0414926	-0.0194496	0.115936	0.111335	-0.00460105	0.00518191	0.00331269	-0.00186923	0	0.414494	0.414494	0.157465	0.0616088	-0.0958557
CC R16	control control	N_nestmate	orange	0.050323	0.0509986	0.00067565	0.0796263	0.123062	0.0434353	0.00543736	0.00996207	0.00452471	0.485275	0.532287	0.0470114	0.00423311	0.0233809	0.0191478
CC R16	control control	N_nestmate	blue	0.0832026	0.0600965	-0.0231061	0.217932	0.119677	-0.0982555	0.00481699	0.00825772	0.00344073	0	0.0151111	0.0151111	0.143597	0.588975	0.445377
CC R16	control control	N_nestmate	green	0.0105098	0.00614528	-0.00436452	0.0437543	0.0375678	-0.00618652	0.00426961	0.0014643	-0.0028053	0	0.0342071	0.0342071	0.42853	0.108563	-0.319967
CC R17	control control	C_control	purple	0.0106956	0.0316872	0.0209916	0.0843084	0.0548876	-0.0294208	0.0126337	0.0106606	-0.00197305	0.110688	0.000442146	-0.110246	0.305183	0.378219	0.0730367
CC R17	control control	C_control	blue	0.00154332	0.00685327	0.00530995	0.0264877	0.0802741	0.0537864	0.00556313	0.0115695	0.00600636	0.0574618	0	-0.0574618	0.0698801	0.455472	0.385592
CC R17	control control	N_nestmate	yellow	0.00484531	0.0284079	0.0235626	0.0234369	0.167573	0.144137	0.00430694	0.00914997	0.00484303	0.11295	0.25023	0.137281	0.0319431	0.000908856	-0.0310343
CC R17	control control	N_nestmate	orange	0.00757304	0.022746	0.0151729	0.0588615	0.0957247	0.0368632	0.0200991	0.00961668	-0.0104824	0.130752	0.251766	0.121014	0.241978	0.21799	-0.0239879
CC R17	control control	N_nestmate	red	0.00577848	0.0231758	0.0173974	0.0800732	0.168163	0.0880898	0.00262006	0.00460569	0.00198564	0.21043	0.403336	0.192906	0.00524011	0.00611636	0.000876246
CC R17	control control	N_nestmate	green	0.11399	0.273541	0.159551	0.0326969	0.0851992	0.0525023	0.00667576	0.00368455	-0.00299121	0.0641375	0.208435	0.144298	0.0321944	0.0555017	0.0233073
