# Supplementary material for: Dynamic pathogen detection and social feedback shape collective hygiene in ants
Source: Nat Commun. 2023 Jun 3;14:3232. doi: 10.1038/s41467-023-38947-y (PMC10239465; doi:10.1038/s41467-023-38947-y)
Supplement: Supplementary file 4 — Source Data [file 41467_2023_38947_MOESM4_ESM.zip › Casillas_Bodova_Source_Data/Fig2cd_SupplFig6.xlsx]

## Sheet: F 2cd, SF 6
Replicate	Group_treatment	Window	Individual_groomed	Curr_prop_spores_on_groomed	Grooming_duration
FF R1	high high	1	lower	0.43657	235
FF R1	high high	2	higher	0.563475	4006
FF R1	high high	2	lower	0.436525	1238
FF R1	high high	3	lower	0.43469	536
FF R1	high high	5	lower	0.43044	131
FF R1	high high	5	lower	0.43044	319
FF R1	high high	6	lower	0.431065	1822
FF R1	high high	10	lower	0.429031	1016
FF R1	high high	11	higher	0.570347	743
FF R1	high high	13	higher	0.57372	617
FF R1	high high	13	lower	0.42628	1033
FF R1	high high	15	higher	0.574039	474
FF R1	high high	15	higher	0.574039	489
FF R1	high high	16	higher	0.574409	954
FF R1	high high	16	higher	0.574409	7
FF R1	high high	16	higher	0.574409	587
FF R1	high high	17	higher	0.569955	32
FF R1	high high	17	higher	0.569955	204
FF R1	high high	18	higher	0.564204	2583
FF R1	high high	18	higher	0.564204	41
FF R1	high high	19	higher	0.558687	136
FF R1	high high	19	lower	0.441313	196
FF R1	high high	19	lower	0.441313	542
FF R1	high high	20	higher	0.557436	43
FF R1	high high	20	higher	0.557436	33
FF R1	high high	20	higher	0.557436	19
FF R1	high high	20	lower	0.442564	314
FF R1	high high	20	lower	0.442564	591
FF R1	high high	21	higher	0.559108	506
FF R1	high high	21	higher	0.559108	760
FF R1	high high	24	lower	0.452637	333
FF R1	high high	24	higher	0.547363	338
FF R1	high high	26	higher	0.546202	342
FF R1	high high	27	higher	0.545665	285
FF R1	high high	28	higher	0.542939	70
FF R1	high high	28	higher	0.542939	780
FF R1	high high	29	lower	0.458907	1462
FF R1	high high	29	higher	0.541093	227
FF R1	high high	29	higher	0.541093	146
FF R1	high high	30	lower	0.461331	714
FF R1	high high	32	lower	0.452014	143
FF R1	high high	32	higher	0.547986	219
FF R1	high high	33	lower	0.449984	109
FF R1	high high	33	higher	0.550016	52
FF R1	high high	33	lower	0.449984	5
FF R1	high high	33	lower	0.449984	58
FF R1	high high	33	higher	0.550016	455
FF R1	high high	35	higher	0.546964	198
FF R1	high high	35	higher	0.546964	789
FF R1	high high	37	higher	0.539855	734
FF R1	high high	38	lower	0.461585	536
FF R1	high high	38	higher	0.538415	1050
FF R1	high high	40	lower	0.465443	74
FF R1	high high	40	higher	0.534557	1161
FF R1	high high	42	higher	0.525216	146
FF R1	high high	43	higher	0.52185	363
FF R1	high high	44	higher	0.519253	136
FF R1	high high	44	higher	0.519253	66
FF R1	high high	49	higher	0.522208	98
FF R1	high high	49	lower	0.477792	34
FF R1	high high	49	lower	0.477792	65
FF R1	high high	49	lower	0.477792	194
FF R1	high high	50	lower	0.47543	57
FF R1	high high	50	higher	0.52457	91
FF R1	high high	50	lower	0.47543	825
FF R1	high high	50	higher	0.52457	43
FF R1	high high	50	higher	0.52457	1082
FF R1	high high	50	lower	0.47543	36
FF R1	high high	50	lower	0.47543	1202
FF R1	high high	53	higher	0.532625	141
FF R1	high high	53	higher	0.532625	514
FF R1	high high	53	lower	0.467375	61
FF R1	high high	53	lower	0.467375	64
FF R1	high high	54	lower	0.468165	53
FF R1	high high	55	lower	0.470578	62
FF R1	high high	55	higher	0.529422	155
FF R1	high high	55	higher	0.529422	441
FF R1	high high	56	higher	0.527733	315
FF R1	high high	58	higher	0.521828	153
FF R1	high high	58	higher	0.521828	717
FF R1	high high	60	higher	0.515994	58
FF R1	high high	61	higher	0.51344	43
FF R1	high high	61	higher	0.51344	332
FF R1	high high	63	higher	0.50965	2533
FF R1	high high	65	lower	0.497339	918
FF R1	high high	67	higher	0.501342	1229
FF R1	high high	68	lower	0.49987	120
FF R1	high high	68	lower	0.49987	710
FF R1	high high	70	lower	0.48878	35
FF R1	high high	70	higher	0.51122	522
FF R1	high high	71	higher	0.514072	20
FF R1	high high	71	higher	0.514072	860
FF R1	high high	73	higher	0.504383	1369
FF R1	high high	74	lower	0.497837	367
FF R1	high high	78	lower	0.493055	43
FF R1	high high	78	lower	0.493055	2706
FF R1	high high	80	higher	0.512972	543
FF R1	high high	81	lower	0.48578	409
FF R1	high high	82	lower	0.479457	556
FF R1	high high	85	lower	0.460524	452
FF R1	high high	87	lower	0.455587	762
FF R1	high high	88	lower	0.454122	61
FF R1	high high	88	lower	0.454122	1491
FF R1	high high	92	lower	0.430476	474
FF R1	high high	93	lower	0.427363	50
FF R1	high high	96	higher	0.577083	17
FF R1	high high	96	higher	0.577083	37
FF R1	high high	97	lower	0.423445	360
FF R1	high high	98	lower	0.419299	124
FF R1	high high	98	lower	0.419299	112
FF R1	high high	100	lower	0.415013	1026
FF R1	high high	101	lower	0.4128	403
FF R1	high high	102	lower	0.402697	1659
FF R1	high high	106	lower	0.379549	1671
FF R1	high high	106	higher	0.620451	143
FF R1	high high	106	higher	0.620451	66
FF R1	high high	111	lower	0.359536	957
FF R1	high high	113	lower	0.348854	1599
FF R1	high high	115	higher	0.66209	966
FF R1	high high	116	lower	0.334024	2034
FF R1	high high	117	higher	0.667487	28
FF R1	high high	121	lower	0.311987	633
FF R1	high high	123	lower	0.301795	205
FF R1	high high	126	lower	0.296078	19
FF R1	high high	126	lower	0.296078	583
FF R1	high high	127	higher	0.706246	19
FF R1	high high	128	higher	0.711677	72
FF R1	high high	128	higher	0.711677	17
FF R1	high high	131	lower	0.288139	143
FF R1	high high	137	lower	0.281936	375
FF R1	high high	138	lower	0.277016	23
FF R1	high high	138	lower	0.277016	157
FF R1	high high	139	lower	0.274936	33
FF R1	high high	139	lower	0.274936	87
FF R1	high high	142	lower	0.273383	500
FF R1	high high	146	lower	0.261981	525
FF R1	high high	148	lower	0.25515	104
FF R1	high high	149	higher	0.746204	467
FF R1	high high	149	lower	0.253796	170
FF R1	high high	149	lower	0.253796	225
FF R1	high high	150	higher	0.747561	646
FF R1	high high	150	lower	0.252439	141
FF R1	high high	150	higher	0.747561	538
FF R1	high high	151	lower	0.252988	116
FF R1	high high	152	lower	0.256886	145
FF R1	high high	152	lower	0.256886	364
FF R1	high high	152	higher	0.743114	23
FF R1	high high	154	lower	0.250154	109
FF R1	high high	155	higher	0.751291	62
FF R1	high high	155	higher	0.751291	16
FF R1	high high	156	higher	0.750955	1256
FF R1	high high	156	lower	0.249045	109
FF R1	high high	157	lower	0.248981	967
FF R1	high high	159	lower	0.245716	23
FF R1	high high	159	lower	0.245716	17
FF R1	high high	161	higher	0.756606	525
FF R1	high high	167	lower	0.244953	1259
FF R2	high high	1	higher	0.739014	68
FF R2	high high	1	higher	0.739014	1054
FF R2	high high	1	lower	0.260986	770
FF R2	high high	1	higher	0.739014	55
FF R2	high high	1	higher	0.739014	2300
FF R2	high high	3	lower	0.259771	669
FF R2	high high	4	higher	0.740476	716
FF R2	high high	4	higher	0.740476	42
FF R2	high high	6	lower	0.263151	1040
FF R2	high high	6	lower	0.263151	571
FF R2	high high	6	higher	0.736849	1200
FF R2	high high	7	higher	0.736745	1288
FF R2	high high	8	lower	0.259656	1962
FF R2	high high	9	higher	0.74158	1221
FF R2	high high	10	higher	0.742792	23
FF R2	high high	10	higher	0.742792	173
FF R2	high high	10	higher	0.742792	577
FF R2	high high	11	higher	0.742603	731
FF R2	high high	12	higher	0.743291	57
FF R2	high high	13	higher	0.744251	65
FF R2	high high	13	higher	0.744251	1384
FF R2	high high	14	lower	0.255713	867
FF R2	high high	14	lower	0.255713	14
FF R2	high high	14	lower	0.255713	44
FF R2	high high	16	lower	0.252509	515
FF R2	high high	16	lower	0.252509	1923
FF R2	high high	17	higher	0.752579	1035
FF R2	high high	18	higher	0.757669	208
FF R2	high high	19	higher	0.759567	152
FF R2	high high	20	higher	0.76121	21
FF R2	high high	21	higher	0.76191	770
FF R2	high high	23	higher	0.759994	371
FF R2	high high	23	higher	0.759994	487
FF R2	high high	25	higher	0.757095	223
FF R2	high high	25	lower	0.242905	740
FF R2	high high	27	lower	0.237876	245
FF R2	high high	27	higher	0.762124	577
FF R2	high high	27	lower	0.237876	822
FF R2	high high	28	lower	0.235878	81
FF R2	high high	31	lower	0.227847	103
FF R2	high high	31	higher	0.772153	2301
FF R2	high high	31	higher	0.772153	886
FF R2	high high	34	higher	0.76508	809
FF R2	high high	36	lower	0.239932	1591
FF R2	high high	36	higher	0.760068	269
FF R2	high high	36	higher	0.760068	201
FF R2	high high	37	lower	0.241928	275
FF R2	high high	37	higher	0.758072	19
FF R2	high high	38	higher	0.763377	950
FF R2	high high	39	lower	0.234251	65
FF R2	high high	40	higher	0.768586	345
FF R2	high high	42	higher	0.768384	1221
FF R2	high high	45	higher	0.763269	212
FF R2	high high	46	lower	0.237779	55
FF R2	high high	47	higher	0.763092	165
FF R2	high high	47	higher	0.763092	570
FF R2	high high	48	higher	0.761488	300
FF R2	high high	48	higher	0.761488	389
FF R2	high high	49	higher	0.759328	81
FF R2	high high	51	higher	0.756899	1908
FF R2	high high	55	lower	0.251318	421
FF R2	high high	55	lower	0.251318	620
FF R2	high high	56	higher	0.752122	384
FF R2	high high	57	higher	0.756812	968
FF R2	high high	59	higher	0.752542	873
FF R2	high high	61	higher	0.748164	494
FF R2	high high	61	higher	0.748164	790
FF R2	high high	63	higher	0.739548	468
FF R2	high high	66	higher	0.737202	1331
FF R2	high high	66	higher	0.737202	440
FF R2	high high	67	higher	0.734182	13
FF R2	high high	67	higher	0.734182	1227
FF R2	high high	69	lower	0.27537	39
FF R2	high high	69	higher	0.72463	430
FF R2	high high	70	higher	0.71851	735
FF R2	high high	70	higher	0.71851	86
FF R2	high high	71	higher	0.713269	960
FF R2	high high	73	lower	0.292184	231
FF R2	high high	74	higher	0.707356	869
FF R2	high high	76	higher	0.704152	326
FF R2	high high	77	higher	0.700257	1087
FF R2	high high	77	lower	0.299743	141
FF R2	high high	78	higher	0.699071	194
FF R2	high high	79	higher	0.694316	66
FF R2	high high	80	higher	0.691073	85
FF R2	high high	80	higher	0.691073	1637
FF R2	high high	84	higher	0.677916	227
FF R2	high high	84	higher	0.677916	1116
FF R2	high high	90	higher	0.666252	816
FF R2	high high	90	higher	0.666252	872
FF R2	high high	93	higher	0.651783	1100
FF R2	high high	93	lower	0.348217	68
FF R2	high high	94	higher	0.651194	157
FF R2	high high	97	higher	0.641021	1409
FF R2	high high	98	higher	0.636813	95
FF R2	high high	100	lower	0.372925	27
FF R2	high high	100	lower	0.372925	38
FF R2	high high	100	lower	0.372925	1589
FF R2	high high	104	lower	0.352255	834
FF R2	high high	105	higher	0.650798	331
FF R2	high high	105	lower	0.349202	294
FF R2	high high	106	higher	0.65447	304
FF R2	high high	107	higher	0.660424	562
FF R2	high high	108	lower	0.342905	263
FF R2	high high	110	higher	0.656171	1356
FF R2	high high	114	higher	0.642347	511
FF R2	high high	114	higher	0.642347	94
FF R2	high high	115	higher	0.636635	1413
FF R2	high high	116	higher	0.632602	50
FF R2	high high	117	higher	0.627449	204
FF R2	high high	118	higher	0.622701	12
FF R2	high high	118	higher	0.622701	228
FF R2	high high	119	higher	0.616752	936
FF R2	high high	122	higher	0.605104	357
FF R2	high high	122	higher	0.605104	68
FF R2	high high	130	higher	0.600085	2093
FF R2	high high	133	lower	0.412417	217
FF R2	high high	135	higher	0.579368	426
FF R2	high high	141	higher	0.573716	559
FF R2	high high	143	higher	0.567525	423
FF R2	high high	144	higher	0.56266	1612
FF R2	high high	144	higher	0.56266	783
FF R2	high high	148	lower	0.468581	22
FF R2	high high	148	lower	0.468581	40
FF R2	high high	149	higher	0.531991	6
FF R2	high high	152	higher	0.533747	551
FF R2	high high	156	higher	0.528138	782
FF R2	high high	158	higher	0.516822	1319
FF R2	high high	160	lower	0.494387	690
FF R2	high high	164	higher	0.50752	2182
FF R2	high high	166	higher	0.50068	202
FF R2	high high	168	lower	0.488151	311
FF R2	high high	170	lower	0.470666	721
FF R2	high high	170	lower	0.470666	1206
FF R3	high high	3	lower	0.45614	23
FF R3	high high	6	higher	0.544018	2652
FF R3	high high	7	lower	0.456132	7810
FF R3	high high	13	higher	0.544867	2303
FF R3	high high	18	higher	0.547105	2211
FF R3	high high	23	higher	0.549414	72
FF R3	high high	23	higher	0.549414	3694
FF R3	high high	25	lower	0.447793	6110
FF R3	high high	28	lower	0.447472	1239
FF R3	high high	31	lower	0.4359	62
FF R3	high high	32	higher	0.565946	1173
FF R3	high high	32	higher	0.565946	27
FF R3	high high	34	lower	0.43306	305
FF R3	high high	35	lower	0.429969	507
FF R3	high high	35	higher	0.570031	277
FF R3	high high	36	higher	0.575575	536
FF R3	high high	38	lower	0.417475	144
FF R3	high high	38	higher	0.582525	704
FF R3	high high	39	lower	0.415659	3011
FF R3	high high	42	higher	0.593995	858
FF R3	high high	42	higher	0.593995	1966
FF R3	high high	45	lower	0.406603	434
FF R3	high high	46	higher	0.594145	1524
FF R3	high high	47	lower	0.408303	379
FF R3	high high	47	higher	0.591697	2464
FF R3	high high	48	lower	0.410968	780
FF R3	high high	50	lower	0.416902	241
FF R3	high high	50	lower	0.416902	5
FF R3	high high	50	higher	0.583098	228
FF R3	high high	51	lower	0.420251	90
FF R3	high high	51	higher	0.579749	140
FF R3	high high	51	higher	0.579749	870
FF R3	high high	53	higher	0.56322	1183
FF R3	high high	53	lower	0.43678	374
FF R3	high high	54	higher	0.563412	148
FF R3	high high	55	lower	0.440074	69
FF R3	high high	56	lower	0.444315	551
FF R3	high high	57	lower	0.440238	326
FF R3	high high	57	higher	0.559762	2731
FF R3	high high	57	lower	0.440238	91
FF R3	high high	61	lower	0.451076	376
FF R3	high high	64	lower	0.456057	1180
FF R3	high high	65	higher	0.545738	2616
FF R3	high high	68	higher	0.544077	3205
FF R3	high high	69	lower	0.462763	549
FF R3	high high	71	lower	0.476208	1171
FF R3	high high	74	higher	0.521847	139
FF R3	high high	77	lower	0.488898	3945
FF R3	high high	82	lower	0.460915	734
FF R3	high high	85	higher	0.565724	1330
FF R3	high high	85	lower	0.434276	10
FF R3	high high	88	lower	0.450979	272
FF R3	high high	89	lower	0.452377	74
FF R3	high high	89	lower	0.452377	2234
FF R3	high high	89	higher	0.547623	1132
FF R3	high high	91	higher	0.546226	598
FF R3	high high	94	higher	0.549991	1649
FF R3	high high	94	higher	0.549991	590
FF R3	high high	96	lower	0.460271	92
FF R3	high high	98	lower	0.471757	1321
FF R3	high high	99	lower	0.471436	709
FF R3	high high	101	lower	0.448414	31
FF R3	high high	101	lower	0.448414	981
FF R3	high high	104	higher	0.567978	197
FF R3	high high	105	higher	0.566089	3335
FF R3	high high	106	lower	0.435921	1355
FF R3	high high	109	lower	0.437446	1282
FF R3	high high	114	lower	0.442614	618
FF R3	high high	115	higher	0.560909	75
FF R3	high high	116	higher	0.565643	60
FF R3	high high	116	lower	0.434357	193
FF R3	high high	119	lower	0.432981	35
FF R3	high high	120	higher	0.566414	377
FF R3	high high	125	lower	0.441481	35
FF R3	high high	125	lower	0.441481	34
FF R3	high high	126	lower	0.440259	54
FF R3	high high	127	higher	0.560158	449
FF R3	high high	127	higher	0.560158	46
FF R3	high high	145	lower	0.452459	179
FF R3	high high	145	higher	0.547541	274
FF R3	high high	147	higher	0.546434	285
FF R3	high high	148	higher	0.54455	62
FF R3	high high	154	higher	0.54312	152
FF R3	high high	156	higher	0.542028	22
FF R3	high high	157	higher	0.541651	61
FF R3	high high	168	lower	0.461692	821
FF R3	high high	170	lower	0.44922	120
FF R3	high high	170	lower	0.44922	155
FF R4	high high	1	higher	0.554704	534
FF R4	high high	2	higher	0.552254	465
FF R4	high high	4	higher	0.549236	105
FF R4	high high	5	higher	0.549213	2874
FF R4	high high	11	higher	0.534553	1386
FF R4	high high	12	higher	0.532396	1025
FF R4	high high	14	lower	0.477363	2202
FF R4	high high	14	higher	0.522637	498
FF R4	high high	16	higher	0.519571	140
FF R4	high high	16	higher	0.519571	2837
FF R4	high high	16	higher	0.519571	221
FF R4	high high	17	higher	0.519035	122
FF R4	high high	18	lower	0.481569	535
FF R4	high high	19	lower	0.478661	584
FF R4	high high	19	lower	0.478661	408
FF R4	high high	21	lower	0.475717	2156
FF R4	high high	23	higher	0.523211	220
FF R4	high high	23	higher	0.523211	439
FF R4	high high	23	higher	0.523211	1440
FF R4	high high	25	higher	0.52009	2581
FF R4	high high	26	higher	0.517487	886
FF R4	high high	27	lower	0.485843	1442
FF R4	high high	29	higher	0.507675	1364
FF R4	high high	30	lower	0.495263	173
FF R4	high high	30	higher	0.504737	945
FF R4	high high	32	higher	0.505898	272
FF R4	high high	32	lower	0.494102	683
FF R4	high high	34	higher	0.511863	332
FF R4	high high	35	higher	0.511305	117
FF R4	high high	35	higher	0.511305	643
FF R4	high high	35	lower	0.488695	2359
FF R4	high high	36	higher	0.511669	903
FF R4	high high	37	higher	0.509633	110
FF R4	high high	39	lower	0.490169	58
FF R4	high high	39	higher	0.509831	69
FF R4	high high	39	higher	0.509831	2367
FF R4	high high	40	lower	0.487201	1455
FF R4	high high	44	lower	0.487498	1281
FF R4	high high	46	higher	0.513915	206
FF R4	high high	47	higher	0.516125	384
FF R4	high high	48	higher	0.515548	956
FF R4	high high	48	lower	0.484452	1177
FF R4	high high	51	higher	0.516433	1084
FF R4	high high	52	lower	0.482536	2238
FF R4	high high	52	higher	0.517464	1429
FF R4	high high	55	higher	0.505933	384
FF R4	high high	57	lower	0.490352	731
FF R4	high high	57	higher	0.509648	378
FF R4	high high	58	lower	0.486162	1256
FF R4	high high	61	higher	0.524772	1973
FF R4	high high	64	lower	0.482985	1955
FF R4	high high	66	higher	0.514744	407
FF R4	high high	66	higher	0.514744	157
FF R4	high high	67	higher	0.513842	1942
FF R4	high high	68	lower	0.482711	49
FF R4	high high	69	lower	0.482002	715
FF R4	high high	70	lower	0.481555	877
FF R4	high high	73	lower	0.47837	413
FF R4	high high	75	higher	0.526213	838
FF R4	high high	75	lower	0.473787	619
FF R4	high high	76	lower	0.470671	322
FF R4	high high	78	lower	0.472056	1099
FF R4	high high	80	higher	0.53758	4697
FF R4	high high	80	lower	0.46242	511
FF R4	high high	82	lower	0.462669	75
FF R4	high high	83	lower	0.466714	1639
FF R4	high high	86	lower	0.465617	1232
FF R4	high high	89	lower	0.464163	327
FF R4	high high	91	lower	0.466109	10
FF R4	high high	91	higher	0.533891	64
FF R4	high high	91	lower	0.466109	330
FF R4	high high	91	lower	0.466109	603
FF R4	high high	93	lower	0.454599	116
FF R4	high high	93	higher	0.545401	1885
FF R4	high high	93	lower	0.454599	44
FF R4	high high	94	lower	0.457094	424
FF R4	high high	97	lower	0.468126	73
FF R4	high high	99	higher	0.530068	96
FF R4	high high	102	lower	0.473267	1137
FF R4	high high	105	lower	0.458167	15
FF R4	high high	105	higher	0.541833	1308
FF R4	high high	108	lower	0.471821	1169
FF R4	high high	108	higher	0.528179	841
FF R4	high high	110	lower	0.470677	39
FF R4	high high	112	higher	0.530405	285
FF R4	high high	113	lower	0.470357	50
FF R4	high high	113	lower	0.470357	442
FF R4	high high	114	higher	0.527863	1127
FF R4	high high	115	lower	0.472402	434
FF R4	high high	118	lower	0.475655	232
FF R4	high high	119	higher	0.52776	869
FF R4	high high	119	lower	0.47224	496
FF R4	high high	120	lower	0.467259	283
FF R4	high high	121	lower	0.469273	326
FF R4	high high	122	higher	0.528192	884
FF R4	high high	124	lower	0.476756	708
FF R4	high high	125	higher	0.520322	1134
FF R4	high high	129	lower	0.492436	16
FF R4	high high	132	lower	0.497387	1983
FF R4	high high	137	lower	0.46606	3041
FF R4	high high	142	lower	0.432675	338
FF R4	high high	143	lower	0.42281	76
FF R4	high high	145	lower	0.411813	528
FF R4	high high	146	lower	0.404293	651
FF R4	high high	148	higher	0.606281	891
FF R4	high high	150	lower	0.399931	566
FF R4	high high	151	higher	0.600472	363
FF R4	high high	152	lower	0.406131	1086
FF R4	high high	155	lower	0.390004	68
FF R4	high high	156	higher	0.612067	931
FF R4	high high	158	lower	0.401024	395
FF R4	high high	159	lower	0.39652	433
FF R4	high high	164	lower	0.390824	3463
FF R4	high high	165	lower	0.389619	351
FF R5	high high	1	lower	0.109136	683
FF R5	high high	1	lower	0.109136	36
FF R5	high high	1	lower	0.109136	878
FF R5	high high	1	higher	0.890864	617
FF R5	high high	3	lower	0.101681	651
FF R5	high high	3	higher	0.898319	514
FF R5	high high	3	higher	0.898319	153
FF R5	high high	3	lower	0.101681	324
FF R5	high high	4	higher	0.902128	2605
FF R5	high high	4	higher	0.902128	96
FF R5	high high	4	lower	0.0978716	1827
FF R5	high high	5	lower	0.0950585	668
FF R5	high high	5	lower	0.0950585	471
FF R5	high high	8	lower	0.0832929	741
FF R5	high high	10	higher	0.919655	3924
FF R5	high high	10	lower	0.0803448	1350
FF R5	high high	14	higher	0.925566	1204
FF R5	high high	17	higher	0.922492	5
FF R5	high high	17	higher	0.922492	5175
FF R5	high high	19	higher	0.920176	20
FF R5	high high	19	higher	0.920176	48
FF R5	high high	20	higher	0.91928	427
FF R5	high high	22	higher	0.917406	925
FF R5	high high	24	higher	0.914743	27
FF R5	high high	25	higher	0.913965	1973
FF R5	high high	25	lower	0.0860345	939
FF R5	high high	27	lower	0.0850339	3403
FF R5	high high	29	higher	0.918715	4794
FF R5	high high	30	higher	0.920222	430
FF R5	high high	39	higher	0.92514	4303
FF R5	high high	42	higher	0.922913	1186
FF R5	high high	45	higher	0.918494	4271
FF R5	high high	52	higher	0.908607	12
FF R5	high high	54	higher	0.906532	4023
FF R5	high high	56	higher	0.904382	579
FF R5	high high	60	lower	0.101067	1037
FF R5	high high	61	lower	0.0993679	2643
FF R5	high high	63	higher	0.907692	1110
FF R5	high high	66	higher	0.913158	1571
FF R5	high high	70	higher	0.915213	142
FF R5	high high	70	higher	0.915213	390
FF R5	high high	71	higher	0.914217	605
FF R5	high high	71	higher	0.914217	1179
FF R5	high high	75	higher	0.909518	347
FF R5	high high	78	higher	0.908504	214
FF R5	high high	79	higher	0.908025	329
FF R5	high high	80	higher	0.907496	945
FF R5	high high	85	higher	0.904095	3539
FF R5	high high	90	higher	0.896748	1064
FF R5	high high	92	higher	0.890789	78
FF R5	high high	94	higher	0.887774	8726
FF R5	high high	97	higher	0.884053	1187
FF R5	high high	114	higher	0.836267	142
FF R5	high high	115	higher	0.834163	848
FF R5	high high	120	higher	0.826618	468
FF R5	high high	121	lower	0.17489	7
FF R5	high high	122	higher	0.827201	1630
FF R5	high high	123	lower	0.173035	2766
FF R5	high high	126	lower	0.167486	639
FF R5	high high	128	higher	0.847729	2070
FF R5	high high	132	higher	0.847566	22
FF R5	high high	134	higher	0.843568	722
FF R5	high high	134	lower	0.156432	239
FF R5	high high	134	lower	0.156432	3291
FF R5	high high	134	higher	0.843568	851
FF R5	high high	135	higher	0.843229	1175
FF R5	high high	136	higher	0.838662	556
FF R5	high high	137	lower	0.162425	246
FF R5	high high	139	higher	0.84539	914
FF R5	high high	141	higher	0.851022	1406
FF R5	high high	142	higher	0.852354	845
FF R5	high high	143	higher	0.846221	881
FF R5	high high	154	higher	0.826111	392
FF R5	high high	157	lower	0.179142	155
FF R5	high high	164	higher	0.822493	816
FF R5	high high	167	higher	0.813673	994
FF R5	high high	169	higher	0.805585	115
FF R6	high high	1	higher	0.572045	1047
FF R6	high high	3	lower	0.435	303
FF R6	high high	3	higher	0.565	358
FF R6	high high	4	higher	0.563167	193
FF R6	high high	4	lower	0.436833	386
FF R6	high high	4	higher	0.563167	319
FF R6	high high	5	higher	0.562139	162
FF R6	high high	5	lower	0.437861	1080
FF R6	high high	6	higher	0.565391	444
FF R6	high high	7	lower	0.432122	1023
FF R6	high high	7	lower	0.432122	58
FF R6	high high	8	higher	0.571068	798
FF R6	high high	10	lower	0.424499	1011
FF R6	high high	12	higher	0.580221	1328
FF R6	high high	12	lower	0.419779	2480
FF R6	high high	13	lower	0.415939	823
FF R6	high high	15	lower	0.408852	206
FF R6	high high	15	higher	0.591148	554
FF R6	high high	16	higher	0.598092	187
FF R6	high high	17	lower	0.398081	368
FF R6	high high	20	lower	0.393807	1402
FF R6	high high	20	higher	0.606193	1328
FF R6	high high	23	higher	0.605563	580
FF R6	high high	26	lower	0.396051	596
FF R6	high high	27	lower	0.392101	511
FF R6	high high	27	higher	0.607899	44
FF R6	high high	28	lower	0.386145	204
FF R6	high high	29	lower	0.38425	220
FF R6	high high	29	lower	0.38425	1640
FF R6	high high	32	lower	0.366149	96
FF R6	high high	33	lower	0.359719	41
FF R6	high high	33	higher	0.640281	53
FF R6	high high	34	higher	0.641122	51
FF R6	high high	34	higher	0.641122	525
FF R6	high high	37	lower	0.364039	1257
FF R6	high high	38	higher	0.641423	1213
FF R6	high high	40	higher	0.643761	291
FF R6	high high	41	lower	0.362172	1148
FF R6	high high	43	higher	0.647828	1255
FF R6	high high	44	lower	0.34927	1621
FF R6	high high	46	higher	0.650156	1270
FF R6	high high	48	lower	0.345856	1389
FF R6	high high	49	lower	0.345733	70
FF R6	high high	50	higher	0.65901	1324
FF R6	high high	51	lower	0.339196	119
FF R6	high high	52	higher	0.661672	56
FF R6	high high	53	lower	0.343221	687
FF R6	high high	54	higher	0.658347	1533
FF R6	high high	55	lower	0.339289	88
FF R6	high high	60	higher	0.651802	113
FF R6	high high	63	higher	0.649461	205
FF R6	high high	64	higher	0.649397	369
FF R6	high high	66	lower	0.35673	620
FF R6	high high	70	higher	0.650834	419
FF R6	high high	74	higher	0.646779	260
FF R6	high high	74	higher	0.646779	135
FF R6	high high	75	lower	0.355268	20
FF R6	high high	77	lower	0.357317	3
FF R6	high high	78	higher	0.643461	354
FF R6	high high	79	higher	0.63948	269
FF R6	high high	83	higher	0.63425	20
FF R6	high high	91	higher	0.633937	476
FF R6	high high	92	higher	0.632511	92
FF R6	high high	102	lower	0.372744	39
FF R6	high high	104	higher	0.627841	48
FF R6	high high	108	higher	0.62727	734
FF R6	high high	110	higher	0.61844	631
FF R6	high high	121	lower	0.389352	1728
FF R6	high high	123	higher	0.618708	74
FF R6	high high	124	lower	0.375345	1379
FF R6	high high	124	higher	0.624655	282
FF R6	high high	128	lower	0.348258	1929
FF R6	high high	132	higher	0.677466	267
FF R6	high high	133	higher	0.678996	37
FF R6	high high	138	lower	0.319644	114
FF R6	high high	140	higher	0.681692	2
FF R6	high high	140	higher	0.681692	552
FF R6	high high	141	higher	0.67909	400
FF R6	high high	143	higher	0.670292	65
FF R6	high high	144	higher	0.67062	11
FF R6	high high	149	higher	0.669685	22
FF R6	high high	150	higher	0.669414	67
FF R6	high high	150	higher	0.669414	290
FF R6	high high	151	lower	0.335001	609
FF R6	high high	152	lower	0.327956	262
FF R6	high high	156	higher	0.678977	151
FF R6	high high	157	lower	0.322877	106
FF R6	high high	157	higher	0.677123	14
FF R6	high high	165	lower	0.324722	449
FF R6	high high	170	higher	0.68313	60
FF R7	high high	1	lower	0.3772	549
FF R7	high high	1	lower	0.3772	843
FF R7	high high	2	higher	0.624927	184
FF R7	high high	2	higher	0.624927	2396
FF R7	high high	3	higher	0.626051	64
FF R7	high high	4	lower	0.373973	104
FF R7	high high	4	lower	0.373973	1351
FF R7	high high	5	lower	0.374489	1222
FF R7	high high	8	lower	0.367225	1783
FF R7	high high	8	higher	0.632775	85
FF R7	high high	8	higher	0.632775	793
FF R7	high high	8	higher	0.632775	2318
FF R7	high high	10	higher	0.632408	24
FF R7	high high	11	lower	0.36731	473
FF R7	high high	12	higher	0.634357	788
FF R7	high high	12	lower	0.365643	1915
FF R7	high high	13	lower	0.365849	47
FF R7	high high	14	higher	0.634587	915
FF R7	high high	14	lower	0.365413	187
FF R7	high high	14	higher	0.634587	292
FF R7	high high	16	higher	0.636576	154
FF R7	high high	16	lower	0.363424	454
FF R7	high high	17	higher	0.638271	77
FF R7	high high	17	lower	0.361729	258
FF R7	high high	17	lower	0.361729	1509
FF R7	high high	17	lower	0.361729	1086
FF R7	high high	20	lower	0.349063	80
FF R7	high high	20	higher	0.650937	580
FF R7	high high	21	higher	0.652438	590
FF R7	high high	21	lower	0.347562	55
FF R7	high high	21	lower	0.347562	447
FF R7	high high	22	lower	0.348734	246
FF R7	high high	23	lower	0.347695	1192
FF R7	high high	23	lower	0.347695	679
FF R7	high high	24	lower	0.342941	818
FF R7	high high	24	lower	0.342941	1208
FF R7	high high	25	higher	0.663748	956
FF R7	high high	26	lower	0.330999	490
FF R7	high high	27	lower	0.327727	1964
FF R7	high high	27	lower	0.327727	1405
FF R7	high high	28	higher	0.675886	583
FF R7	high high	29	lower	0.320373	85
FF R7	high high	30	higher	0.683936	1943
FF R7	high high	30	lower	0.316064	488
FF R7	high high	31	higher	0.686649	544
FF R7	high high	31	higher	0.686649	337
FF R7	high high	32	higher	0.688202	886
FF R7	high high	34	lower	0.317909	308
FF R7	high high	34	higher	0.682091	10
FF R7	high high	35	higher	0.6821	1317
FF R7	high high	35	lower	0.3179	356
FF R7	high high	37	lower	0.318343	391
FF R7	high high	38	lower	0.317899	798
FF R7	high high	39	lower	0.316323	219
FF R7	high high	39	higher	0.683677	301
FF R7	high high	40	higher	0.68682	660
FF R7	high high	40	higher	0.68682	1045
FF R7	high high	40	higher	0.68682	1063
FF R7	high high	42	lower	0.318938	745
FF R7	high high	43	higher	0.67896	3421
FF R7	high high	43	higher	0.67896	410
FF R7	high high	44	lower	0.320651	494
FF R7	high high	44	higher	0.679349	86
FF R7	high high	46	lower	0.319352	587
FF R7	high high	47	lower	0.319551	3832
FF R7	high high	49	higher	0.68253	197
FF R7	high high	49	higher	0.68253	3517
FF R7	high high	51	lower	0.317258	877
FF R7	high high	56	lower	0.305649	592
FF R7	high high	57	higher	0.694512	745
FF R7	high high	57	higher	0.694512	12
FF R7	high high	58	lower	0.303858	13
FF R7	high high	58	lower	0.303858	15
FF R7	high high	59	higher	0.69543	1611
FF R7	high high	59	higher	0.69543	568
FF R7	high high	61	higher	0.69021	1553
FF R7	high high	62	lower	0.312455	496
FF R7	high high	63	higher	0.68716	51
FF R7	high high	63	higher	0.68716	51
FF R7	high high	64	higher	0.687539	933
FF R7	high high	65	higher	0.68672	3198
FF R7	high high	66	lower	0.316419	4
FF R7	high high	66	lower	0.316419	1113
FF R7	high high	66	higher	0.683581	1007
FF R7	high high	70	higher	0.681616	2578
FF R7	high high	72	lower	0.324569	1238
FF R7	high high	72	lower	0.324569	654
FF R7	high high	72	higher	0.675431	1625
FF R7	high high	76	higher	0.675218	873
FF R7	high high	76	higher	0.675218	2084
FF R7	high high	79	higher	0.668625	2793
FF R7	high high	81	lower	0.337086	11
FF R7	high high	81	higher	0.662914	44
FF R7	high high	83	higher	0.658694	38
FF R7	high high	86	higher	0.653531	966
FF R7	high high	89	higher	0.649085	624
FF R7	high high	89	higher	0.649085	173
FF R7	high high	90	higher	0.646895	261
FF R7	high high	90	higher	0.646895	320
FF R7	high high	95	lower	0.357794	2350
FF R7	high high	96	lower	0.357485	74
FF R7	high high	97	higher	0.646468	8902
FF R7	high high	101	lower	0.347923	45
FF R7	high high	101	lower	0.347923	2832
FF R7	high high	108	higher	0.660026	1131
FF R7	high high	110	higher	0.653258	287
FF R7	high high	111	higher	0.64788	586
FF R7	high high	112	higher	0.642376	501
FF R7	high high	117	higher	0.632864	21
FF R7	high high	117	lower	0.367136	159
FF R7	high high	118	lower	0.36315	84
FF R7	high high	119	higher	0.641091	2652
FF R7	high high	125	higher	0.628968	300
FF R7	high high	130	higher	0.629464	1726
FF R7	high high	130	lower	0.370536	1191
FF R7	high high	130	higher	0.629464	830
FF R7	high high	131	higher	0.629471	275
FF R7	high high	132	higher	0.625943	8746
FF R7	high high	134	higher	0.618685	1317
FF R7	high high	140	lower	0.4082	1089
FF R7	high high	145	lower	0.414389	1342
FF R7	high high	148	higher	0.58801	337
FF R7	high high	153	lower	0.426582	2487
FF R7	high high	154	higher	0.577666	1089
FF R7	high high	161	lower	0.408892	20
FF R7	high high	161	higher	0.591108	4607
FF R7	high high	162	higher	0.589863	124
FF R8	high high	1	lower	0.379561	402
FF R8	high high	2	higher	0.623396	534
FF R8	high high	2	lower	0.376604	991
FF R8	high high	2	higher	0.623396	16
FF R8	high high	2	lower	0.376604	4
FF R8	high high	2	lower	0.376604	876
FF R8	high high	3	higher	0.623962	1431
FF R8	high high	3	lower	0.376038	338
FF R8	high high	4	lower	0.367856	142
FF R8	high high	6	higher	0.635337	168
FF R8	high high	6	lower	0.364663	17
FF R8	high high	6	lower	0.364663	892
FF R8	high high	7	higher	0.634819	51
FF R8	high high	8	lower	0.3616	3083
FF R8	high high	8	lower	0.3616	2109
FF R8	high high	8	higher	0.6384	927
FF R8	high high	9	higher	0.6416	1744
FF R8	high high	11	higher	0.649481	627
FF R8	high high	13	higher	0.657163	85
FF R8	high high	13	higher	0.657163	14
FF R8	high high	13	lower	0.342837	1834
FF R8	high high	13	higher	0.657163	84
FF R8	high high	14	higher	0.66115	1343
FF R8	high high	15	lower	0.331564	747
FF R8	high high	17	lower	0.31902	995
FF R8	high high	17	higher	0.68098	17
FF R8	high high	19	lower	0.309259	457
FF R8	high high	19	lower	0.309259	87
FF R8	high high	20	higher	0.701014	557
FF R8	high high	20	lower	0.298986	55
FF R8	high high	22	higher	0.699854	918
FF R8	high high	22	higher	0.699854	267
FF R8	high high	24	lower	0.305219	43
FF R8	high high	25	lower	0.307905	9
FF R8	high high	25	lower	0.307905	11
FF R8	high high	25	lower	0.307905	121
FF R8	high high	25	lower	0.307905	8
FF R8	high high	26	lower	0.305943	59
FF R8	high high	26	lower	0.305943	23
FF R8	high high	26	lower	0.305943	515
FF R8	high high	29	lower	0.29865	986
FF R8	high high	29	higher	0.70135	710
FF R8	high high	29	lower	0.29865	449
FF R8	high high	30	higher	0.70596	422
FF R8	high high	31	lower	0.290567	16
FF R8	high high	31	higher	0.709433	602
FF R8	high high	31	higher	0.709433	341
FF R8	high high	32	higher	0.709573	188
FF R8	high high	33	higher	0.704363	184
FF R8	high high	33	lower	0.295637	791
FF R8	high high	35	lower	0.288518	413
FF R8	high high	35	lower	0.288518	312
FF R8	high high	36	lower	0.283853	43
FF R8	high high	37	lower	0.278797	70
FF R8	high high	37	higher	0.721203	2348
FF R8	high high	40	higher	0.714478	1975
FF R8	high high	42	higher	0.703321	581
FF R8	high high	45	higher	0.689161	4
FF R8	high high	45	lower	0.310839	258
FF R8	high high	54	lower	0.305225	1954
FF R8	high high	54	higher	0.694775	967
FF R8	high high	58	higher	0.706314	611
FF R8	high high	59	lower	0.288819	759
FF R8	high high	59	lower	0.288819	961
FF R8	high high	61	lower	0.27493	1858
FF R8	high high	62	lower	0.270745	21
FF R8	high high	63	lower	0.264785	688
FF R8	high high	65	higher	0.754015	191
FF R8	high high	65	lower	0.245985	443
FF R8	high high	67	higher	0.764121	2680
FF R8	high high	70	higher	0.758979	451
FF R8	high high	72	lower	0.249918	9
FF R8	high high	72	lower	0.249918	4
FF R8	high high	73	lower	0.253328	19
FF R8	high high	73	lower	0.253328	320
FF R8	high high	76	higher	0.749443	882
FF R8	high high	78	lower	0.254197	321
FF R8	high high	84	lower	0.242535	13
FF R8	high high	94	higher	0.780449	1001
FF R8	high high	95	lower	0.22036	37
FF R8	high high	97	lower	0.226781	1747
FF R8	high high	98	lower	0.222493	1075
FF R8	high high	101	lower	0.192707	89
FF R8	high high	101	lower	0.192707	439
FF R8	high high	106	higher	0.816116	802
FF R8	high high	112	lower	0.187705	28
FF R8	high high	113	higher	0.812921	158
FF R8	high high	114	lower	0.186113	2758
FF R8	high high	118	lower	0.169241	1443
FF R8	high high	121	lower	0.141712	724
FF R8	high high	127	higher	0.869805	362
FF R8	high high	155	lower	0.128144	76
FF R9	high high	4	higher	0.702154	316
FF R9	high high	4	higher	0.702154	503
FF R9	high high	5	higher	0.700308	293
FF R9	high high	6	higher	0.698058	93
FF R9	high high	6	higher	0.698058	345
FF R9	high high	6	higher	0.698058	455
FF R9	high high	7	higher	0.69762	115
FF R9	high high	7	higher	0.69762	62
FF R9	high high	8	higher	0.695187	395
FF R9	high high	9	higher	0.693669	1152
FF R9	high high	11	higher	0.69007	723
FF R9	high high	11	higher	0.69007	1660
FF R9	high high	14	higher	0.683486	433
FF R9	high high	16	higher	0.680935	1992
FF R9	high high	17	higher	0.6809	443
FF R9	high high	19	higher	0.67633	2674
FF R9	high high	21	higher	0.674776	1103
FF R9	high high	24	higher	0.667489	2021
FF R9	high high	25	higher	0.664041	1809
FF R9	high high	29	higher	0.647931	26
FF R9	high high	30	higher	0.646995	692
FF R9	high high	30	higher	0.646995	1845
FF R9	high high	31	lower	0.354777	29
FF R9	high high	33	higher	0.63758	113
FF R9	high high	33	higher	0.63758	54
FF R9	high high	33	lower	0.36242	51
FF R9	high high	34	higher	0.634188	61
FF R9	high high	34	higher	0.634188	441
FF R9	high high	34	lower	0.365812	52
FF R9	high high	35	higher	0.631691	2932
FF R9	high high	36	higher	0.628693	604
FF R9	high high	36	lower	0.371307	1627
FF R9	high high	37	higher	0.626818	170
FF R9	high high	40	higher	0.627178	796
FF R9	high high	42	higher	0.620273	1078
FF R9	high high	44	higher	0.615745	485
FF R9	high high	44	higher	0.615745	1041
FF R9	high high	45	higher	0.609046	138
FF R9	high high	45	lower	0.390954	41
FF R9	high high	46	higher	0.604899	361
FF R9	high high	46	higher	0.604899	1632
FF R9	high high	46	lower	0.395101	34
FF R9	high high	46	lower	0.395101	990
FF R9	high high	47	higher	0.600933	27
FF R9	high high	47	higher	0.600933	143
FF R9	high high	48	higher	0.601047	275
FF R9	high high	51	higher	0.595388	905
FF R9	high high	51	lower	0.404612	76
FF R9	high high	52	lower	0.405087	33
FF R9	high high	53	higher	0.591917	1329
FF R9	high high	55	lower	0.412184	607
FF R9	high high	56	higher	0.584242	148
FF R9	high high	62	higher	0.5897	2642
FF R9	high high	67	higher	0.57613	992
FF R9	high high	70	higher	0.567654	510
FF R9	high high	115	higher	0.596234	2414
FF R9	high high	122	higher	0.587291	913
FF R9	high high	124	higher	0.581127	172
FF R9	high high	125	higher	0.577665	459
FF R9	high high	126	higher	0.575624	1309
FF R9	high high	130	higher	0.560794	761
FF R9	high high	132	higher	0.557566	1862
FF R9	high high	135	higher	0.543891	1325
FF R9	high high	143	higher	0.532322	252
FF R9	high high	144	higher	0.529685	861
FF R9	high high	153	higher	0.521045	3629
FF R9	high high	162	lower	0.477524	844
FF R9	high high	165	lower	0.467151	1279
FF R9	high high	165	lower	0.467151	729
FF R10	high high	1	higher	0.734758	21
FF R10	high high	1	higher	0.734758	993
FF R10	high high	1	higher	0.734758	1112
FF R10	high high	3	higher	0.729298	1834
FF R10	high high	3	lower	0.270702	63
FF R10	high high	3	lower	0.270702	1573
FF R10	high high	4	higher	0.728311	600
FF R10	high high	5	lower	0.271316	149
FF R10	high high	6	higher	0.730734	259
FF R10	high high	7	higher	0.731878	40
FF R10	high high	7	lower	0.268122	414
FF R10	high high	7	higher	0.731878	48
FF R10	high high	7	higher	0.731878	1864
FF R10	high high	8	higher	0.730417	440
FF R10	high high	9	higher	0.730133	2885
FF R10	high high	9	lower	0.269867	571
FF R10	high high	10	lower	0.270356	18
FF R10	high high	10	lower	0.270356	376
FF R10	high high	11	lower	0.268924	1083
FF R10	high high	11	higher	0.731076	348
FF R10	high high	12	higher	0.730655	236
FF R10	high high	12	higher	0.730655	205
FF R10	high high	13	higher	0.730357	289
FF R10	high high	13	higher	0.730357	394
FF R10	high high	14	lower	0.271142	298
FF R10	high high	14	lower	0.271142	629
FF R10	high high	15	lower	0.270173	529
FF R10	high high	15	lower	0.270173	177
FF R10	high high	15	higher	0.729827	123
FF R10	high high	16	higher	0.735152	1151
FF R10	high high	16	higher	0.735152	568
FF R10	high high	16	lower	0.264848	1274
FF R10	high high	18	higher	0.737643	70
FF R10	high high	18	higher	0.737643	1034
FF R10	high high	19	higher	0.738462	1364
FF R10	high high	19	lower	0.261538	458
FF R10	high high	21	lower	0.262956	690
FF R10	high high	21	higher	0.737044	87
FF R10	high high	22	higher	0.737476	73
FF R10	high high	22	higher	0.737476	1863
FF R10	high high	22	higher	0.737476	1178
FF R10	high high	23	lower	0.26246	1198
FF R10	high high	24	lower	0.26263	186
FF R10	high high	25	lower	0.260541	969
FF R10	high high	25	higher	0.739459	251
FF R10	high high	28	higher	0.746281	1136
FF R10	high high	28	higher	0.746281	331
FF R10	high high	28	lower	0.253719	119
FF R10	high high	29	lower	0.255371	17
FF R10	high high	30	higher	0.744401	583
FF R10	high high	31	higher	0.740661	575
FF R10	high high	31	higher	0.740661	1156
FF R10	high high	33	higher	0.733867	1458
FF R10	high high	35	lower	0.272458	725
FF R10	high high	37	lower	0.268764	1260
FF R10	high high	38	lower	0.267776	1327
FF R10	high high	38	higher	0.732224	783
FF R10	high high	40	lower	0.254957	386
FF R10	high high	40	higher	0.745043	363
FF R10	high high	41	higher	0.751108	765
FF R10	high high	42	lower	0.246579	665
FF R10	high high	42	higher	0.753421	152
FF R10	high high	42	higher	0.753421	123
FF R10	high high	43	higher	0.754377	11
FF R10	high high	43	lower	0.245623	688
FF R10	high high	46	higher	0.760801	1926
FF R10	high high	46	higher	0.760801	1316
FF R10	high high	46	higher	0.760801	158
FF R10	high high	46	lower	0.239199	1263
FF R10	high high	50	higher	0.759275	607
FF R10	high high	51	higher	0.756001	535
FF R10	high high	51	higher	0.756001	494
FF R10	high high	52	higher	0.7544	222
FF R10	high high	53	higher	0.748649	271
FF R10	high high	53	higher	0.748649	367
FF R10	high high	54	lower	0.254267	1387
FF R10	high high	55	higher	0.746632	3467
FF R10	high high	56	higher	0.74907	325
FF R10	high high	56	lower	0.25093	711
FF R10	high high	58	lower	0.244151	559
FF R10	high high	58	higher	0.755849	127
FF R10	high high	59	lower	0.241744	448
FF R10	high high	60	lower	0.236468	1008
FF R10	high high	60	lower	0.236468	657
FF R10	high high	61	lower	0.230844	48
FF R10	high high	62	lower	0.224692	37
FF R10	high high	65	higher	0.775854	480
FF R10	high high	66	higher	0.775681	930
FF R10	high high	69	higher	0.768225	747
FF R10	high high	69	higher	0.768225	151
FF R10	high high	73	higher	0.762472	503
FF R10	high high	73	lower	0.237528	136
FF R10	high high	74	higher	0.762742	32
FF R10	high high	80	lower	0.236061	4
FF R10	high high	80	higher	0.763939	247
FF R10	high high	81	higher	0.76327	1543
FF R10	high high	81	lower	0.23673	57
FF R10	high high	84	higher	0.754466	2769
FF R10	high high	84	higher	0.754466	505
FF R10	high high	90	higher	0.729139	1016
FF R10	high high	93	higher	0.719359	615
FF R10	high high	94	lower	0.283345	523
FF R10	high high	95	higher	0.715206	922
FF R10	high high	95	lower	0.284794	455
FF R10	high high	96	lower	0.2759	2431
FF R10	high high	98	higher	0.728407	10
FF R10	high high	99	higher	0.732886	1746
FF R10	high high	102	lower	0.261827	1202
FF R10	high high	107	higher	0.749551	886
FF R10	high high	109	higher	0.743947	404
FF R10	high high	110	lower	0.256004	1417
FF R10	high high	114	lower	0.236144	508
FF R10	high high	121	higher	0.773606	685
FF R10	high high	122	higher	0.771368	35
FF R10	high high	122	lower	0.228632	145
FF R10	high high	124	higher	0.770709	1021
FF R10	high high	127	higher	0.761453	32
FF R10	high high	128	lower	0.238846	41
FF R10	high high	129	higher	0.761741	88
FF R10	high high	130	higher	0.760009	845
FF R10	high high	130	lower	0.239991	62
FF R10	high high	132	higher	0.755199	1595
FF R10	high high	136	lower	0.26109	485
FF R10	high high	138	lower	0.25388	1064
FF R10	high high	140	lower	0.248181	261
FF R10	high high	140	lower	0.248181	293
FF R10	high high	140	higher	0.751819	55
FF R10	high high	141	higher	0.761326	897
FF R10	high high	141	lower	0.238674	99
FF R10	high high	142	lower	0.233024	1458
FF R10	high high	146	lower	0.225331	5579
FF R10	high high	149	higher	0.790903	390
FF R10	high high	150	lower	0.203982	554
FF R10	high high	159	higher	0.851757	398
FF R10	high high	159	lower	0.148243	348
FF R10	high high	166	higher	0.858594	667
FF R10	high high	168	higher	0.853688	58
FF R11	high high	1	higher	0.62037	63
FF R11	high high	1	higher	0.62037	2481
FF R11	high high	2	lower	0.381839	105
FF R11	high high	3	lower	0.382714	28
FF R11	high high	3	higher	0.617286	71
FF R11	high high	4	lower	0.385276	821
FF R11	high high	7	lower	0.38536	2497
FF R11	high high	8	higher	0.617684	2131
FF R11	high high	12	higher	0.624262	1705
FF R11	high high	14	higher	0.621119	1051
FF R11	high high	17	higher	0.607737	1872
FF R11	high high	18	lower	0.393866	1876
FF R11	high high	22	lower	0.390701	863
FF R11	high high	24	lower	0.381884	172
FF R11	high high	26	higher	0.620831	207
FF R11	high high	29	higher	0.620199	2024
FF R11	high high	34	lower	0.390925	121
FF R11	high high	34	lower	0.390925	629
FF R11	high high	36	higher	0.615607	1140
FF R11	high high	39	lower	0.389195	1041
FF R11	high high	42	lower	0.37964	1681
FF R11	high high	46	lower	0.363908	419
FF R11	high high	49	higher	0.641447	640
FF R11	high high	51	lower	0.360627	1271
FF R11	high high	54	higher	0.650514	2684
FF R11	high high	54	lower	0.349486	243
FF R11	high high	56	lower	0.351145	1025
FF R11	high high	62	lower	0.353291	786
FF R11	high high	64	lower	0.346329	2585
FF R11	high high	67	higher	0.666687	313
FF R11	high high	68	higher	0.67027	200
FF R11	high high	70	lower	0.322613	1533
FF R11	high high	74	lower	0.307162	2365
FF R11	high high	78	higher	0.710358	1048
FF R11	high high	81	higher	0.714918	2739
FF R11	high high	82	higher	0.715441	154
FF R11	high high	83	lower	0.284067	1604
FF R11	high high	88	higher	0.719604	802
FF R11	high high	89	higher	0.716797	120
FF R11	high high	90	higher	0.714055	232
FF R11	high high	90	lower	0.285945	1946
FF R11	high high	95	lower	0.265522	3064
FF R11	high high	95	higher	0.734478	862
FF R11	high high	97	higher	0.734111	114
FF R11	high high	98	higher	0.738626	68
FF R11	high high	98	higher	0.738626	111
FF R11	high high	99	higher	0.742825	137
FF R11	high high	99	higher	0.742825	246
FF R11	high high	108	higher	0.764293	3043
FF R11	high high	115	lower	0.256125	706
FF R11	high high	118	higher	0.750694	255
FF R11	high high	120	lower	0.253505	1466
FF R11	high high	124	lower	0.240082	76
FF R11	high high	124	higher	0.759918	570
FF R11	high high	124	higher	0.759918	634
FF R11	high high	125	higher	0.760411	2511
FF R11	high high	126	higher	0.755758	481
FF R11	high high	126	higher	0.755758	619
FF R11	high high	128	higher	0.740729	464
FF R11	high high	131	higher	0.725358	818
FF R11	high high	133	lower	0.282226	141
FF R11	high high	136	lower	0.281561	1106
FF R11	high high	137	higher	0.724623	798
FF R11	high high	143	lower	0.273473	828
FF R11	high high	146	higher	0.738382	1356
FF R11	high high	149	higher	0.729257	1091
FF R11	high high	150	higher	0.723454	65
FF R11	high high	153	higher	0.718856	682
FF R11	high high	154	higher	0.714932	679
FF R11	high high	155	lower	0.290582	75
FF R11	high high	156	higher	0.705778	383
FF R11	high high	156	higher	0.705778	1559
FF R11	high high	157	lower	0.302967	1527
FF R11	high high	159	higher	0.699319	623
FF R11	high high	162	higher	0.700882	464
FF R11	high high	164	higher	0.696024	309
FF R11	high high	165	higher	0.693405	450
FF R11	high high	166	higher	0.69021	628
FF R11	high high	167	lower	0.312434	1429
FF R11	high high	168	higher	0.682057	1240
FF R11	high high	170	lower	0.313848	3697
FF R12	high high	3	lower	0.478927	4313
FF R12	high high	7	higher	0.531721	1411
FF R12	high high	12	higher	0.539143	726
FF R12	high high	13	lower	0.458816	1313
FF R12	high high	16	lower	0.452811	380
FF R12	high high	17	lower	0.449843	1026
FF R12	high high	18	higher	0.552481	2292
FF R12	high high	20	lower	0.445607	680
FF R12	high high	21	lower	0.44577	299
FF R12	high high	22	higher	0.55456	709
FF R12	high high	23	lower	0.446761	915
FF R12	high high	25	higher	0.55328	883
FF R12	high high	26	lower	0.444467	1706
FF R12	high high	27	higher	0.554788	700
FF R12	high high	29	lower	0.443388	749
FF R12	high high	32	lower	0.433686	440
FF R12	high high	33	lower	0.431069	2247
FF R12	high high	35	higher	0.574966	621
FF R12	high high	37	higher	0.579125	277
FF R12	high high	39	higher	0.584498	533
FF R12	high high	39	lower	0.415502	1256
FF R12	high high	42	lower	0.407454	135
FF R12	high high	42	lower	0.407454	516
FF R12	high high	43	lower	0.405215	258
FF R12	high high	44	lower	0.399485	360
FF R12	high high	47	lower	0.394522	643
FF R12	high high	48	higher	0.606071	488
FF R12	high high	50	higher	0.608269	1010
FF R12	high high	55	higher	0.600256	1819
FF R12	high high	60	higher	0.585217	1230
FF R12	high high	63	higher	0.574587	746
FF R12	high high	65	higher	0.567953	368
FF R12	high high	66	higher	0.564628	270
FF R12	high high	67	higher	0.562575	1016
FF R12	high high	69	higher	0.555003	818
FF R12	high high	70	higher	0.548499	998
FF R12	high high	72	higher	0.539376	12
FF R12	high high	72	higher	0.539376	1498
FF R12	high high	75	lower	0.463635	766
FF R12	high high	76	higher	0.536496	176
FF R12	high high	77	higher	0.537993	664
FF R12	high high	77	higher	0.537993	405
FF R12	high high	78	higher	0.532663	257
FF R12	high high	79	lower	0.474874	93
FF R12	high high	79	higher	0.525126	274
FF R12	high high	79	higher	0.525126	490
FF R12	high high	80	higher	0.51996	295
FF R12	high high	80	lower	0.48004	2576
FF R12	high high	81	higher	0.514289	62
FF R12	high high	82	higher	0.518355	181
FF R12	high high	87	lower	0.461688	27
FF R12	high high	87	higher	0.538312	2139
FF R12	high high	89	higher	0.534418	1035
FF R12	high high	92	higher	0.508793	3556
FF R12	high high	94	lower	0.493959	96
FF R12	high high	94	lower	0.493959	180
FF R12	high high	98	lower	0.494137	940
FF R12	high high	101	higher	0.501749	2413
FF R12	high high	109	higher	0.521599	522
FF R12	high high	110	lower	0.482691	44
FF R12	high high	111	higher	0.516171	864
FF R12	high high	116	lower	0.497408	1634
FF R12	high high	118	lower	0.485462	88
FF R12	high high	121	lower	0.474636	679
FF R12	high high	123	lower	0.464533	480
FF R12	high high	123	higher	0.535467	1005
FF R12	high high	125	higher	0.5313	269
FF R12	high high	127	higher	0.524141	1023
FF R12	high high	136	lower	0.495972	1061
FF R12	high high	149	higher	0.522111	819
FF R12	high high	155	higher	0.5119	237
FF R13	high high	1	higher	0.703548	1043
FF R13	high high	1	lower	0.296452	4277
FF R13	high high	2	higher	0.704465	958
FF R13	high high	4	lower	0.294569	410
FF R13	high high	4	higher	0.705431	473
FF R13	high high	5	higher	0.707314	326
FF R13	high high	5	higher	0.707314	514
FF R13	high high	6	higher	0.711347	577
FF R13	high high	6	higher	0.711347	262
FF R13	high high	7	lower	0.287901	779
FF R13	high high	8	higher	0.7158	873
FF R13	high high	9	lower	0.279189	868
FF R13	high high	11	lower	0.270199	256
FF R13	high high	11	lower	0.270199	139
FF R13	high high	11	higher	0.729801	246
FF R13	high high	11	higher	0.729801	489
FF R13	high high	12	lower	0.26879	67
FF R13	high high	12	higher	0.73121	1681
FF R13	high high	13	higher	0.729098	1174
FF R13	high high	14	higher	0.726688	412
FF R13	high high	16	lower	0.280376	1792
FF R13	high high	16	higher	0.719624	59
FF R13	high high	17	lower	0.280562	1425
FF R13	high high	17	higher	0.719438	1046
FF R13	high high	19	higher	0.728499	76
FF R13	high high	20	lower	0.26582	385
FF R13	high high	21	lower	0.260123	459
FF R13	high high	21	higher	0.739877	704
FF R13	high high	22	lower	0.256111	890
FF R13	high high	23	higher	0.744444	788
FF R13	high high	24	lower	0.252634	1136
FF R13	high high	25	lower	0.25124	389
FF R13	high high	26	higher	0.754175	1994
FF R13	high high	28	higher	0.755391	724
FF R13	high high	28	higher	0.755391	246
FF R13	high high	28	higher	0.755391	549
FF R13	high high	29	lower	0.246961	452
FF R13	high high	30	higher	0.749397	978
FF R13	high high	30	higher	0.749397	1161
FF R13	high high	33	higher	0.742483	915
FF R13	high high	33	higher	0.742483	1013
FF R13	high high	36	higher	0.737725	34
FF R13	high high	36	higher	0.737725	35
FF R13	high high	36	higher	0.737725	1398
FF R13	high high	36	lower	0.262275	2364
FF R13	high high	38	lower	0.258722	237
FF R13	high high	38	lower	0.258722	554
FF R13	high high	40	higher	0.751951	3989
FF R13	high high	42	lower	0.244778	1163
FF R13	high high	43	lower	0.244132	306
FF R13	high high	45	lower	0.237369	340
FF R13	high high	47	lower	0.238086	353
FF R13	high high	47	higher	0.761914	672
FF R13	high high	49	lower	0.241058	673
FF R13	high high	51	higher	0.76459	609
FF R13	high high	53	higher	0.762651	857
FF R13	high high	53	lower	0.237349	720
FF R13	high high	55	higher	0.76655	344
FF R13	high high	55	higher	0.76655	105
FF R13	high high	56	higher	0.766144	931
FF R13	high high	56	higher	0.766144	2232
FF R13	high high	56	lower	0.233856	1441
FF R13	high high	58	lower	0.231941	258
FF R13	high high	60	higher	0.77296	84
FF R13	high high	61	higher	0.770476	890
FF R13	high high	63	lower	0.232162	1635
FF R13	high high	64	higher	0.767627	219
FF R13	high high	64	higher	0.767627	381
FF R13	high high	65	higher	0.770383	85
FF R13	high high	65	higher	0.770383	38
FF R13	high high	66	higher	0.77314	2354
FF R13	high high	67	lower	0.223318	916
FF R13	high high	69	lower	0.21915	364
FF R13	high high	70	higher	0.782388	777
FF R13	high high	72	higher	0.778341	361
FF R13	high high	73	higher	0.776826	372
FF R13	high high	76	higher	0.775081	416
FF R13	high high	77	higher	0.772891	248
FF R13	high high	77	lower	0.227109	241
FF R13	high high	78	higher	0.772496	119
FF R13	high high	78	higher	0.772496	238
FF R13	high high	79	lower	0.226743	75
FF R13	high high	79	higher	0.773257	915
FF R13	high high	80	higher	0.771741	652
FF R13	high high	82	higher	0.765379	490
FF R13	high high	83	higher	0.765194	31
FF R13	high high	84	higher	0.763326	482
FF R13	high high	85	higher	0.765793	27
FF R13	high high	86	higher	0.769592	131
FF R13	high high	87	lower	0.226018	1560
FF R13	high high	89	higher	0.78476	1786
FF R13	high high	91	higher	0.788756	864
FF R13	high high	93	lower	0.220062	258
FF R13	high high	94	higher	0.779738	525
FF R13	high high	94	higher	0.779738	251
FF R13	high high	95	lower	0.223343	499
FF R13	high high	96	higher	0.774357	562
FF R13	high high	96	lower	0.225643	2247
FF R13	high high	97	higher	0.781766	67
FF R13	high high	98	higher	0.78497	398
FF R13	high high	99	higher	0.788449	876
FF R13	high high	102	higher	0.793797	200
FF R13	high high	102	higher	0.793797	396
FF R13	high high	102	higher	0.793797	286
FF R13	high high	103	higher	0.795128	151
FF R13	high high	104	higher	0.793679	112
FF R13	high high	107	higher	0.793676	834
FF R13	high high	107	higher	0.793676	697
FF R13	high high	109	higher	0.79243	913
FF R13	high high	112	higher	0.787662	107
FF R13	high high	112	higher	0.787662	46
FF R13	high high	113	higher	0.785691	104
FF R13	high high	114	higher	0.784874	67
FF R13	high high	115	higher	0.783839	352
FF R13	high high	116	higher	0.785934	796
FF R13	high high	116	higher	0.785934	555
FF R13	high high	119	higher	0.776021	553
FF R13	high high	121	higher	0.776005	32
FF R13	high high	121	higher	0.776005	118
FF R13	high high	122	higher	0.774104	96
FF R13	high high	123	higher	0.774144	191
FF R13	high high	124	higher	0.772079	135
FF R13	high high	125	higher	0.770742	42
FF R13	high high	129	higher	0.761339	1168
FF R13	high high	131	higher	0.756423	522
FF R13	high high	132	lower	0.250789	669
FF R13	high high	132	higher	0.749211	123
FF R13	high high	136	higher	0.752804	326
FF R13	high high	137	higher	0.749806	192
FF R13	high high	139	higher	0.75097	222
FF R13	high high	142	higher	0.748349	92
FF R13	high high	142	higher	0.748349	761
FF R13	high high	144	higher	0.743386	421
FF R13	high high	144	higher	0.743386	202
FF R13	high high	145	higher	0.740934	412
FF R13	high high	147	higher	0.735966	190
FF R13	high high	147	higher	0.735966	106
FF R13	high high	148	lower	0.267153	2749
FF R13	high high	149	lower	0.263596	521
FF R13	high high	154	higher	0.774271	364
FF R13	high high	154	lower	0.225729	901
FF R13	high high	159	higher	0.786865	479
FF R13	high high	160	higher	0.782922	283
FF R13	high high	161	higher	0.7809	131
FF R13	high high	161	higher	0.7809	219
FF R13	high high	163	higher	0.77849	39
FF R13	high high	164	lower	0.221866	61
FF R13	high high	164	lower	0.221866	214
FF R13	high high	164	higher	0.778134	26
FF R13	high high	166	higher	0.779992	705
FF R13	high high	168	higher	0.772611	353
FF R14	high high	3	lower	0.426506	843
FF R14	high high	5	lower	0.419818	365
FF R14	high high	6	lower	0.416365	12
FF R14	high high	6	lower	0.416365	144
FF R14	high high	7	higher	0.58652	308
FF R14	high high	8	higher	0.584174	161
FF R14	high high	8	lower	0.415826	413
FF R14	high high	9	lower	0.413097	484
FF R14	high high	12	lower	0.409674	1126
FF R14	high high	16	higher	0.60138	1845
FF R14	high high	20	higher	0.587372	486
FF R14	high high	21	higher	0.584576	90
FF R14	high high	21	lower	0.415424	156
FF R14	high high	22	higher	0.583536	470
FF R14	high high	23	higher	0.580586	591
FF R14	high high	23	lower	0.419414	587
FF R14	high high	24	higher	0.580274	189
FF R14	high high	26	higher	0.579157	1090
FF R14	high high	29	higher	0.569858	255
FF R14	high high	30	higher	0.567635	951
FF R14	high high	32	higher	0.559993	602
FF R14	high high	34	higher	0.553762	453
FF R14	high high	35	higher	0.550275	286
FF R14	high high	36	higher	0.547281	1060
FF R14	high high	38	lower	0.460084	468
FF R14	high high	40	lower	0.458137	532
FF R14	high high	41	lower	0.454786	383
FF R14	high high	44	higher	0.55166	789
FF R14	high high	46	higher	0.544051	247
FF R14	high high	49	lower	0.458368	128
FF R14	high high	50	lower	0.456975	68
FF R14	high high	50	higher	0.543025	477
FF R14	high high	51	higher	0.540553	1200
FF R14	high high	54	lower	0.471347	232
FF R14	high high	57	higher	0.529477	705
FF R14	high high	58	higher	0.525329	1205
FF R14	high high	60	lower	0.483241	687
FF R14	high high	61	higher	0.514221	1011
FF R14	high high	62	lower	0.484322	316
FF R14	high high	65	higher	0.509875	462
FF R14	high high	66	lower	0.494065	628
FF R14	high high	66	lower	0.494065	28
FF R14	high high	69	higher	0.512219	490
FF R14	high high	70	higher	0.508075	921
FF R14	high high	73	lower	0.496115	201
FF R14	high high	81	higher	0.507604	73
FF R14	high high	81	lower	0.492396	275
FF R14	high high	84	higher	0.509999	550
FF R14	high high	87	higher	0.503607	23
FF R14	high high	87	higher	0.503607	368
FF R14	high high	88	higher	0.50108	43
FF R14	high high	88	higher	0.50108	247
FF R14	high high	89	higher	0.50158	48
FF R14	high high	89	higher	0.50158	681
FF R14	high high	92	lower	0.495762	426
FF R14	high high	96	higher	0.509394	775
FF R14	high high	98	lower	0.493989	256
FF R14	high high	100	lower	0.494725	597
FF R14	high high	102	lower	0.487331	288
FF R14	high high	104	lower	0.483724	495
FF R14	high high	105	lower	0.47892	283
FF R14	high high	116	higher	0.527915	1340
FF R14	high high	120	higher	0.511391	770
FF R14	high high	131	lower	0.498383	402
FF R14	high high	132	lower	0.49351	352
FF R14	high high	133	lower	0.488591	719
FF R14	high high	134	lower	0.485218	323
FF R14	high high	135	lower	0.474984	269
FF R14	high high	137	lower	0.471177	1091
FF R14	high high	140	lower	0.456257	1144
FF R14	high high	143	lower	0.441047	260
FF R14	high high	144	lower	0.43735	37
FF R14	high high	144	lower	0.43735	46
FF R14	high high	144	lower	0.43735	61
FF R14	high high	145	lower	0.436247	1139
FF R14	high high	145	lower	0.436247	141
FF R14	high high	149	lower	0.412481	202
FF R14	high high	149	higher	0.587519	366
FF R14	high high	151	higher	0.593368	730
FF R14	high high	152	higher	0.587706	132
FF R14	high high	153	lower	0.417288	1070
FF R14	high high	161	lower	0.400591	1766
FF R14	high high	167	lower	0.367827	249
FF R14	high high	170	lower	0.363965	390
FF R15	high high	1	lower	0.466407	513
FF R15	high high	2	lower	0.464176	613
FF R15	high high	2	higher	0.535824	251
FF R15	high high	4	lower	0.461106	1790
FF R15	high high	14	lower	0.44948	577
FF R15	high high	15	lower	0.447803	1298
FF R15	high high	16	lower	0.445207	1569
FF R15	high high	18	lower	0.436345	966
FF R15	high high	21	higher	0.577775	334
FF R15	high high	25	higher	0.573072	704
FF R15	high high	25	higher	0.573072	638
FF R15	high high	26	lower	0.428008	1040
FF R15	high high	28	lower	0.428694	1559
FF R15	high high	28	lower	0.428694	671
FF R15	high high	29	higher	0.575092	763
FF R15	high high	32	lower	0.41715	42
FF R15	high high	32	lower	0.41715	562
FF R15	high high	32	higher	0.58285	23
FF R15	high high	32	lower	0.41715	341
FF R15	high high	33	lower	0.415092	723
FF R15	high high	33	higher	0.584908	494
FF R15	high high	34	lower	0.410266	349
FF R15	high high	35	lower	0.405787	167
FF R15	high high	36	higher	0.595473	522
FF R15	high high	40	lower	0.406525	720
FF R15	high high	41	higher	0.595611	83
FF R15	high high	41	lower	0.404389	1478
FF R15	high high	43	lower	0.39514	1160
FF R15	high high	45	lower	0.385808	1020
FF R15	high high	47	lower	0.375305	47
FF R15	high high	47	lower	0.375305	25
FF R15	high high	48	lower	0.372395	2148
FF R15	high high	49	higher	0.63114	20
FF R15	high high	52	lower	0.357838	621
FF R15	high high	53	lower	0.353832	450
FF R15	high high	54	lower	0.347341	25
FF R15	high high	54	lower	0.347341	547
FF R15	high high	56	lower	0.340934	416
FF R15	high high	57	lower	0.337614	21
FF R15	high high	62	higher	0.663874	57
FF R15	high high	62	lower	0.336126	656
FF R15	high high	65	lower	0.330395	327
FF R15	high high	66	lower	0.327556	451
FF R15	high high	67	lower	0.327216	67
FF R15	high high	69	lower	0.323038	842
FF R15	high high	71	lower	0.317872	2085
FF R15	high high	74	lower	0.307092	1147
FF R15	high high	85	lower	0.286831	1358
FF R15	high high	87	lower	0.280175	226
FF R15	high high	88	lower	0.275785	309
FF R15	high high	90	lower	0.269647	206
FF R15	high high	90	lower	0.269647	484
FF R15	high high	99	lower	0.261483	40
FF R15	high high	103	lower	0.261115	1031
FF R15	high high	105	lower	0.255178	1058
FF R15	high high	106	lower	0.249653	1974
FF R15	high high	113	lower	0.223907	1272
FF R15	high high	114	lower	0.221549	995
FF R15	high high	116	lower	0.205917	231
FF R15	high high	116	lower	0.205917	129
FF R15	high high	123	lower	0.196634	857
FF R15	high high	155	lower	0.18613	580
FF R15	high high	160	lower	0.180993	295
FF R15	high high	166	lower	0.178075	365
FF R16	high high	1	lower	0.453933	91
FF R16	high high	1	higher	0.546067	136
FF R16	high high	2	lower	0.453579	1465
FF R16	high high	5	lower	0.441211	1354
FF R16	high high	8	lower	0.428711	2346
FF R16	high high	14	lower	0.402651	410
FF R16	high high	15	higher	0.600536	985
FF R16	high high	18	higher	0.593969	768
FF R16	high high	19	higher	0.590611	437
FF R16	high high	26	higher	0.581488	3004
FF R16	high high	34	higher	0.553127	1305
FF R16	high high	37	higher	0.540467	81
FF R16	high high	37	higher	0.540467	1747
FF R16	high high	42	higher	0.521807	1397
FF R16	high high	44	higher	0.513933	972
FF R16	high high	45	higher	0.505912	378
FF R16	high high	46	lower	0.496633	2289
FF R16	high high	48	lower	0.485787	490
FF R16	high high	49	higher	0.524055	2709
FF R16	high high	52	lower	0.470077	1030
FF R16	high high	56	higher	0.522031	939
FF R16	high high	60	lower	0.489666	295
FF R16	high high	62	higher	0.514055	633
FF R16	high high	64	higher	0.506388	400
FF R16	high high	65	higher	0.504058	767
FF R16	high high	70	lower	0.49144	416
FF R16	high high	74	lower	0.486057	2208
FF R16	high high	80	lower	0.456661	1272
FF R16	high high	83	lower	0.439681	1230
FF R16	high high	97	higher	0.579421	1905
FF R16	high high	98	higher	0.576251	414
FF R16	high high	99	higher	0.567462	582
FF R16	high high	100	higher	0.55756	549
FF R16	high high	103	lower	0.465022	581
FF R16	high high	107	lower	0.455898	142
FF R16	high high	111	lower	0.453772	2031
FF R16	high high	115	lower	0.432717	738
FF R16	high high	117	lower	0.41384	164
FF R16	high high	118	higher	0.59102	726
FF R16	high high	120	higher	0.582839	1816
FF R16	high high	122	higher	0.575301	2507
FF R16	high high	123	higher	0.563203	37
FF R16	high high	124	lower	0.450466	696
FF R16	high high	124	higher	0.549534	483
FF R16	high high	125	lower	0.455779	2019
FF R16	high high	149	higher	0.568039	3212
FF R16	high high	157	higher	0.51908	393
FF R16	high high	160	lower	0.48939	98
FF R16	high high	165	higher	0.513407	1870
FF R17	high high	3	lower	0.278765	2274
FF R17	high high	3	lower	0.278765	53
FF R17	high high	4	lower	0.277734	23
FF R17	high high	5	higher	0.725023	239
FF R17	high high	7	lower	0.27034	1169
FF R17	high high	8	lower	0.265952	221
FF R17	high high	8	higher	0.734048	1424
FF R17	high high	10	higher	0.741131	1782
FF R17	high high	10	lower	0.258869	226
FF R17	high high	10	higher	0.741131	512
FF R17	high high	12	lower	0.262565	406
FF R17	high high	12	lower	0.262565	499
FF R17	high high	13	lower	0.261278	1628
FF R17	high high	14	higher	0.74196	735
FF R17	high high	14	higher	0.74196	276
FF R17	high high	16	lower	0.255434	516
FF R17	high high	17	higher	0.74764	3599
FF R17	high high	17	lower	0.25236	231
FF R17	high high	18	lower	0.248601	1349
FF R17	high high	20	higher	0.753142	133
FF R17	high high	21	lower	0.245551	208
FF R17	high high	22	lower	0.244333	739
FF R17	high high	24	lower	0.241358	1031
FF R17	high high	26	higher	0.761334	1270
FF R17	high high	27	lower	0.237704	1269
FF R17	high high	28	higher	0.763484	472
FF R17	high high	29	higher	0.764839	563
FF R17	high high	30	higher	0.765976	776
FF R17	high high	31	higher	0.765238	146
FF R17	high high	31	higher	0.765238	774
FF R17	high high	31	higher	0.765238	257
FF R17	high high	34	higher	0.760313	854
FF R17	high high	34	lower	0.239687	2403
FF R17	high high	34	higher	0.760313	2476
FF R17	high high	36	higher	0.761564	885
FF R17	high high	38	higher	0.763238	654
FF R17	high high	40	higher	0.763214	898
FF R17	high high	40	lower	0.236786	874
FF R17	high high	40	higher	0.763214	551
FF R17	high high	42	higher	0.765296	410
FF R17	high high	42	higher	0.765296	592
FF R17	high high	43	higher	0.763189	239
FF R17	high high	44	higher	0.761173	700
FF R17	high high	45	higher	0.763734	393
FF R17	high high	46	higher	0.764828	1003
FF R17	high high	50	higher	0.772279	2871
FF R17	high high	51	higher	0.772141	418
FF R17	high high	52	higher	0.769566	95
FF R17	high high	58	lower	0.224302	986
FF R17	high high	58	higher	0.775698	1910
FF R17	high high	61	higher	0.780704	1100
FF R17	high high	64	lower	0.22185	706
FF R17	high high	64	higher	0.77815	420
FF R17	high high	64	higher	0.77815	1185
FF R17	high high	65	higher	0.777902	1018
FF R17	high high	66	lower	0.222807	504
FF R17	high high	67	lower	0.223499	1256
FF R17	high high	67	higher	0.776501	1525
FF R17	high high	68	lower	0.218	50
FF R17	high high	68	lower	0.218	2790
FF R17	high high	68	higher	0.782	502
FF R17	high high	73	higher	0.799979	2157
FF R17	high high	74	higher	0.80338	1550
FF R17	high high	75	lower	0.197186	31
FF R17	high high	78	higher	0.794165	644
FF R17	high high	80	lower	0.208591	2501
FF R17	high high	80	higher	0.791409	250
FF R17	high high	81	higher	0.791765	513
FF R17	high high	82	higher	0.795015	407
FF R17	high high	83	higher	0.796213	1475
FF R17	high high	87	higher	0.803732	2720
FF R17	high high	89	lower	0.197677	23
FF R17	high high	90	lower	0.198925	1319
FF R17	high high	94	higher	0.8072	1867
FF R17	high high	97	higher	0.801974	1540
FF R17	high high	98	higher	0.798883	272
FF R17	high high	99	higher	0.795715	724
FF R17	high high	99	higher	0.795715	539
FF R17	high high	100	lower	0.207747	940
FF R17	high high	103	higher	0.795207	102
FF R17	high high	103	higher	0.795207	371
FF R17	high high	103	higher	0.795207	564
FF R17	high high	104	higher	0.791605	452
FF R17	high high	104	higher	0.791605	498
FF R17	high high	105	lower	0.211364	1113
FF R17	high high	106	higher	0.78574	361
FF R17	high high	106	higher	0.78574	447
FF R17	high high	107	higher	0.786856	842
FF R17	high high	108	lower	0.209745	14
FF R17	high high	109	lower	0.209552	625
FF R17	high high	110	higher	0.789686	495
FF R17	high high	111	higher	0.792781	33
FF R17	high high	112	lower	0.207202	831
FF R17	high high	116	higher	0.79943	763
FF R17	high high	119	higher	0.796107	808
FF R17	high high	120	higher	0.795316	294
FF R17	high high	122	higher	0.790869	578
FF R17	high high	123	higher	0.788427	287
FF R17	high high	129	lower	0.214941	95
FF R17	high high	132	lower	0.215922	125
FF R17	high high	133	lower	0.214683	2245
FF R17	high high	138	lower	0.190695	347
FF R17	high high	139	lower	0.186642	1164
FF R17	high high	146	lower	0.172443	793
FF R17	high high	153	higher	0.836578	4302
FF R17	high high	153	higher	0.836578	2183
FF R17	high high	164	higher	0.803291	638
FF R17	high high	165	higher	0.80061	437
FF R17	high high	166	higher	0.79901	321
FF R17	high high	169	higher	0.794612	1171
Ff R1	high low	1	lower	0.284156	1015
Ff R1	high low	2	lower	0.283332	886
Ff R1	high low	3	lower	0.276453	298
Ff R1	high low	4	lower	0.267272	2262
Ff R1	high low	4	lower	0.267272	687
Ff R1	high low	4	lower	0.267272	2367
Ff R1	high low	5	higher	0.736458	277
Ff R1	high low	6	higher	0.745954	19
Ff R1	high low	7	lower	0.246867	117
Ff R1	high low	8	higher	0.760934	509
Ff R1	high low	8	lower	0.239066	230
Ff R1	high low	9	lower	0.23013	675
Ff R1	high low	10	higher	0.774939	846
Ff R1	high low	10	higher	0.774939	1217
Ff R1	high low	11	higher	0.777777	1269
Ff R1	high low	12	higher	0.7746	269
Ff R1	high low	13	higher	0.769666	401
Ff R1	high low	13	higher	0.769666	1149
Ff R1	high low	14	higher	0.765117	2174
Ff R1	high low	14	lower	0.234883	539
Ff R1	high low	15	higher	0.765069	452
Ff R1	high low	15	higher	0.765069	828
Ff R1	high low	18	higher	0.75544	1081
Ff R1	high low	19	higher	0.752791	296
Ff R1	high low	19	higher	0.752791	71
Ff R1	high low	20	higher	0.75252	2345
Ff R1	high low	21	lower	0.250616	484
Ff R1	high low	22	lower	0.249531	159
Ff R1	high low	22	lower	0.249531	286
Ff R1	high low	23	higher	0.750898	2501
Ff R1	high low	25	higher	0.747728	751
Ff R1	high low	27	lower	0.260306	1377
Ff R1	high low	27	lower	0.260306	1121
Ff R1	high low	27	higher	0.739694	34
Ff R1	high low	27	higher	0.739694	161
Ff R1	high low	29	higher	0.744837	1962
Ff R1	high low	30	lower	0.248435	691
Ff R1	high low	31	higher	0.754648	1020
Ff R1	high low	32	lower	0.243858	521
Ff R1	high low	33	lower	0.245278	1408
Ff R1	high low	34	lower	0.243396	2464
Ff R1	high low	35	higher	0.764782	1759
Ff R1	high low	36	lower	0.227802	677
Ff R1	high low	39	higher	0.78837	1298
Ff R1	high low	39	lower	0.21163	2269
Ff R1	high low	41	higher	0.793115	48
Ff R1	high low	42	higher	0.795303	70
Ff R1	high low	42	higher	0.795303	1233
Ff R1	high low	45	higher	0.802144	118
Ff R1	high low	46	higher	0.800276	1984
Ff R1	high low	48	lower	0.202118	359
Ff R1	high low	49	lower	0.200611	148
Ff R1	high low	49	lower	0.200611	32
Ff R1	high low	50	higher	0.798451	3780
Ff R1	high low	51	higher	0.7965	41
Ff R1	high low	51	higher	0.7965	861
Ff R1	high low	54	higher	0.785185	2019
Ff R1	high low	59	higher	0.75923	835
Ff R1	high low	59	higher	0.75923	553
Ff R1	high low	62	higher	0.749711	1388
Ff R1	high low	65	higher	0.741037	964
Ff R1	high low	69	lower	0.269148	2
Ff R1	high low	70	lower	0.269122	2611
Ff R1	high low	72	lower	0.264027	249
Ff R1	high low	76	lower	0.239495	1167
Ff R1	high low	80	higher	0.777294	1668
Ff R1	high low	81	lower	0.223553	4064
Ff R1	high low	84	higher	0.778954	1338
Ff R1	high low	87	lower	0.212943	17
Ff R1	high low	87	lower	0.212943	997
Ff R1	high low	90	higher	0.81227	4969
Ff R1	high low	98	higher	0.795201	136
Ff R1	high low	101	lower	0.216746	38
Ff R1	high low	102	higher	0.780711	3957
Ff R1	high low	102	lower	0.219289	203
Ff R1	high low	104	lower	0.222844	195
Ff R1	high low	105	higher	0.775876	2368
Ff R1	high low	111	lower	0.275661	277
Ff R1	high low	112	higher	0.727404	2098
Ff R1	high low	113	higher	0.724372	679
Ff R1	high low	115	higher	0.70518	780
Ff R1	high low	118	higher	0.682009	9
Ff R1	high low	119	higher	0.679522	163
Ff R1	high low	121	lower	0.325471	1868
Ff R1	high low	124	lower	0.303993	225
Ff R1	high low	126	higher	0.704351	3581
Ff R1	high low	128	lower	0.304587	95
Ff R1	high low	131	lower	0.32257	402
Ff R1	high low	131	lower	0.32257	9
Ff R1	high low	131	lower	0.32257	71
Ff R1	high low	134	higher	0.665509	28
Ff R1	high low	135	lower	0.33883	1082
Ff R1	high low	136	lower	0.334682	19
Ff R1	high low	137	higher	0.674054	10
Ff R1	high low	137	higher	0.674054	340
Ff R1	high low	138	lower	0.321998	309
Ff R1	high low	140	lower	0.32281	27
Ff R1	high low	147	lower	0.329231	34
Ff R1	high low	154	higher	0.670373	281
Ff R1	high low	158	lower	0.335295	4144
Ff R1	high low	164	higher	0.707084	292
Ff R1	high low	164	higher	0.707084	126
Ff R1	high low	165	higher	0.710629	224
Ff R1	high low	165	higher	0.710629	67
Ff R1	high low	167	higher	0.711196	50
Ff R1	high low	167	higher	0.711196	4
Ff R2	high low	1	higher	0.667199	34
Ff R2	high low	1	higher	0.667199	2578
Ff R2	high low	1	higher	0.667199	52
Ff R2	high low	1	higher	0.667199	369
Ff R2	high low	2	higher	0.662231	421
Ff R2	high low	7	lower	0.370614	4256
Ff R2	high low	8	higher	0.629617	1912
Ff R2	high low	13	higher	0.640642	178
Ff R2	high low	13	lower	0.359358	414
Ff R2	high low	13	lower	0.359358	335
Ff R2	high low	14	higher	0.648331	2405
Ff R2	high low	14	higher	0.648331	107
Ff R2	high low	17	lower	0.335271	2873
Ff R2	high low	21	lower	0.326996	1331
Ff R2	high low	24	higher	0.712679	1598
Ff R2	high low	24	lower	0.287321	45
Ff R2	high low	26	higher	0.7086	674
Ff R2	high low	28	higher	0.690609	2057
Ff R2	high low	29	higher	0.685538	4686
Ff R2	high low	33	higher	0.633014	2008
Ff R2	high low	36	lower	0.405889	2623
Ff R2	high low	39	higher	0.570563	590
Ff R2	high low	40	lower	0.426385	1553
Ff R2	high low	42	lower	0.399655	1285
Ff R2	high low	45	lower	0.367991	1499
Ff R2	high low	54	higher	0.66402	489
Ff R2	high low	55	higher	0.660709	11
Ff R2	high low	57	lower	0.345014	1199
Ff R2	high low	58	higher	0.662528	19
Ff R2	high low	59	higher	0.671166	677
Ff R2	high low	60	higher	0.673098	423
Ff R2	high low	60	higher	0.673098	1357
Ff R2	high low	61	lower	0.34086	181
Ff R2	high low	61	higher	0.65914	170
Ff R2	high low	62	lower	0.349578	857
Ff R2	high low	63	lower	0.354746	4
Ff R2	high low	63	lower	0.354746	10
Ff R2	high low	65	lower	0.34864	422
Ff R2	high low	70	higher	0.660153	247
Ff R2	high low	72	higher	0.655431	528
Ff R2	high low	78	higher	0.645551	786
Ff R2	high low	78	higher	0.645551	348
Ff R2	high low	80	higher	0.626378	1256
Ff R2	high low	83	lower	0.398701	174
Ff R2	high low	86	lower	0.391943	6
Ff R2	high low	91	lower	0.396347	484
Ff R2	high low	92	lower	0.393956	1798
Ff R2	high low	97	lower	0.350018	1545
Ff R2	high low	100	lower	0.323744	993
Ff R2	high low	102	lower	0.308266	315
Ff R2	high low	110	higher	0.701195	1052
Ff R2	high low	120	higher	0.669524	1212
Ff R2	high low	121	higher	0.66924	853
Ff R2	high low	128	higher	0.624061	110
Ff R2	high low	138	higher	0.617577	24
Ff R2	high low	139	higher	0.617044	70
Ff R2	high low	162	higher	0.601976	396
Ff R2	high low	165	lower	0.407004	4044
Ff R3	high low	1	higher	0.637002	55
Ff R3	high low	1	higher	0.637002	106
Ff R3	high low	2	lower	0.363342	265
Ff R3	high low	2	higher	0.636658	152
Ff R3	high low	3	lower	0.363427	49
Ff R3	high low	3	higher	0.636573	450
Ff R3	high low	4	lower	0.363851	630
Ff R3	high low	4	lower	0.363851	1340
Ff R3	high low	6	higher	0.6446	1395
Ff R3	high low	7	lower	0.353216	1596
Ff R3	high low	7	lower	0.353216	685
Ff R3	high low	9	higher	0.653422	1662
Ff R3	high low	10	lower	0.3443	286
Ff R3	high low	10	lower	0.3443	621
Ff R3	high low	11	higher	0.658145	250
Ff R3	high low	11	higher	0.658145	575
Ff R3	high low	12	lower	0.342108	2414
Ff R3	high low	13	higher	0.656572	593
Ff R3	high low	14	higher	0.657872	625
Ff R3	high low	15	higher	0.657411	746
Ff R3	high low	15	higher	0.657411	1973
Ff R3	high low	18	lower	0.343235	176
Ff R3	high low	19	lower	0.34394	788
Ff R3	high low	19	lower	0.34394	52
Ff R3	high low	20	lower	0.343141	360
Ff R3	high low	20	higher	0.656859	61
Ff R3	high low	21	lower	0.338388	473
Ff R3	high low	21	higher	0.661612	1035
Ff R3	high low	22	lower	0.334701	55
Ff R3	high low	23	lower	0.334771	1729
Ff R3	high low	24	higher	0.666105	467
Ff R3	high low	24	lower	0.333895	3443
Ff R3	high low	27	higher	0.681102	1802
Ff R3	high low	32	higher	0.690737	2360
Ff R3	high low	33	higher	0.692047	534
Ff R3	high low	35	higher	0.686752	2867
Ff R3	high low	37	higher	0.678906	242
Ff R3	high low	39	higher	0.671515	276
Ff R3	high low	39	lower	0.328485	44
Ff R3	high low	39	lower	0.328485	124
Ff R3	high low	41	higher	0.667408	2264
Ff R3	high low	44	higher	0.661208	2239
Ff R3	high low	48	lower	0.354098	1027
Ff R3	high low	49	higher	0.646993	904
Ff R3	high low	50	lower	0.350976	399
Ff R3	high low	51	lower	0.350095	530
Ff R3	high low	51	lower	0.350095	34
Ff R3	high low	52	lower	0.34943	1198
Ff R3	high low	52	higher	0.65057	546
Ff R3	high low	53	higher	0.654159	1781
Ff R3	high low	59	lower	0.348901	692
Ff R3	high low	59	higher	0.651099	13
Ff R3	high low	61	lower	0.344814	872
Ff R3	high low	61	higher	0.655186	1297
Ff R3	high low	62	lower	0.343096	1830
Ff R3	high low	64	higher	0.665752	286
Ff R3	high low	64	higher	0.665752	1861
Ff R3	high low	66	higher	0.668987	73
Ff R3	high low	67	higher	0.667349	296
Ff R3	high low	68	lower	0.336372	903
Ff R3	high low	70	lower	0.331933	990
Ff R3	high low	72	higher	0.675554	1279
Ff R3	high low	73	higher	0.678576	814
Ff R3	high low	76	lower	0.331757	1403
Ff R3	high low	80	lower	0.317252	662
Ff R3	high low	80	lower	0.317252	2176
Ff R3	high low	81	higher	0.688876	2346
Ff R3	high low	82	lower	0.306049	540
Ff R3	high low	83	higher	0.699337	739
Ff R3	high low	86	higher	0.699598	625
Ff R3	high low	86	lower	0.300402	104
Ff R3	high low	87	lower	0.303104	20
Ff R3	high low	87	lower	0.303104	1517
Ff R3	high low	87	lower	0.303104	381
Ff R3	high low	93	lower	0.282964	233
Ff R3	high low	93	lower	0.282964	611
Ff R3	high low	95	lower	0.274166	251
Ff R3	high low	96	lower	0.270701	5
Ff R3	high low	99	higher	0.73111	1829
Ff R3	high low	104	higher	0.720766	328
Ff R3	high low	105	higher	0.718534	55
Ff R3	high low	106	lower	0.281844	3369
Ff R3	high low	109	lower	0.271048	546
Ff R3	high low	113	lower	0.244142	1051
Ff R3	high low	115	lower	0.227549	64
Ff R3	high low	118	higher	0.778156	467
Ff R3	high low	119	lower	0.223103	494
Ff R3	high low	120	lower	0.220804	498
Ff R3	high low	122	higher	0.786567	29
Ff R3	high low	125	higher	0.786399	375
Ff R3	high low	125	lower	0.213601	478
Ff R3	high low	129	lower	0.207327	1235
Ff R3	high low	132	lower	0.195819	59
Ff R3	high low	133	lower	0.193185	670
Ff R3	high low	148	higher	0.847286	905
Ff R3	high low	151	lower	0.149542	403
Ff R3	high low	151	higher	0.850458	2727
Ff R3	high low	153	lower	0.146864	862
Ff R3	high low	156	lower	0.144071	3498
Ff R3	high low	158	higher	0.859421	484
Ff R3	high low	159	higher	0.862098	1140
Ff R3	high low	168	lower	0.120677	59
Ff R3	high low	168	higher	0.879323	1007
Ff R4	high low	1	higher	0.687499	29
Ff R4	high low	1	lower	0.312501	13
Ff R4	high low	1	lower	0.312501	542
Ff R4	high low	2	higher	0.6891	162
Ff R4	high low	2	lower	0.3109	342
Ff R4	high low	2	lower	0.3109	210
Ff R4	high low	2	higher	0.6891	2040
Ff R4	high low	3	higher	0.692127	38
Ff R4	high low	3	higher	0.692127	1571
Ff R4	high low	3	higher	0.692127	80
Ff R4	high low	4	higher	0.691165	158
Ff R4	high low	4	lower	0.308835	147
Ff R4	high low	5	lower	0.31132	731
Ff R4	high low	7	lower	0.313693	645
Ff R4	high low	8	higher	0.687618	685
Ff R4	high low	8	lower	0.312382	570
Ff R4	high low	9	higher	0.692037	212
Ff R4	high low	9	lower	0.307963	616
Ff R4	high low	10	lower	0.307984	8
Ff R4	high low	10	higher	0.692016	762
Ff R4	high low	12	lower	0.307274	565
Ff R4	high low	12	higher	0.692726	1213
Ff R4	high low	13	lower	0.307605	648
Ff R4	high low	14	lower	0.304054	55
Ff R4	high low	15	lower	0.303631	232
Ff R4	high low	15	lower	0.303631	178
Ff R4	high low	16	higher	0.697727	1151
Ff R4	high low	16	higher	0.697727	1353
Ff R4	high low	17	higher	0.697187	453
Ff R4	high low	18	higher	0.692797	82
Ff R4	high low	19	higher	0.689445	1760
Ff R4	high low	19	lower	0.310555	936
Ff R4	high low	22	higher	0.691113	835
Ff R4	high low	23	lower	0.311994	283
Ff R4	high low	24	higher	0.685862	1083
Ff R4	high low	24	higher	0.685862	418
Ff R4	high low	27	higher	0.682062	2157
[truncated: 6,130 more rows]
