# Supplementary material for: Dynamic pathogen detection and social feedback shape collective hygiene in ants
Source: Nat Commun. 2023 Jun 3;14:3232. doi: 10.1038/s41467-023-38947-y (PMC10239465; doi:10.1038/s41467-023-38947-y)
Supplement: Supplementary file 4 — Source Data [file 41467_2023_38947_MOESM4_ESM.zip › Casillas_Bodova_Source_Data/Fig1a.xlsx]

## Sheet: F 1a
Replicate	Dose	Spore_Label	Ant_Part	Spore_Number
high R1	high	GFP	body	61750
high R1	high	GFP	head	19000
high R2	high	GFP	body	136000
high R2	high	GFP	head	47750
high R3	high	GFP	body	62500
high R3	high	GFP	head	2250
high R4	high	GFP	body	59500
high R4	high	GFP	head	17000
high R5	high	GFP	body	354250
high R5	high	GFP	head	14750
high R6	high	GFP	body	104000
high R6	high	GFP	head	14450
high R7	high	GFP	body	397500
high R7	high	GFP	head	42500
high R8	high	GFP	body	124500
high R8	high	GFP	head	25500
high R9	high	GFP	body	237500
high R9	high	GFP	head	7500
high R10	high	GFP	body	240250
high R10	high	GFP	head	28500
high R11	high	GFP	body	120000
high R11	high	GFP	head	46750
high R12	high	GFP	body	229750
high R12	high	GFP	head	28775
high R13	high	GFP	body	163500
high R13	high	GFP	head	27800
high R14	high	GFP	body	179250
high R14	high	GFP	head	30000
high R15	high	GFP	body	152500
high R15	high	GFP	head	19250
high R16	high	RFP	body	40500
high R16	high	RFP	head	35500
high R17	high	RFP	body	361250
high R17	high	RFP	head	21000
high R18	high	RFP	body	114750
high R18	high	RFP	head	18250
high R19	high	RFP	body	243250
high R19	high	RFP	head	35575
high R20	high	RFP	body	186250
high R20	high	RFP	head	19750
high R21	high	RFP	body	199750
high R21	high	RFP	head	24500
high R22	high	RFP	body	231000
high R22	high	RFP	head	10000
high R23	high	RFP	body	200750
high R23	high	RFP	head	72250
high R24	high	RFP	body	159750
high R24	high	RFP	head	56250
high R25	high	RFP	body	91250
high R25	high	RFP	head	18350
high R26	high	RFP	body	101750
high R26	high	RFP	head	44525
high R27	high	RFP	body	139250
high R27	high	RFP	head	9725
high R28	high	RFP	body	188750
high R28	high	RFP	head	19250
high R29	high	RFP	body	74250
high R29	high	RFP	head	16250
high R30	high	RFP	body	242000
high R30	high	RFP	head	50750
low R1	low	GFP	body	135750
low R1	low	GFP	head	7000
low R2	low	GFP	body	69500
low R2	low	GFP	head	7750
low R3	low	GFP	body	48250
low R3	low	GFP	head	13750
low R4	low	GFP	body	35750
low R4	low	GFP	head	18750
low R5	low	GFP	body	92000
low R5	low	GFP	head	7400
low R6	low	GFP	body	83250
low R6	low	GFP	head	23700
low R7	low	GFP	body	168250
low R7	low	GFP	head	27750
low R8	low	GFP	body	173750
low R8	low	GFP	head	12000
low R9	low	GFP	body	101250
low R9	low	GFP	head	8250
low R10	low	GFP	body	87750
low R10	low	GFP	head	21000
low R11	low	GFP	body	86250
low R11	low	GFP	head	8000
low R12	low	GFP	body	77750
low R12	low	GFP	head	12000
low R13	low	GFP	body	97750
low R13	low	GFP	head	31000
low R14	low	GFP	body	112250
low R14	low	GFP	head	19750
low R15	low	GFP	body	97000
low R15	low	GFP	head	12500
low R16	low	RFP	body	64000
low R16	low	RFP	head	32000
low R17	low	RFP	body	56500
low R17	low	RFP	head	5375
low R18	low	RFP	body	125500
low R18	low	RFP	head	7800
low R19	low	RFP	body	75500
low R19	low	RFP	head	11925
low R20	low	RFP	body	104250
low R20	low	RFP	head	20000
low R21	low	RFP	body	88000
low R21	low	RFP	head	12250
low R22	low	RFP	body	228250
low R22	low	RFP	head	25000
low R23	low	RFP	body	68250
low R23	low	RFP	head	500
low R24	low	RFP	body	119500
low R24	low	RFP	head	15250
low R25	low	RFP	body	114000
low R25	low	RFP	head	9025
low R26	low	RFP	body	74250
low R26	low	RFP	head	6500
low R27	low	RFP	body	89750
low R27	low	RFP	head	3250
low R28	low	RFP	body	59000
low R28	low	RFP	head	15500
low R29	low	RFP	body	125750
low R29	low	RFP	head	23500
low R30	low	RFP	body	83500
low R30	low	RFP	head	9000
