# Supplementary material for: Dynamic pathogen detection and social feedback shape collective hygiene in ants
Source: Nat Commun. 2023 Jun 3;14:3232. doi: 10.1038/s41467-023-38947-y (PMC10239465; doi:10.1038/s41467-023-38947-y)
Supplement: Supplementary file 4 — Source Data [file 41467_2023_38947_MOESM4_ESM.zip › Casillas_Bodova_Source_Data/SupplFig8a.xlsx]

## Sheet: SF 8a
Frame_after_exposure	F_orange	f_green	N_red	N_purple	N_blue	N_yellow
1				allogrooming green
2				allogrooming green
3				allogrooming green	allogrooming green
4				allogrooming green	allogrooming green
5				allogrooming green	allogrooming green
6				allogrooming green	allogrooming green
7				allogrooming green	allogrooming green
8				allogrooming green	allogrooming green
9				allogrooming green	allogrooming green
10				allogrooming green	allogrooming green
11	antennating yellow			allogrooming green	allogrooming green
12				allogrooming green	allogrooming green
13				allogrooming green	allogrooming green
14				allogrooming green	allogrooming green
15				allogrooming green	allogrooming green
16				allogrooming green	allogrooming green
17				allogrooming green	allogrooming green
18				allogrooming green	allogrooming green
19				allogrooming green	allogrooming green
20				allogrooming green	allogrooming green
21				allogrooming green	allogrooming green
22				allogrooming green	allogrooming green
23				allogrooming green	allogrooming green
24				allogrooming green	allogrooming green
25				allogrooming green	allogrooming green
26				allogrooming green	allogrooming green
27				allogrooming green	allogrooming green	antennating blue
28				allogrooming green	allogrooming green
29				allogrooming green	allogrooming green
30				allogrooming green	allogrooming green
31				allogrooming green	allogrooming green
32				allogrooming green	allogrooming green
33				allogrooming green	allogrooming green
34				allogrooming green	allogrooming green
35				allogrooming green	allogrooming green
36				allogrooming green	allogrooming green
37				allogrooming green	allogrooming green
38				allogrooming green	allogrooming green
39				allogrooming green	allogrooming green
40				allogrooming green	allogrooming green
41				allogrooming green	allogrooming green
42				allogrooming green	allogrooming green
43				allogrooming green	allogrooming green
44				allogrooming green	allogrooming green
45				allogrooming green	allogrooming green
46				allogrooming green	allogrooming green
47				allogrooming green	allogrooming green
48				allogrooming green	allogrooming green
49				allogrooming green	allogrooming green
50				allogrooming green	allogrooming green
51				allogrooming green	allogrooming green
52				allogrooming green	allogrooming green
53	antennating yellow			allogrooming green	allogrooming green
54				allogrooming green	allogrooming green
55				allogrooming green	allogrooming green
56				allogrooming green	allogrooming green
57				allogrooming green	allogrooming green
58				allogrooming green	allogrooming green
59				allogrooming green	allogrooming green
60				allogrooming green	allogrooming green
61				allogrooming green	allogrooming green
62				allogrooming green	allogrooming green
63				allogrooming green	allogrooming green
64				allogrooming green	allogrooming green
65				allogrooming green	allogrooming green
66				allogrooming green	allogrooming green
67				allogrooming green	allogrooming green
68				allogrooming green	allogrooming green
69				allogrooming green	allogrooming green
70				allogrooming green	allogrooming green
71				allogrooming green	allogrooming green
72				allogrooming green	allogrooming green
73			antennating purple	allogrooming green	allogrooming green
74				allogrooming green	allogrooming green
75				allogrooming green	allogrooming green
76				allogrooming green	allogrooming green
77				allogrooming green	allogrooming green
78				allogrooming green	allogrooming green
79				allogrooming green	allogrooming green
80				allogrooming green	allogrooming green
81				allogrooming green	allogrooming green
82			antennating green	allogrooming green	allogrooming green
83				allogrooming green	allogrooming green
84				allogrooming green	allogrooming green
85				allogrooming green	allogrooming green
86				allogrooming green	allogrooming green
87				allogrooming green	allogrooming green
88				allogrooming green	allogrooming green
89				allogrooming green	allogrooming green
90				allogrooming green	allogrooming green	antennating blue
91				allogrooming green	allogrooming green
92				allogrooming green	allogrooming green
93				allogrooming green	allogrooming green
94			antennating yellow	allogrooming green	allogrooming green
95				allogrooming green	allogrooming green
96				allogrooming green	allogrooming green
97				allogrooming green	allogrooming green
98				allogrooming green	allogrooming green
99				allogrooming green	allogrooming green
100				allogrooming green	allogrooming green
101				allogrooming green	allogrooming green
102				allogrooming green	allogrooming green
103				allogrooming green	allogrooming green
104				allogrooming green	allogrooming green
105				allogrooming green	allogrooming green
106				allogrooming green	allogrooming green
107				allogrooming green	allogrooming green
108				allogrooming green	allogrooming green
109				allogrooming green	allogrooming green
110				allogrooming green	allogrooming green
111				allogrooming green	allogrooming green
112				allogrooming green	allogrooming green
113				allogrooming green	allogrooming green
114				allogrooming green	allogrooming green
115				allogrooming green	allogrooming green
116				allogrooming green	allogrooming green
117				allogrooming green	allogrooming green
118				allogrooming green	allogrooming green
119				allogrooming green	allogrooming green
120				allogrooming green	allogrooming green
121				allogrooming green	allogrooming green
122				allogrooming green	allogrooming green
123				allogrooming green	allogrooming green
124				allogrooming green	allogrooming green
125				allogrooming green	allogrooming green
126				allogrooming green	allogrooming green
127				allogrooming green	allogrooming green
128				allogrooming green	allogrooming green
129				allogrooming green	allogrooming green
130				allogrooming green	allogrooming green
131				allogrooming green	allogrooming green
132				allogrooming green	allogrooming green
133				allogrooming green	allogrooming green
134				allogrooming green	allogrooming green
135				allogrooming green	allogrooming green
136				allogrooming green	allogrooming green
137				allogrooming green	allogrooming green
138				allogrooming green	allogrooming green
139				allogrooming green	allogrooming green
140				allogrooming green	allogrooming green
141				allogrooming green	allogrooming green
142				allogrooming green	allogrooming green
143				allogrooming green	allogrooming green
144				allogrooming green	allogrooming green
145				allogrooming green	allogrooming green
146				allogrooming green	allogrooming green
147				allogrooming green	allogrooming green
148				allogrooming green	allogrooming green
149				allogrooming green	allogrooming green
150				allogrooming green	allogrooming green
151				allogrooming green	allogrooming green
152				allogrooming green	allogrooming green
153				allogrooming green	allogrooming green
154				allogrooming green	allogrooming green
155				allogrooming green	allogrooming green
156				allogrooming green	allogrooming green
157				allogrooming green	allogrooming green
158				allogrooming green	allogrooming green
159				allogrooming green	allogrooming green
160				allogrooming green	allogrooming green
161				allogrooming green	allogrooming green
162				allogrooming green	allogrooming green
163				allogrooming green	allogrooming green
164				allogrooming green	allogrooming green
165				allogrooming green	allogrooming green
166				allogrooming green	allogrooming green
167				allogrooming green	allogrooming green
168				allogrooming green	allogrooming green
169				allogrooming green	allogrooming green
170				allogrooming green	allogrooming green
171				allogrooming green	allogrooming green
172				allogrooming green	allogrooming green
173				allogrooming green	allogrooming green
174				allogrooming green	allogrooming green
175				allogrooming green	allogrooming green
176				allogrooming green	allogrooming green
177				allogrooming green	allogrooming green
178				allogrooming green	allogrooming green
179				allogrooming green	allogrooming green
180				allogrooming green	allogrooming green
181				allogrooming green	allogrooming green
182				allogrooming green	allogrooming green
183				allogrooming green	allogrooming green
184				allogrooming green	allogrooming green
185				allogrooming green	allogrooming green
186				allogrooming green	allogrooming green
187				allogrooming green	allogrooming green
188				allogrooming green	allogrooming green
189				allogrooming green	allogrooming green
190				allogrooming green	allogrooming green
191				allogrooming green	allogrooming green
192				allogrooming green	allogrooming green
193				allogrooming green	allogrooming green
194				allogrooming green	allogrooming green
195				allogrooming green	allogrooming green
196				allogrooming green	allogrooming green
197				allogrooming green	allogrooming green
198				allogrooming green	allogrooming green
199				allogrooming green	allogrooming green
200				allogrooming green	allogrooming green
201				allogrooming green	allogrooming green
202				allogrooming green	allogrooming green
203				allogrooming green	allogrooming green
204				allogrooming green	allogrooming green
205				allogrooming green	allogrooming green
206				allogrooming green	allogrooming green
207				allogrooming green	allogrooming green
208				allogrooming green	allogrooming green
209				allogrooming green	allogrooming green
210				allogrooming green	allogrooming green
211				allogrooming green	allogrooming green
212				allogrooming green	allogrooming green
213				allogrooming green	allogrooming green
214				allogrooming green	allogrooming green
215				allogrooming green	allogrooming green
216				allogrooming green	allogrooming green
217				allogrooming green	allogrooming green
218				allogrooming green	allogrooming green
219				allogrooming green	allogrooming green
220				allogrooming green	allogrooming green
221				allogrooming green	allogrooming green
222				allogrooming green	allogrooming green
223				allogrooming green	allogrooming green
224				allogrooming green	allogrooming green
225				allogrooming green	allogrooming green
226			antennating orange	allogrooming green	allogrooming green
227				allogrooming green	allogrooming green
228				allogrooming green	allogrooming green
229				allogrooming green	allogrooming green
230				allogrooming green	allogrooming green
231				allogrooming green	allogrooming green
232				allogrooming green	allogrooming green
233				allogrooming green	allogrooming green
234				allogrooming green	allogrooming green
235				allogrooming green	allogrooming green
236				allogrooming green	allogrooming green
237				allogrooming green	allogrooming green
238				allogrooming green	allogrooming green
239				allogrooming green	allogrooming green
240				allogrooming green	allogrooming green
241				allogrooming green	allogrooming green
242				allogrooming green	allogrooming green
243				allogrooming green	allogrooming green
244				allogrooming green	allogrooming green
245				allogrooming green	allogrooming green
246				allogrooming green	allogrooming green
247				allogrooming green	allogrooming green
248				allogrooming green	allogrooming green
249				allogrooming green	allogrooming green
250				allogrooming green	allogrooming green
251				allogrooming green	allogrooming green
252				allogrooming green	allogrooming green
253				allogrooming green	allogrooming green
254				allogrooming green	allogrooming green
255				allogrooming green	allogrooming green
256				allogrooming green	allogrooming green
257				allogrooming green	allogrooming green
258				allogrooming green	allogrooming green
259				allogrooming green	allogrooming green
260				allogrooming green	allogrooming green
261				allogrooming green	allogrooming green	antennating purple
262				allogrooming green	allogrooming green	allogrooming purple
263				allogrooming green	allogrooming green	allogrooming purple
264				allogrooming green	allogrooming green	allogrooming purple
265				allogrooming green	allogrooming green	allogrooming purple
266				allogrooming green	allogrooming green	allogrooming purple
267				allogrooming green	allogrooming green	allogrooming purple
268				allogrooming green	allogrooming green	allogrooming purple
269				allogrooming green	allogrooming green	allogrooming purple
270				allogrooming green	allogrooming green	allogrooming purple
271				allogrooming green	allogrooming green	allogrooming purple
272				allogrooming green	allogrooming green	allogrooming purple
273				allogrooming green	allogrooming green	allogrooming purple
274				allogrooming green	allogrooming green	allogrooming purple
275				allogrooming green	allogrooming green	allogrooming purple
276				allogrooming green	allogrooming green	allogrooming purple
277				allogrooming green	allogrooming green	allogrooming purple
278				allogrooming green	allogrooming green	allogrooming purple
279				allogrooming green	allogrooming green	allogrooming purple
280				allogrooming green	allogrooming green	allogrooming purple
281				allogrooming green	allogrooming green	allogrooming purple
282				allogrooming green	allogrooming green	allogrooming purple
283				allogrooming green	allogrooming green	allogrooming purple
284				allogrooming green	allogrooming green	allogrooming purple
285				allogrooming green	allogrooming green	allogrooming purple
286				allogrooming green	allogrooming green	allogrooming purple
287				allogrooming green	allogrooming green	allogrooming purple
288				allogrooming green	allogrooming green	allogrooming purple
289				allogrooming green	allogrooming green	allogrooming purple
290				allogrooming green	allogrooming green	allogrooming purple
291				allogrooming green	allogrooming green	allogrooming purple
292				allogrooming green	allogrooming green	allogrooming purple
293				allogrooming green	allogrooming green	allogrooming purple
294				allogrooming green	allogrooming green	allogrooming purple
295				allogrooming green	allogrooming green	allogrooming purple
296				allogrooming green	allogrooming green	allogrooming purple
297				allogrooming green	allogrooming green	allogrooming purple
298				allogrooming green	allogrooming green	allogrooming purple
299				allogrooming green	allogrooming green	allogrooming purple
300				allogrooming green	allogrooming green	allogrooming purple
301				allogrooming green	allogrooming green	allogrooming purple
302				allogrooming green	allogrooming green	allogrooming purple
303				allogrooming green	allogrooming green	allogrooming purple
304				allogrooming green	allogrooming green	allogrooming purple
305				allogrooming green	allogrooming green	allogrooming purple
306				allogrooming green	allogrooming green	allogrooming purple
307				allogrooming green	allogrooming green	allogrooming purple
308				allogrooming green	allogrooming green	allogrooming purple
309				allogrooming green	allogrooming green	allogrooming purple
310				allogrooming green	allogrooming green	allogrooming purple
311				allogrooming green	allogrooming green	allogrooming purple
312				allogrooming green	allogrooming green	allogrooming purple
313				allogrooming green	allogrooming green	allogrooming purple
314				allogrooming green	allogrooming green	allogrooming purple
315				allogrooming green	allogrooming green	allogrooming purple
316				allogrooming green	allogrooming green	allogrooming purple
317				allogrooming green	allogrooming green	allogrooming purple
318				allogrooming green		allogrooming purple
319				allogrooming green		allogrooming purple
320				allogrooming green		allogrooming purple
321				allogrooming green		allogrooming purple
322				allogrooming green		allogrooming purple
323				allogrooming green		allogrooming purple
324				allogrooming green		allogrooming purple
325				allogrooming green		allogrooming purple
326				allogrooming green		allogrooming purple
327				allogrooming green		allogrooming purple
328				allogrooming green		allogrooming purple
329				allogrooming green		allogrooming purple
330				allogrooming green		allogrooming purple
331				allogrooming green		allogrooming purple
332			antennating blue	allogrooming green		allogrooming purple
333				allogrooming green		allogrooming purple
334				allogrooming green		allogrooming purple
335				allogrooming green		allogrooming purple
336				allogrooming green		allogrooming purple
337				allogrooming green		allogrooming purple
338				allogrooming green		allogrooming purple
339				allogrooming green		allogrooming purple
340				allogrooming green		allogrooming purple
341				allogrooming green		allogrooming purple
342				allogrooming green		allogrooming purple
343				allogrooming green		allogrooming purple
344				allogrooming green		allogrooming purple
345				allogrooming green		allogrooming purple
346				allogrooming green		allogrooming purple
347				allogrooming green		allogrooming purple
348			antennating green	allogrooming green		allogrooming purple
349				allogrooming green		allogrooming purple
350				allogrooming green		allogrooming purple
351				allogrooming green		allogrooming purple
352				allogrooming green		allogrooming purple
353		antennating red		allogrooming green		allogrooming purple
354				allogrooming green		allogrooming purple
355				allogrooming green		allogrooming purple
356				allogrooming green		allogrooming purple
357				allogrooming green		allogrooming purple
358				allogrooming green		allogrooming purple
359				allogrooming green		allogrooming purple
360				allogrooming green		allogrooming purple
361				allogrooming green		allogrooming purple
362				allogrooming green		allogrooming purple
363				allogrooming green		allogrooming purple
364				allogrooming green		allogrooming purple
365				allogrooming green		allogrooming purple
366				allogrooming green		allogrooming purple
367				allogrooming green		allogrooming purple
368				allogrooming green		allogrooming purple
369				allogrooming green		allogrooming purple
370				allogrooming green		allogrooming purple
371				allogrooming green		allogrooming purple
372				allogrooming green		allogrooming purple
373				allogrooming green		allogrooming purple
374				allogrooming green		allogrooming purple
375				allogrooming green		allogrooming purple
376				allogrooming green		allogrooming purple
377				allogrooming green		allogrooming purple
378				allogrooming green		allogrooming purple
379				allogrooming green		allogrooming purple
380				allogrooming green		allogrooming purple
381				allogrooming green		allogrooming purple
382			antennating green	allogrooming green		allogrooming purple
383			allogrooming green	allogrooming green		allogrooming purple
384			allogrooming green	allogrooming green		allogrooming purple
385			allogrooming green	allogrooming green		allogrooming purple
386			allogrooming green	allogrooming green		allogrooming purple
387			allogrooming green	allogrooming green	antennating green	allogrooming purple
388			allogrooming green	allogrooming green		allogrooming purple
389			allogrooming green	allogrooming green		allogrooming purple
390			allogrooming green	allogrooming green		allogrooming purple
391			allogrooming green	allogrooming green		allogrooming purple
392			allogrooming green	allogrooming green		allogrooming purple
393			allogrooming green	allogrooming green		allogrooming purple
394			allogrooming green	allogrooming green		allogrooming purple
395			allogrooming green	allogrooming green		allogrooming purple
396			allogrooming green	allogrooming green		allogrooming purple
397			allogrooming green	allogrooming green		allogrooming purple
398			allogrooming green	allogrooming green		allogrooming purple
399			allogrooming green	allogrooming green		allogrooming purple
400			allogrooming green	allogrooming green		allogrooming purple
401			allogrooming green	allogrooming green		allogrooming purple
402			allogrooming green	allogrooming green		allogrooming purple
403			allogrooming green	allogrooming green		allogrooming purple
404			allogrooming green	allogrooming green	antennating purple	allogrooming purple
405			allogrooming green	allogrooming green		allogrooming purple
406			allogrooming green	allogrooming green		allogrooming purple
407			allogrooming green	allogrooming green		allogrooming purple
408			allogrooming green	allogrooming green		allogrooming purple
409			allogrooming green	allogrooming green		allogrooming purple
410			allogrooming green	allogrooming green		allogrooming purple
411			allogrooming green	allogrooming green		allogrooming purple
412			allogrooming green	allogrooming green		allogrooming purple
413			allogrooming green	allogrooming green		allogrooming purple
414			allogrooming green	allogrooming green		allogrooming purple
415			allogrooming green	allogrooming green		allogrooming purple
416			allogrooming green	allogrooming green		allogrooming purple
417			allogrooming green	allogrooming green		allogrooming purple
418			allogrooming green	allogrooming green		allogrooming purple
419			allogrooming green	allogrooming green		allogrooming purple
420			allogrooming green	allogrooming green		allogrooming purple
421			allogrooming green	allogrooming green		allogrooming purple
422			allogrooming green	allogrooming green		allogrooming purple
423			allogrooming green	allogrooming green		allogrooming purple
424			allogrooming green	allogrooming green		allogrooming purple
425			allogrooming green	allogrooming green		allogrooming purple
426			allogrooming green	allogrooming green		allogrooming purple
427			allogrooming green	allogrooming green		allogrooming purple
428			allogrooming green	allogrooming green	antennating green	allogrooming purple
429			allogrooming green	allogrooming green	allogrooming green	allogrooming purple
430			allogrooming green	allogrooming green	allogrooming green	allogrooming purple
431			allogrooming green	allogrooming green	allogrooming green	allogrooming purple
432			allogrooming green	allogrooming green	allogrooming green	allogrooming purple
433			allogrooming green	allogrooming green	allogrooming green	allogrooming purple
434			allogrooming green	allogrooming green	allogrooming green	allogrooming purple
435			allogrooming green	allogrooming green	allogrooming green	allogrooming purple
436			allogrooming green	allogrooming green	allogrooming green	allogrooming purple
437			allogrooming green	allogrooming green	allogrooming green	allogrooming purple
438			allogrooming green	allogrooming green	allogrooming green	allogrooming purple
439			allogrooming green	allogrooming green	allogrooming green	allogrooming purple
440			allogrooming green	allogrooming green	allogrooming green	allogrooming purple
441			allogrooming green	allogrooming green	allogrooming green	allogrooming purple
442			allogrooming green	allogrooming green	allogrooming green	allogrooming purple
443			allogrooming green	allogrooming green	allogrooming green	allogrooming purple
444			allogrooming green	allogrooming green	allogrooming green	allogrooming purple
445			allogrooming green	allogrooming green	allogrooming green	allogrooming purple
446			allogrooming green	allogrooming green	allogrooming green	allogrooming purple
447			allogrooming green	allogrooming green	allogrooming green	allogrooming purple
448			allogrooming green	allogrooming green	allogrooming green	allogrooming purple
449			allogrooming green	allogrooming green	allogrooming green	allogrooming purple
450			allogrooming green	allogrooming green	allogrooming green	allogrooming purple
451			allogrooming green	allogrooming green	allogrooming green	allogrooming purple
452			allogrooming green	allogrooming green	allogrooming green	allogrooming purple
453			allogrooming green	allogrooming green	allogrooming green	allogrooming purple
454			allogrooming green	allogrooming green	allogrooming green	allogrooming purple
455			allogrooming green	allogrooming green	allogrooming green	allogrooming purple
456			allogrooming green	allogrooming green	allogrooming green	allogrooming purple
457			allogrooming green	allogrooming green	allogrooming green	allogrooming purple
458			allogrooming green	allogrooming green	allogrooming green	allogrooming purple
459			allogrooming green	allogrooming green	allogrooming green	allogrooming purple
460			allogrooming green	allogrooming green	allogrooming green	allogrooming purple
461			allogrooming green	allogrooming green	allogrooming green	allogrooming purple
462			allogrooming green	allogrooming green	allogrooming green	allogrooming purple
463			allogrooming green	allogrooming green	allogrooming green	allogrooming purple
464			allogrooming green	allogrooming green	allogrooming green	allogrooming purple
465			allogrooming green	allogrooming green	allogrooming green	allogrooming purple
466			allogrooming green	allogrooming green	allogrooming green	allogrooming purple
467			allogrooming green	allogrooming green	allogrooming green	allogrooming purple
468			allogrooming green	allogrooming green	allogrooming green	allogrooming purple
469			allogrooming green	allogrooming green	allogrooming green	allogrooming purple
470			allogrooming green	allogrooming green	allogrooming green	allogrooming purple
471			allogrooming green	allogrooming green	allogrooming green	allogrooming purple
472			allogrooming green	allogrooming green	allogrooming green	allogrooming purple
473			allogrooming green	allogrooming green	allogrooming green	allogrooming purple
474			allogrooming green	allogrooming green	allogrooming green	allogrooming purple
475			allogrooming green	allogrooming green	allogrooming green	allogrooming purple
476			allogrooming green	allogrooming green	allogrooming green	allogrooming purple
477			allogrooming green	allogrooming green	allogrooming green	allogrooming purple
478			allogrooming green	allogrooming green	allogrooming green	allogrooming purple
479			allogrooming green	allogrooming green	allogrooming green	allogrooming purple
480			allogrooming green	allogrooming green	allogrooming green	allogrooming purple
481			allogrooming green	allogrooming green	allogrooming green	allogrooming purple
482			allogrooming green	allogrooming green	allogrooming green	allogrooming purple
483			allogrooming green	allogrooming green	allogrooming green	allogrooming purple
484			allogrooming green	allogrooming green	allogrooming green	allogrooming purple
485			allogrooming green	allogrooming green	allogrooming green	allogrooming purple
486			allogrooming green	allogrooming green	allogrooming green	allogrooming purple
487			allogrooming green	allogrooming green	allogrooming green	allogrooming purple
488			allogrooming green	allogrooming green	allogrooming green	allogrooming purple
489			allogrooming green	allogrooming green	allogrooming green	allogrooming purple
490			allogrooming green	allogrooming green	allogrooming green	allogrooming purple
491			allogrooming green	allogrooming green	allogrooming green	allogrooming purple
492			allogrooming green	allogrooming green	allogrooming green	allogrooming purple
493				allogrooming green	allogrooming green	allogrooming purple
494				allogrooming green	allogrooming green	allogrooming purple
495				allogrooming green	allogrooming green	allogrooming purple
496				allogrooming green	allogrooming green	allogrooming purple
497				allogrooming green	allogrooming green	allogrooming purple
498				allogrooming green	allogrooming green	allogrooming purple
499				allogrooming green	allogrooming green	allogrooming purple
500				allogrooming green	allogrooming green	allogrooming purple
501				allogrooming green	allogrooming green	allogrooming purple
502				allogrooming green	allogrooming green	allogrooming purple
503				allogrooming green	allogrooming green	allogrooming purple
504				allogrooming green	allogrooming green	allogrooming purple
505				allogrooming green	allogrooming green	allogrooming purple
506				allogrooming green	allogrooming green	allogrooming purple
507				allogrooming green	allogrooming green	allogrooming purple
508				allogrooming green	allogrooming green	allogrooming purple
509				allogrooming green	allogrooming green	allogrooming purple
510				allogrooming green	allogrooming green	allogrooming purple
511				allogrooming green	allogrooming green	allogrooming purple
512				allogrooming green	allogrooming green	allogrooming purple
513				allogrooming green	allogrooming green	allogrooming purple
514				allogrooming green	allogrooming green	allogrooming purple
515				allogrooming green	allogrooming green	allogrooming purple
516				allogrooming green	allogrooming green	allogrooming purple
517				allogrooming green	allogrooming green	allogrooming purple
518				allogrooming green	allogrooming green	allogrooming purple
519				allogrooming green	allogrooming green	allogrooming purple
520				allogrooming green	allogrooming green	allogrooming purple
521				allogrooming green	allogrooming green	allogrooming purple
522				allogrooming green	allogrooming green	allogrooming purple
523				allogrooming green	allogrooming green	allogrooming purple
524				allogrooming green	allogrooming green	allogrooming purple
525				allogrooming green	allogrooming green	allogrooming purple
526				allogrooming green	allogrooming green	allogrooming purple
527				allogrooming green	allogrooming green	allogrooming purple
528				allogrooming green	allogrooming green	allogrooming purple
529				allogrooming green	allogrooming green	allogrooming purple
530				allogrooming green	allogrooming green	allogrooming purple
531				allogrooming green	allogrooming green	allogrooming purple
532				allogrooming green	allogrooming green	allogrooming purple
533				allogrooming green	allogrooming green	allogrooming purple
534				allogrooming green	allogrooming green	allogrooming purple
535				allogrooming green	allogrooming green	allogrooming purple
536				allogrooming green	allogrooming green	allogrooming purple
537				allogrooming green	allogrooming green	allogrooming purple
538				allogrooming green	allogrooming green	allogrooming purple
539				allogrooming green	allogrooming green	allogrooming purple
540				allogrooming green	allogrooming green	allogrooming purple
541				allogrooming green	allogrooming green	allogrooming purple
542				allogrooming green	allogrooming green	allogrooming purple
543					allogrooming green	allogrooming purple
544					allogrooming green	allogrooming purple
545					allogrooming green	allogrooming purple
546					allogrooming green	allogrooming purple
547					allogrooming green	allogrooming purple
548					allogrooming green	allogrooming purple
549					allogrooming green	allogrooming purple
550					allogrooming green	allogrooming purple
551					allogrooming green	allogrooming purple
552					allogrooming green	allogrooming purple
553					allogrooming green	allogrooming purple
554					allogrooming green	allogrooming purple
555					allogrooming green	allogrooming purple
556					allogrooming green	allogrooming purple
557					allogrooming green	allogrooming purple
558					allogrooming green	allogrooming purple
559					allogrooming green	allogrooming purple
560					allogrooming green	allogrooming purple
561					allogrooming green	allogrooming purple
562					allogrooming green	allogrooming purple
563					allogrooming green	allogrooming purple
564					allogrooming green	allogrooming purple
565					allogrooming green	allogrooming purple
566					allogrooming green	allogrooming purple
567					allogrooming green	allogrooming purple
568					allogrooming green	allogrooming purple
569					allogrooming green	allogrooming purple
570					allogrooming green	allogrooming purple
571					allogrooming green	allogrooming purple
572					allogrooming green	allogrooming purple
573					allogrooming green	allogrooming purple
574					allogrooming green	allogrooming purple
575					allogrooming green	allogrooming purple
576					allogrooming green	allogrooming purple
577					allogrooming green	allogrooming purple
578					allogrooming green	allogrooming purple
579					allogrooming green	allogrooming purple
580					allogrooming green	allogrooming purple
581					allogrooming green	allogrooming purple
582					allogrooming green	allogrooming purple
583					allogrooming green	allogrooming purple
584					allogrooming green	allogrooming purple
585					allogrooming green	allogrooming purple
586					allogrooming green	allogrooming purple
587					allogrooming green	allogrooming purple
588					allogrooming green	allogrooming purple
589					allogrooming green	allogrooming purple
590					allogrooming green	allogrooming purple
591					allogrooming green	allogrooming purple
592					allogrooming green	allogrooming purple
593					allogrooming green	allogrooming purple
594					allogrooming green	allogrooming purple
595					allogrooming green	allogrooming purple
596					allogrooming green	allogrooming purple
597					allogrooming green	allogrooming purple
598					allogrooming green	allogrooming purple
599					allogrooming green	allogrooming purple
600					allogrooming green	allogrooming purple
601					allogrooming green	allogrooming purple
602					allogrooming green	allogrooming purple
603					allogrooming green	allogrooming purple
604					allogrooming green	allogrooming purple
605			antennating yellow		allogrooming green	allogrooming purple
606			allogrooming yellow		allogrooming green	allogrooming purple
607			allogrooming yellow		allogrooming green	allogrooming purple
608			allogrooming yellow		allogrooming green	allogrooming purple
609			allogrooming yellow		allogrooming green	allogrooming purple
610			allogrooming yellow		allogrooming green	allogrooming purple
611			allogrooming yellow		allogrooming green	allogrooming purple
612			allogrooming yellow		allogrooming green	allogrooming purple
613			allogrooming yellow		allogrooming green	allogrooming purple
614			allogrooming yellow		allogrooming green	allogrooming purple
615			allogrooming yellow		allogrooming green	allogrooming purple
616			allogrooming yellow		allogrooming green	allogrooming purple
617			allogrooming yellow		allogrooming green	allogrooming purple
618			allogrooming yellow		allogrooming green	allogrooming purple
619			allogrooming yellow		allogrooming green	allogrooming purple
620			allogrooming yellow		allogrooming green	allogrooming purple
621			allogrooming yellow		allogrooming green	allogrooming purple
622			allogrooming yellow		allogrooming green	allogrooming purple
623			allogrooming yellow		allogrooming green	allogrooming purple
624			allogrooming yellow		allogrooming green	allogrooming purple
625			allogrooming yellow		allogrooming green	allogrooming purple
626			allogrooming yellow	antennating blue	allogrooming green	allogrooming purple
627			allogrooming yellow		allogrooming green	allogrooming purple
628			allogrooming yellow		allogrooming green	allogrooming purple
629			allogrooming yellow		allogrooming green	allogrooming purple
630			allogrooming yellow		allogrooming green	allogrooming purple
631			allogrooming yellow		allogrooming green	allogrooming purple
632			allogrooming yellow		allogrooming green	allogrooming purple
633			allogrooming yellow		allogrooming green	allogrooming purple
634			allogrooming yellow		allogrooming green	allogrooming purple
635			allogrooming yellow		allogrooming green	allogrooming purple
636			allogrooming yellow		allogrooming green	allogrooming purple
637			allogrooming yellow		allogrooming green	allogrooming purple
638			allogrooming yellow		allogrooming green	allogrooming purple
639			allogrooming yellow		allogrooming green	allogrooming purple
640			allogrooming yellow		allogrooming green	allogrooming purple
641			allogrooming yellow		allogrooming green	allogrooming purple
642			allogrooming yellow		allogrooming green	allogrooming purple
643			allogrooming yellow		allogrooming green	allogrooming purple
644			allogrooming yellow		allogrooming green	allogrooming purple
645			allogrooming yellow		allogrooming green	allogrooming purple
646			allogrooming yellow		allogrooming green	allogrooming purple
647			allogrooming yellow		allogrooming green	allogrooming purple
648			allogrooming yellow		allogrooming green	allogrooming purple
649			allogrooming yellow		allogrooming green	allogrooming purple
650			allogrooming yellow		allogrooming green	allogrooming purple
651			allogrooming yellow		allogrooming green	allogrooming purple
652			allogrooming yellow		allogrooming green	allogrooming purple
653			allogrooming yellow		allogrooming green	allogrooming purple
654			allogrooming yellow		allogrooming green	allogrooming purple
655			allogrooming yellow		allogrooming green	allogrooming purple
656			allogrooming yellow		allogrooming green	allogrooming purple
657			allogrooming yellow		allogrooming green	allogrooming purple
658			allogrooming yellow		allogrooming green	allogrooming purple
659			allogrooming yellow		allogrooming green	allogrooming purple
660			allogrooming yellow		allogrooming green	allogrooming purple
661			allogrooming yellow		allogrooming green	allogrooming purple
662			allogrooming yellow		allogrooming green	allogrooming purple
663			allogrooming yellow		allogrooming green	allogrooming purple
664			allogrooming yellow		allogrooming green	allogrooming purple
665			allogrooming yellow		allogrooming green	allogrooming purple
666			allogrooming yellow		allogrooming green	allogrooming purple
667			allogrooming yellow		allogrooming green	allogrooming purple
668			allogrooming yellow		allogrooming green	allogrooming purple
669			allogrooming yellow		allogrooming green	allogrooming purple
670			allogrooming yellow		allogrooming green	allogrooming purple
671			allogrooming yellow		allogrooming green	allogrooming purple
672			allogrooming yellow		allogrooming green	allogrooming purple
673			allogrooming yellow		allogrooming green	allogrooming purple
674			allogrooming yellow		allogrooming green	allogrooming purple
675			allogrooming yellow		allogrooming green	allogrooming purple
676			allogrooming yellow		allogrooming green	allogrooming purple
677			allogrooming yellow		allogrooming green	allogrooming purple
678			allogrooming yellow		allogrooming green	allogrooming purple
679			allogrooming yellow		allogrooming green	allogrooming purple
680			allogrooming yellow		allogrooming green	allogrooming purple
681			allogrooming yellow		allogrooming green	allogrooming purple
682			allogrooming yellow		allogrooming green	allogrooming purple
683			allogrooming yellow		allogrooming green	allogrooming purple
684			allogrooming yellow		allogrooming green	allogrooming purple
685			allogrooming yellow		allogrooming green	allogrooming purple
686			allogrooming yellow		allogrooming green	allogrooming purple
687			allogrooming yellow		allogrooming green	allogrooming purple
688			allogrooming yellow		allogrooming green	allogrooming purple
689			allogrooming yellow		allogrooming green	allogrooming purple
690			allogrooming yellow		allogrooming green	allogrooming purple
691			allogrooming yellow		allogrooming green	allogrooming purple
692			allogrooming yellow		allogrooming green	allogrooming purple
693			allogrooming yellow		allogrooming green	allogrooming purple
694			allogrooming yellow		allogrooming green	allogrooming purple
695			allogrooming yellow		allogrooming green	allogrooming purple
696			allogrooming yellow		allogrooming green	allogrooming purple
697			allogrooming yellow		allogrooming green	allogrooming purple
698			allogrooming yellow		allogrooming green	allogrooming purple
699			allogrooming yellow		allogrooming green	allogrooming purple
700			allogrooming yellow		allogrooming green	allogrooming purple
701			allogrooming yellow		allogrooming green	allogrooming purple
702			allogrooming yellow		allogrooming green	allogrooming purple
703			allogrooming yellow		allogrooming green	allogrooming purple
704			allogrooming yellow		allogrooming green	allogrooming purple
705			allogrooming yellow		allogrooming green	allogrooming purple
706			allogrooming yellow		allogrooming green	allogrooming purple
707			allogrooming yellow		allogrooming green	allogrooming purple
708			allogrooming yellow		allogrooming green	allogrooming purple
709			allogrooming yellow		allogrooming green	allogrooming purple
710			allogrooming yellow		allogrooming green	allogrooming purple
711			allogrooming yellow		allogrooming green	allogrooming purple
712			allogrooming yellow		allogrooming green	allogrooming purple
713			allogrooming yellow		allogrooming green	allogrooming purple
714			allogrooming yellow		allogrooming green	allogrooming purple
715			allogrooming yellow		allogrooming green	allogrooming purple
716			allogrooming yellow		allogrooming green	allogrooming purple
717			allogrooming yellow		allogrooming green	allogrooming purple
718			allogrooming yellow		allogrooming green	allogrooming purple
719			allogrooming yellow		allogrooming green	allogrooming purple
720			allogrooming yellow		allogrooming green	allogrooming purple
721			allogrooming yellow		allogrooming green	allogrooming purple
722			allogrooming yellow		allogrooming green	allogrooming purple
723			allogrooming yellow		allogrooming green	allogrooming purple
724			allogrooming yellow		allogrooming green	allogrooming purple
725			allogrooming yellow		allogrooming green	allogrooming purple
726			allogrooming yellow		allogrooming green	allogrooming purple
727			allogrooming yellow		allogrooming green	allogrooming purple
728			allogrooming yellow		allogrooming green	allogrooming purple
729			allogrooming yellow		allogrooming green	allogrooming purple
730			allogrooming yellow		allogrooming green	allogrooming purple
731			allogrooming yellow		allogrooming green	allogrooming purple
732			allogrooming yellow		allogrooming green	allogrooming purple
733			allogrooming yellow		allogrooming green	allogrooming purple
734			allogrooming yellow		allogrooming green	allogrooming purple
735			allogrooming yellow		allogrooming green	allogrooming purple
736			allogrooming yellow		allogrooming green	allogrooming purple
737			allogrooming yellow		allogrooming green	allogrooming purple
738			allogrooming yellow		allogrooming green	allogrooming purple
739			allogrooming yellow		allogrooming green	allogrooming purple
740			allogrooming yellow		allogrooming green	allogrooming purple
741			allogrooming yellow		allogrooming green	allogrooming purple
742			allogrooming yellow		allogrooming green	allogrooming purple
743			allogrooming yellow		allogrooming green	allogrooming purple
744			allogrooming yellow		allogrooming green	allogrooming purple
745			allogrooming yellow		allogrooming green	allogrooming purple
746			allogrooming yellow		allogrooming green	allogrooming purple
747			allogrooming yellow		allogrooming green	allogrooming purple
748			allogrooming yellow		allogrooming green	allogrooming purple
749			allogrooming yellow		allogrooming green	allogrooming purple
750			allogrooming yellow		allogrooming green	allogrooming purple
751			allogrooming yellow		allogrooming green	allogrooming purple
752			allogrooming yellow		allogrooming green	allogrooming purple
753			allogrooming yellow		allogrooming green	allogrooming purple
754			allogrooming yellow		allogrooming green	allogrooming purple
755			allogrooming yellow		allogrooming green	allogrooming purple
756			allogrooming yellow		allogrooming green	allogrooming purple
757			allogrooming yellow		allogrooming green	allogrooming purple
758			allogrooming yellow		allogrooming green	allogrooming purple
759			allogrooming yellow		allogrooming green	allogrooming purple
760			allogrooming yellow		allogrooming green	allogrooming purple
761			allogrooming yellow		allogrooming green	allogrooming purple
762			allogrooming yellow		allogrooming green	allogrooming purple
763			allogrooming yellow		allogrooming green	allogrooming purple
764			allogrooming yellow		allogrooming green	allogrooming purple
765			allogrooming yellow		allogrooming green	allogrooming purple
766			allogrooming yellow		allogrooming green	allogrooming purple
767			allogrooming yellow		allogrooming green	allogrooming purple
768			allogrooming yellow		allogrooming green	allogrooming purple
769			allogrooming yellow		allogrooming green	allogrooming purple
770			allogrooming yellow		allogrooming green	allogrooming purple
771			allogrooming yellow		allogrooming green	allogrooming purple
772			allogrooming yellow		allogrooming green	allogrooming purple
773			allogrooming yellow		allogrooming green	allogrooming purple
774			allogrooming yellow		allogrooming green	allogrooming purple
775			allogrooming yellow		allogrooming green	allogrooming purple
776			allogrooming yellow		allogrooming green	allogrooming purple
777			allogrooming yellow		allogrooming green	allogrooming purple
778			allogrooming yellow		allogrooming green	allogrooming purple
779			allogrooming yellow		allogrooming green	allogrooming purple
780			allogrooming yellow		allogrooming green	allogrooming purple
781			allogrooming yellow		allogrooming green	allogrooming purple
782			allogrooming yellow		allogrooming green	allogrooming purple
783			allogrooming yellow		allogrooming green	allogrooming purple
784			allogrooming yellow		allogrooming green	allogrooming purple
785			allogrooming yellow		allogrooming green	allogrooming purple
786			allogrooming yellow		allogrooming green	allogrooming purple
787			allogrooming yellow		allogrooming green	allogrooming purple
788					allogrooming green	allogrooming purple
789					allogrooming green	allogrooming purple
790					allogrooming green	allogrooming purple
791					allogrooming green	allogrooming purple
792					allogrooming green	allogrooming purple
793					allogrooming green	allogrooming purple
794					allogrooming green	allogrooming purple
795					allogrooming green	allogrooming purple
796					allogrooming green	allogrooming purple
797					allogrooming green	allogrooming purple
798					allogrooming green	allogrooming purple
799					allogrooming green	allogrooming purple
800					allogrooming green	allogrooming purple
801					allogrooming green	allogrooming purple
802					allogrooming green	allogrooming purple
803					allogrooming green	allogrooming purple
804					allogrooming green	allogrooming purple
805					allogrooming green	allogrooming purple
806					allogrooming green	allogrooming purple
807					allogrooming green	allogrooming purple
808					allogrooming green	allogrooming purple
809					allogrooming green	allogrooming purple
810					allogrooming green	allogrooming purple
811					allogrooming green	allogrooming purple
812					allogrooming green	allogrooming purple
813					allogrooming green	allogrooming purple
814					allogrooming green	allogrooming purple
815					allogrooming green	allogrooming purple
816					allogrooming green	allogrooming purple
817					allogrooming green	allogrooming purple
818					allogrooming green	allogrooming purple
819			antennating yellow		allogrooming green	allogrooming purple
820					allogrooming green	allogrooming purple
821					allogrooming green	allogrooming purple
822					allogrooming green	allogrooming purple
823					allogrooming green	allogrooming purple
824					allogrooming green	allogrooming purple
825					allogrooming green	allogrooming purple
826					allogrooming green	allogrooming purple
827					allogrooming green	allogrooming purple
828					allogrooming green
829					allogrooming green
830					allogrooming green
831					allogrooming green
832					allogrooming green
833					allogrooming green
834					allogrooming green
835					allogrooming green
836					allogrooming green
837			antennating purple	antennating red	allogrooming green
838					allogrooming green
839					allogrooming green
840					allogrooming green
841					allogrooming green
842					allogrooming green
843					allogrooming green
844					allogrooming green
845					allogrooming green
846					allogrooming green
847					allogrooming green
848					allogrooming green
849					allogrooming green
850					allogrooming green
851					allogrooming green
852					allogrooming green
853					allogrooming green
854					allogrooming green
855					allogrooming green
856					allogrooming green
857					allogrooming green
858					allogrooming green
859					allogrooming green
860					allogrooming green
861					allogrooming green
862					allogrooming green
863					allogrooming green
864					allogrooming green
865					allogrooming green
866					allogrooming green
867					allogrooming green
868					allogrooming green
869					allogrooming green
870					allogrooming green
871					allogrooming green
872					allogrooming green
873					allogrooming green
874					allogrooming green
875					allogrooming green
876					allogrooming green
877					allogrooming green
878					allogrooming green
879					allogrooming green
880					allogrooming green
881					allogrooming green
882					allogrooming green
883					allogrooming green
884					allogrooming green
885					allogrooming green
886					allogrooming green
887					allogrooming green
888					allogrooming green
889					allogrooming green
890					allogrooming green
891					allogrooming green
892					allogrooming green
893					allogrooming green
894					allogrooming green
895					allogrooming green
896					allogrooming green
897					allogrooming green
898					allogrooming green
899					allogrooming green
900					allogrooming green
901					allogrooming green
902					allogrooming green
903					allogrooming green
904					allogrooming green
905					allogrooming green
906					allogrooming green
907					allogrooming green
908					allogrooming green
909					allogrooming green
910					allogrooming green
911					allogrooming green
912					allogrooming green
913					allogrooming green
914					allogrooming green
915					allogrooming green
916					allogrooming green
917					allogrooming green
918					allogrooming green
919					allogrooming green
920					allogrooming green
921					allogrooming green
922					allogrooming green
923					allogrooming green	allogrooming purple
924					allogrooming green	allogrooming purple
925					allogrooming green	allogrooming purple
926					allogrooming green	allogrooming purple
927					allogrooming green	allogrooming purple
928					allogrooming green	allogrooming purple
929					allogrooming green	allogrooming purple
930					allogrooming green	allogrooming purple
931					allogrooming green	allogrooming purple
932					allogrooming green	allogrooming purple
933					allogrooming green	allogrooming purple
934					allogrooming green	allogrooming purple
935					allogrooming green	allogrooming purple
936					allogrooming green	allogrooming purple
937					allogrooming green	allogrooming purple
938					allogrooming green	allogrooming purple
939					allogrooming green	allogrooming purple
940					allogrooming green	allogrooming purple
941					allogrooming green	allogrooming purple
942					allogrooming green	allogrooming purple
943					allogrooming green	allogrooming purple
944					allogrooming green	allogrooming purple
945					allogrooming green	allogrooming purple
946					allogrooming green	allogrooming purple
947					allogrooming green	allogrooming purple
948					allogrooming green	allogrooming purple
949					allogrooming green	allogrooming purple
950					allogrooming green	allogrooming purple
951					allogrooming green	allogrooming purple
952					allogrooming green	allogrooming purple
953					allogrooming green	allogrooming purple
954					allogrooming green	allogrooming purple
955					allogrooming green	allogrooming purple
956					allogrooming green	allogrooming purple
957					allogrooming green	allogrooming purple
958					allogrooming green	allogrooming purple
959					allogrooming green	allogrooming purple
960					allogrooming green	allogrooming purple
961					allogrooming green	allogrooming purple
962					allogrooming green	allogrooming purple
963					allogrooming green	allogrooming purple
964					allogrooming green	allogrooming purple
965					allogrooming green	allogrooming purple
966					allogrooming green	allogrooming purple
967					allogrooming green	allogrooming purple
968					allogrooming green	allogrooming purple
969					allogrooming green	allogrooming purple
970					allogrooming green	allogrooming purple
971					allogrooming green	allogrooming purple
972					allogrooming green	allogrooming purple
973					allogrooming green	allogrooming purple
974					allogrooming green	allogrooming purple
975					allogrooming green	allogrooming purple
976					allogrooming green	allogrooming purple
977					allogrooming green	allogrooming purple
978					allogrooming green	allogrooming purple
979					allogrooming green	allogrooming purple
980					allogrooming green	allogrooming purple
981					allogrooming green	allogrooming purple
982					allogrooming green	allogrooming purple
983					allogrooming green	allogrooming purple
984					allogrooming green	allogrooming purple
985					allogrooming green	allogrooming purple
986					allogrooming green	allogrooming purple
987					allogrooming green	allogrooming purple
988					allogrooming green	allogrooming purple
989					allogrooming green	allogrooming purple
990					allogrooming green	allogrooming purple
991					allogrooming green	allogrooming purple
992					allogrooming green	allogrooming purple
993					allogrooming green	allogrooming purple
994					allogrooming green	allogrooming purple
995					allogrooming green	allogrooming purple
996					allogrooming green	allogrooming purple
997					allogrooming green	allogrooming purple
998					allogrooming green	allogrooming purple
999					allogrooming green	allogrooming purple
1000					allogrooming green	allogrooming purple
1001					allogrooming green	allogrooming purple
1002					allogrooming green	allogrooming purple
1003					allogrooming green	allogrooming purple
1004					allogrooming green	allogrooming purple
1005					allogrooming green	allogrooming purple
1006					allogrooming green	allogrooming purple
1007					allogrooming green	allogrooming purple
1008					allogrooming green	allogrooming purple
1009					allogrooming green	allogrooming purple
1010					allogrooming green	allogrooming purple
1011					allogrooming green	allogrooming purple
1012					allogrooming green	allogrooming purple
1013					allogrooming green	allogrooming purple
1014					allogrooming green	allogrooming purple
1015					allogrooming green	allogrooming purple
1016					allogrooming green	allogrooming purple
1017					allogrooming green	allogrooming purple
1018					allogrooming green	allogrooming purple
1019					allogrooming green	allogrooming purple
1020					allogrooming green	allogrooming purple
1021					allogrooming green	allogrooming purple
1022					allogrooming green	allogrooming purple
1023					allogrooming green	allogrooming purple
1024					allogrooming green	allogrooming purple
1025					allogrooming green	allogrooming purple
1026					allogrooming green	allogrooming purple
1027					allogrooming green	allogrooming purple
1028					allogrooming green	allogrooming purple
1029					allogrooming green	allogrooming purple
1030					allogrooming green	allogrooming purple
1031					allogrooming green	allogrooming purple
1032					allogrooming green	allogrooming purple
1033					allogrooming green	allogrooming purple
1034					allogrooming green	allogrooming purple
1035					allogrooming green	allogrooming purple
1036					allogrooming green	allogrooming purple
1037					allogrooming green	allogrooming purple
1038					allogrooming green	allogrooming purple
1039					allogrooming green	allogrooming purple
1040					allogrooming green	allogrooming purple
1041					allogrooming green	allogrooming purple
1042					allogrooming green	allogrooming purple
1043					allogrooming green	allogrooming purple
1044					allogrooming green	allogrooming purple
1045					allogrooming green	allogrooming purple
1046					allogrooming green	allogrooming purple
1047					allogrooming green	allogrooming purple
1048					allogrooming green	allogrooming purple
1049					allogrooming green	allogrooming purple
1050					allogrooming green	allogrooming purple
1051					allogrooming green	allogrooming purple
1052					allogrooming green	allogrooming purple
1053					allogrooming green	allogrooming purple
1054					allogrooming green	allogrooming purple
1055					allogrooming green	allogrooming purple
1056					allogrooming green	allogrooming purple
1057					allogrooming green	allogrooming purple
1058					allogrooming green	allogrooming purple
1059					allogrooming green	allogrooming purple
1060					allogrooming green	allogrooming purple
1061					allogrooming green	allogrooming purple
1062					allogrooming green	allogrooming purple
1063					allogrooming green	allogrooming purple
1064					allogrooming green	allogrooming purple
1065					allogrooming green	allogrooming purple
1066					allogrooming green	allogrooming purple
1067					allogrooming green	allogrooming purple
1068					allogrooming green	allogrooming purple
1069					allogrooming green	allogrooming purple
1070					allogrooming green	allogrooming purple
1071					allogrooming green	allogrooming purple
1072					allogrooming green	allogrooming purple
1073					allogrooming green	allogrooming purple
1074					allogrooming green	allogrooming purple
1075					allogrooming green	allogrooming purple
1076					allogrooming green	allogrooming purple
1077					allogrooming green	allogrooming purple
1078					allogrooming green	allogrooming purple
1079					allogrooming green	allogrooming purple
1080					allogrooming green	allogrooming purple
1081					allogrooming green	allogrooming purple
1082					allogrooming green	allogrooming purple
1083					allogrooming green	allogrooming purple
1084					allogrooming green	allogrooming purple
1085					allogrooming green	allogrooming purple
1086					allogrooming green	allogrooming purple
1087					allogrooming green	allogrooming purple
1088					allogrooming green	allogrooming purple
1089					allogrooming green	allogrooming purple
1090					allogrooming green	allogrooming purple
1091					allogrooming green	allogrooming purple
1092					allogrooming green	allogrooming purple
1093					allogrooming green	allogrooming purple
1094					allogrooming green	allogrooming purple
1095					allogrooming green	allogrooming purple
1096					allogrooming green	allogrooming purple
1097					allogrooming green	allogrooming purple
1098					allogrooming green	allogrooming purple
1099					allogrooming green	allogrooming purple
1100					allogrooming green	allogrooming purple
1101					allogrooming green	allogrooming purple
1102					allogrooming green	allogrooming purple
1103					allogrooming green	allogrooming purple
1104					allogrooming green	allogrooming purple
1105					allogrooming green	allogrooming purple
1106					allogrooming green	allogrooming purple
1107					allogrooming green	allogrooming purple
1108					allogrooming green	allogrooming purple
1109					allogrooming green	allogrooming purple
1110					allogrooming green	allogrooming purple
1111					allogrooming green	allogrooming purple
1112					allogrooming green	allogrooming purple
1113					allogrooming green	allogrooming purple
1114					allogrooming green	allogrooming purple
1115					allogrooming green	allogrooming purple
1116					allogrooming green	allogrooming purple
1117					allogrooming green	allogrooming purple
1118					allogrooming green	allogrooming purple
1119					allogrooming green	allogrooming purple
1120					allogrooming green	allogrooming purple
1121					allogrooming green	allogrooming purple
1122					allogrooming green	allogrooming purple
1123					allogrooming green	allogrooming purple
1124					allogrooming green	allogrooming purple
1125					allogrooming green	allogrooming purple
1126					allogrooming green	allogrooming purple
1127					allogrooming green	allogrooming purple
1128					allogrooming green	allogrooming purple
1129					allogrooming green	allogrooming purple
1130					allogrooming green	allogrooming purple
1131					allogrooming green	allogrooming purple
1132					allogrooming green	allogrooming purple
1133					allogrooming green	allogrooming purple
1134					allogrooming green	allogrooming purple
1135					allogrooming green	allogrooming purple
1136					allogrooming green	allogrooming purple
1137					allogrooming green	allogrooming purple
1138					allogrooming green	allogrooming purple
1139					allogrooming green	allogrooming purple
1140					allogrooming green	allogrooming purple
1141					allogrooming green	allogrooming purple
1142					allogrooming green	allogrooming purple
1143					allogrooming green	allogrooming purple
1144					allogrooming green	allogrooming purple
1145					allogrooming green	allogrooming purple
1146					allogrooming green	allogrooming purple
1147					allogrooming green	allogrooming purple
1148					allogrooming green	allogrooming purple
1149					allogrooming green	allogrooming purple
1150					allogrooming green	allogrooming purple
1151					allogrooming green	allogrooming purple
1152					allogrooming green	allogrooming purple
1153					allogrooming green	allogrooming purple
1154					allogrooming green	allogrooming purple
1155					allogrooming green	allogrooming purple
1156					allogrooming green	allogrooming purple
1157					allogrooming green	allogrooming purple
1158					allogrooming green	allogrooming purple
1159		antennating blue			allogrooming green	allogrooming purple
1160					allogrooming green	allogrooming purple
1161					allogrooming green	allogrooming purple
1162					allogrooming green	allogrooming purple
1163					allogrooming green	allogrooming purple
1164					allogrooming green	allogrooming purple
1165					allogrooming green	allogrooming purple
1166					allogrooming green	allogrooming purple
1167					allogrooming green	allogrooming purple
1168					allogrooming green	allogrooming purple
1169					allogrooming green	allogrooming purple
1170					allogrooming green	allogrooming purple
1171					allogrooming green	allogrooming purple
1172					allogrooming green	allogrooming purple
1173					allogrooming green	allogrooming purple
1174					allogrooming green	allogrooming purple
1175					allogrooming green	allogrooming purple
1176					allogrooming green	allogrooming purple
1177					allogrooming green	allogrooming purple
1178					allogrooming green	allogrooming purple
1179					allogrooming green	allogrooming purple
1180					allogrooming green	allogrooming purple
1181					allogrooming green	allogrooming purple
1182					allogrooming green	allogrooming purple
1183					allogrooming green	allogrooming purple
1184					allogrooming green	allogrooming purple
1185					allogrooming green	allogrooming purple
1186					allogrooming green	allogrooming purple
1187					allogrooming green	allogrooming purple
1188					allogrooming green	allogrooming purple
1189					allogrooming green	allogrooming purple
1190					allogrooming green	allogrooming purple
1191					allogrooming green	allogrooming purple
1192					allogrooming green	allogrooming purple
1193					allogrooming green	allogrooming purple
1194					allogrooming green	allogrooming purple
1195					allogrooming green	allogrooming purple
1196					allogrooming green	allogrooming purple
1197					allogrooming green	allogrooming purple
1198					allogrooming green	allogrooming purple
1199					allogrooming green	allogrooming purple
1200					allogrooming green	allogrooming purple
1201					allogrooming green	allogrooming purple
1202					allogrooming green	allogrooming purple
1203					allogrooming green	allogrooming purple
1204					allogrooming green	allogrooming purple
1205					allogrooming green	allogrooming purple
1206					allogrooming green	allogrooming purple
1207					allogrooming green	allogrooming purple
1208					allogrooming green	allogrooming purple
1209					allogrooming green	allogrooming purple
1210					allogrooming green	allogrooming purple
1211					allogrooming green	allogrooming purple
1212					allogrooming green	allogrooming purple
1213					allogrooming green	allogrooming purple
1214					allogrooming green	allogrooming purple
1215					allogrooming green	allogrooming purple
1216					allogrooming green	allogrooming purple
1217					allogrooming green	allogrooming purple
1218					allogrooming green	allogrooming purple
1219					allogrooming green	allogrooming purple
1220					allogrooming green	allogrooming purple
1221					allogrooming green	allogrooming purple
1222					allogrooming green	allogrooming purple
1223					allogrooming green	allogrooming purple
1224					allogrooming green	allogrooming purple
1225					allogrooming green	allogrooming purple
1226					allogrooming green	allogrooming purple
1227					allogrooming green	allogrooming purple
1228					allogrooming green	allogrooming purple
1229					allogrooming green	allogrooming purple
1230					allogrooming green	allogrooming purple
1231					allogrooming green	allogrooming purple
1232					allogrooming green	allogrooming purple
1233					allogrooming green	allogrooming purple
1234					allogrooming green	allogrooming purple
1235					allogrooming green	allogrooming purple
1236					allogrooming green	allogrooming purple
1237					allogrooming green	allogrooming purple
1238					allogrooming green	allogrooming purple
1239					allogrooming green	allogrooming purple
1240					allogrooming green	allogrooming purple
1241					allogrooming green	allogrooming purple
1242					allogrooming green	allogrooming purple
1243					allogrooming green	allogrooming purple
1244					allogrooming green	allogrooming purple
1245					allogrooming green	allogrooming purple
1246					allogrooming green	allogrooming purple
1247					allogrooming green	allogrooming purple
1248					allogrooming green	allogrooming purple
1249					allogrooming green	allogrooming purple
1250					allogrooming green	allogrooming purple
1251					allogrooming green	allogrooming purple
1252					allogrooming green	allogrooming purple
1253					allogrooming green	allogrooming purple
1254					allogrooming green	allogrooming purple
1255					allogrooming green	allogrooming purple
1256					allogrooming green	allogrooming purple
1257					allogrooming green	allogrooming purple
1258					allogrooming green	allogrooming purple
1259					allogrooming green	allogrooming purple
1260					allogrooming green	allogrooming purple
1261					allogrooming green	allogrooming purple
1262					allogrooming green	allogrooming purple
1263					allogrooming green	allogrooming purple
1264					allogrooming green	allogrooming purple
1265					allogrooming green
1266					allogrooming green
1267					allogrooming green
1268					allogrooming green
1269					allogrooming green
1270					allogrooming green
1271					allogrooming green
1272					allogrooming green
1273					allogrooming green
1274					allogrooming green
1275					allogrooming green
1276					allogrooming green
1277					allogrooming green
1278					allogrooming green
1279					allogrooming green
1280					allogrooming green
1281					allogrooming green
1282					allogrooming green
1283					allogrooming green
1284					allogrooming green
1285					allogrooming green
1286					allogrooming green
1287					allogrooming green
1288					allogrooming green
1289					allogrooming green
1290					allogrooming green
1291					allogrooming green
1292					allogrooming green
1293					allogrooming green
1294					allogrooming green
1295					allogrooming green
1296					allogrooming green
1297					allogrooming green
1298					allogrooming green
1299					allogrooming green
1300					allogrooming green
1301					allogrooming green
1302
1303
1304
1305
1306
1307
1308
1309
1310
1311
1312						antennating red
1313
1314
1315
1316
1317	antennating purple
1318
1319
1320
1321
1322
1323
1324
1325
1326
1327
1328				antennating orange
1329				allogrooming orange
1330				allogrooming orange
1331				allogrooming orange
1332				allogrooming orange
1333				allogrooming orange
1334				allogrooming orange
1335				allogrooming orange
1336				allogrooming orange
1337				allogrooming orange
1338				allogrooming orange
1339				allogrooming orange
1340				allogrooming orange
1341				allogrooming orange
1342				allogrooming orange
1343				allogrooming orange
1344				allogrooming orange
1345				allogrooming orange
1346				allogrooming orange
1347				allogrooming orange
1348				allogrooming orange
1349				allogrooming orange
1350				allogrooming orange
1351				allogrooming orange
1352				allogrooming orange
1353				allogrooming orange
1354				allogrooming orange
1355				allogrooming orange
1356				allogrooming orange
1357				allogrooming orange
1358				allogrooming orange
1359				allogrooming orange
1360				allogrooming orange
1361				allogrooming orange
1362				allogrooming orange
1363				allogrooming orange
1364				allogrooming orange
1365				allogrooming orange
1366				allogrooming orange
1367				allogrooming orange
1368				allogrooming orange
1369				allogrooming orange
1370				allogrooming orange
1371				allogrooming orange
1372				allogrooming orange
1373				allogrooming orange
1374				allogrooming orange
1375				allogrooming orange
1376				allogrooming orange
1377				allogrooming orange
1378				allogrooming orange
1379				allogrooming orange
1380				allogrooming orange
1381				allogrooming orange
1382				allogrooming orange
1383				allogrooming orange
1384				allogrooming orange
1385				allogrooming orange
1386				allogrooming orange
1387				allogrooming orange
1388				allogrooming orange
1389				allogrooming orange
1390				allogrooming orange
1391				allogrooming orange
1392				allogrooming orange
1393				allogrooming orange
1394				allogrooming orange
1395				allogrooming orange
1396				allogrooming orange
1397				allogrooming orange
1398				allogrooming orange
1399				allogrooming orange
1400				allogrooming orange
1401				allogrooming orange
1402				allogrooming orange
1403				allogrooming orange
1404				allogrooming orange
1405				allogrooming orange
1406				allogrooming orange
1407				allogrooming orange
1408				allogrooming orange
1409				allogrooming orange
1410				allogrooming orange
1411				allogrooming orange
1412				allogrooming orange
1413				allogrooming orange
1414				allogrooming orange
1415				allogrooming orange
1416				allogrooming orange
1417				allogrooming orange
1418				allogrooming orange
1419				allogrooming orange
1420				allogrooming orange
1421				allogrooming orange
1422				allogrooming orange
1423				allogrooming orange
1424				allogrooming orange
1425				allogrooming orange
1426				allogrooming orange
1427				allogrooming orange
1428				allogrooming orange
1429				allogrooming orange
1430				allogrooming orange
1431				allogrooming orange
1432				allogrooming orange
1433				allogrooming orange
1434				allogrooming orange
1435				allogrooming orange
1436				allogrooming orange
1437				allogrooming orange
1438				allogrooming orange
1439				allogrooming orange
1440				allogrooming orange
1441				allogrooming orange
1442				allogrooming orange	antennating green
1443				allogrooming orange	allogrooming green
1444				allogrooming orange	allogrooming green
1445				allogrooming orange	allogrooming green
1446				allogrooming orange	allogrooming green
1447				allogrooming orange	allogrooming green
1448				allogrooming orange	allogrooming green
1449				allogrooming orange	allogrooming green
1450				allogrooming orange	allogrooming green
1451				allogrooming orange	allogrooming green
1452				allogrooming orange	allogrooming green
1453				allogrooming orange	allogrooming green
1454				allogrooming orange	allogrooming green
1455				allogrooming orange	allogrooming green
1456				allogrooming orange	allogrooming green
1457				allogrooming orange	allogrooming green
1458				allogrooming orange	allogrooming green
1459				allogrooming orange	allogrooming green
1460				allogrooming orange	allogrooming green
1461				allogrooming orange	allogrooming green
1462				allogrooming orange	allogrooming green
1463				allogrooming orange	allogrooming green
1464				allogrooming orange	allogrooming green
1465				allogrooming orange	allogrooming green
1466				allogrooming orange	allogrooming green
1467				allogrooming orange	allogrooming green
1468				allogrooming orange	allogrooming green
1469				allogrooming orange	allogrooming green
1470				allogrooming orange	allogrooming green
1471				allogrooming orange	allogrooming green
1472				allogrooming orange	allogrooming green
1473				allogrooming orange	allogrooming green
1474				allogrooming orange	allogrooming green
1475				allogrooming orange	allogrooming green
1476				allogrooming orange	allogrooming green
1477				allogrooming orange	allogrooming green
1478				allogrooming orange	allogrooming green
1479				allogrooming orange	allogrooming green
1480				allogrooming orange	allogrooming green
1481				allogrooming orange	allogrooming green
1482				allogrooming orange	allogrooming green
1483				allogrooming orange	allogrooming green
1484				allogrooming orange	allogrooming green
1485				allogrooming orange	allogrooming green
1486				allogrooming orange	allogrooming green
1487				allogrooming orange	allogrooming green
1488				allogrooming orange	allogrooming green
1489				allogrooming orange	allogrooming green
1490				allogrooming orange	allogrooming green
1491				allogrooming orange	allogrooming green
1492				allogrooming orange	allogrooming green
1493				allogrooming orange	allogrooming green
1494				allogrooming orange	allogrooming green
1495				allogrooming orange	allogrooming green
1496				allogrooming orange	allogrooming green
1497				allogrooming orange	allogrooming green
1498				allogrooming orange	allogrooming green
1499				allogrooming orange	allogrooming green
1500				allogrooming orange	allogrooming green
1501				allogrooming orange	allogrooming green
1502				allogrooming orange	allogrooming green
1503				allogrooming orange	allogrooming green
1504				allogrooming orange	allogrooming green
1505				allogrooming orange	allogrooming green
1506				allogrooming orange	allogrooming green
1507				allogrooming orange	allogrooming green
1508				allogrooming orange	allogrooming green
1509				allogrooming orange	allogrooming green
1510				allogrooming orange	allogrooming green
1511				allogrooming orange	allogrooming green
1512				allogrooming orange	allogrooming green
1513				allogrooming orange	allogrooming green
1514				allogrooming orange	allogrooming green
1515				allogrooming orange	allogrooming green
1516				allogrooming orange	allogrooming green
1517				allogrooming orange	allogrooming green
1518				allogrooming orange	allogrooming green
1519				allogrooming orange	allogrooming green
1520				allogrooming orange	allogrooming green
1521				allogrooming orange	allogrooming green
1522				allogrooming orange	allogrooming green
1523				allogrooming orange	allogrooming green
1524				allogrooming orange	allogrooming green
1525				allogrooming orange	allogrooming green
1526				allogrooming orange	allogrooming green
1527				allogrooming orange	allogrooming green
1528				allogrooming orange	allogrooming green
1529				allogrooming orange	allogrooming green
1530				allogrooming orange	allogrooming green
1531				allogrooming orange	allogrooming green
1532				allogrooming orange	allogrooming green
1533				allogrooming orange	allogrooming green
1534				allogrooming orange	allogrooming green
1535				allogrooming orange	allogrooming green
1536				allogrooming orange	allogrooming green
1537				allogrooming orange	allogrooming green
1538				allogrooming orange	allogrooming green
1539				allogrooming orange	allogrooming green
1540				allogrooming orange	allogrooming green
1541				allogrooming orange	allogrooming green
1542				allogrooming orange	allogrooming green
1543				allogrooming orange	allogrooming green
1544				allogrooming orange	allogrooming green
1545				allogrooming orange	allogrooming green
1546				allogrooming orange	allogrooming green
1547				allogrooming orange	allogrooming green
1548				allogrooming orange	allogrooming green
1549				allogrooming orange	allogrooming green
1550				allogrooming orange	allogrooming green
1551				allogrooming orange	allogrooming green
1552				allogrooming orange	allogrooming green
1553				allogrooming orange	allogrooming green
1554				allogrooming orange	allogrooming green
1555				allogrooming orange	allogrooming green
1556				allogrooming orange	allogrooming green
1557				allogrooming orange	allogrooming green
1558				allogrooming orange	allogrooming green
1559				allogrooming orange	allogrooming green
1560				allogrooming orange	allogrooming green
1561				allogrooming orange	allogrooming green
1562				allogrooming orange	allogrooming green
1563				allogrooming orange	allogrooming green
1564				allogrooming orange	allogrooming green
1565				allogrooming orange	allogrooming green
1566				allogrooming orange	allogrooming green
1567				allogrooming orange	allogrooming green
1568				allogrooming orange	allogrooming green
1569				allogrooming orange	allogrooming green
1570				allogrooming orange	allogrooming green
1571				allogrooming orange	allogrooming green
1572				allogrooming orange	allogrooming green
1573				allogrooming orange	allogrooming green
1574				allogrooming orange	allogrooming green
1575				allogrooming orange	allogrooming green
1576				allogrooming orange	allogrooming green
1577				allogrooming orange	allogrooming green
1578				allogrooming orange	allogrooming green
1579				allogrooming orange	allogrooming green
1580				allogrooming orange	allogrooming green
1581				allogrooming orange	allogrooming green
1582				allogrooming orange	allogrooming green
1583				allogrooming orange	allogrooming green
1584				allogrooming orange	allogrooming green
1585				allogrooming orange	allogrooming green
1586				allogrooming orange	allogrooming green
1587				allogrooming orange	allogrooming green
1588				allogrooming orange	allogrooming green
1589				allogrooming orange	allogrooming green
1590				allogrooming orange	allogrooming green
1591				allogrooming orange	allogrooming green
1592				allogrooming orange	allogrooming green
1593				allogrooming orange	allogrooming green
1594				allogrooming orange	allogrooming green
1595				allogrooming orange	allogrooming green
1596				allogrooming orange	allogrooming green
1597				allogrooming orange	allogrooming green
1598				allogrooming orange	allogrooming green
1599				allogrooming orange	allogrooming green
1600				allogrooming orange	allogrooming green
1601				allogrooming orange	allogrooming green
1602				allogrooming orange	allogrooming green
1603				allogrooming orange	allogrooming green
1604				allogrooming orange	allogrooming green
1605				allogrooming orange	allogrooming green
1606				allogrooming orange	allogrooming green
1607				allogrooming orange	allogrooming green
1608				allogrooming orange	allogrooming green
1609				allogrooming orange	allogrooming green
1610				allogrooming orange	allogrooming green
1611				allogrooming orange	allogrooming green
1612				allogrooming orange	allogrooming green
1613				allogrooming orange	allogrooming green
1614				allogrooming orange	allogrooming green
1615				allogrooming orange	allogrooming green
1616				allogrooming orange	allogrooming green
1617				allogrooming orange	allogrooming green
1618				allogrooming orange	allogrooming green
1619				allogrooming orange	allogrooming green
1620				allogrooming orange	allogrooming green
1621				allogrooming orange	allogrooming green
1622				allogrooming orange	allogrooming green
1623				allogrooming orange	allogrooming green
1624				allogrooming orange	allogrooming green
1625				allogrooming orange	allogrooming green
1626				allogrooming orange	allogrooming green
1627				allogrooming orange	allogrooming green
1628				allogrooming orange	allogrooming green
1629				allogrooming orange	allogrooming green
1630				allogrooming orange	allogrooming green
1631				allogrooming orange	allogrooming green
1632				allogrooming orange	allogrooming green
1633				allogrooming orange	allogrooming green
1634				allogrooming orange	allogrooming green
1635				allogrooming orange	allogrooming green
1636				allogrooming orange	allogrooming green
1637				allogrooming orange	allogrooming green
1638				allogrooming orange	allogrooming green
1639				allogrooming orange	allogrooming green
1640				allogrooming orange	allogrooming green
1641				allogrooming orange	allogrooming green
1642				allogrooming orange	allogrooming green	antennating purple
1643				allogrooming orange	allogrooming green	allogrooming purple
1644				allogrooming orange	allogrooming green	allogrooming purple
1645				allogrooming orange	allogrooming green	allogrooming purple
1646				allogrooming orange	allogrooming green	allogrooming purple
1647				allogrooming orange	allogrooming green	allogrooming purple
1648				allogrooming orange	allogrooming green	allogrooming purple
1649				allogrooming orange	allogrooming green	allogrooming purple
1650				allogrooming orange	allogrooming green	allogrooming purple
1651				allogrooming orange	allogrooming green	allogrooming purple
1652				allogrooming orange	allogrooming green	allogrooming purple
1653				allogrooming orange	allogrooming green	allogrooming purple
1654				allogrooming orange	allogrooming green	allogrooming purple
1655				allogrooming orange	allogrooming green	allogrooming purple
1656				allogrooming orange	allogrooming green	allogrooming purple
1657				allogrooming orange	allogrooming green	allogrooming purple
1658				allogrooming orange	allogrooming green	allogrooming purple
1659				allogrooming orange	allogrooming green	allogrooming purple
1660				allogrooming orange	allogrooming green	allogrooming purple
1661				allogrooming orange	allogrooming green	allogrooming purple
1662				allogrooming orange	allogrooming green	allogrooming purple
1663				allogrooming orange	allogrooming green	allogrooming purple
1664				allogrooming orange	allogrooming green	allogrooming purple
1665				allogrooming orange	allogrooming green	allogrooming purple
1666				allogrooming orange	allogrooming green	allogrooming purple
1667				allogrooming orange	allogrooming green	allogrooming purple
1668				allogrooming orange	allogrooming green	allogrooming purple
1669				allogrooming orange	allogrooming green	allogrooming purple
1670				allogrooming orange	allogrooming green	allogrooming purple
1671				allogrooming orange	allogrooming green	allogrooming purple
1672				allogrooming orange	allogrooming green	allogrooming purple
1673				allogrooming orange	allogrooming green	allogrooming purple
1674				allogrooming orange	allogrooming green	allogrooming purple
1675				allogrooming orange	allogrooming green	allogrooming purple
1676				allogrooming orange	allogrooming green	allogrooming purple
1677				allogrooming orange	allogrooming green	allogrooming purple
1678				allogrooming orange	allogrooming green	allogrooming purple
1679				allogrooming orange	allogrooming green	allogrooming purple
1680				allogrooming orange	allogrooming green	allogrooming purple
1681				allogrooming orange	allogrooming green	allogrooming purple
1682				allogrooming orange	allogrooming green	allogrooming purple
1683				allogrooming orange	allogrooming green	allogrooming purple
1684				allogrooming orange	allogrooming green	allogrooming purple
1685				allogrooming orange	allogrooming green	allogrooming purple
1686				allogrooming orange	allogrooming green	allogrooming purple
1687				allogrooming orange	allogrooming green	allogrooming purple
1688				allogrooming orange	allogrooming green	allogrooming purple
1689				allogrooming orange	allogrooming green	allogrooming purple
1690				allogrooming orange	allogrooming green	allogrooming purple
1691				allogrooming orange	allogrooming green	allogrooming purple
1692				allogrooming orange	allogrooming green	allogrooming purple
1693				allogrooming orange	allogrooming green	allogrooming purple
1694				allogrooming orange	allogrooming green	allogrooming purple
1695				allogrooming orange	allogrooming green	allogrooming purple
1696				allogrooming orange	allogrooming green	allogrooming purple
1697				allogrooming orange	allogrooming green	allogrooming purple
1698				allogrooming orange	allogrooming green	allogrooming purple
1699				allogrooming orange	allogrooming green	allogrooming purple
1700				allogrooming orange	allogrooming green	allogrooming purple
1701				allogrooming orange	allogrooming green	allogrooming purple
1702				allogrooming orange	allogrooming green	allogrooming purple
1703				allogrooming orange	allogrooming green	allogrooming purple
1704				allogrooming orange	allogrooming green	allogrooming purple
1705				allogrooming orange	allogrooming green	allogrooming purple
1706				allogrooming orange	allogrooming green	allogrooming purple
1707				allogrooming orange	allogrooming green	allogrooming purple
1708				allogrooming orange	allogrooming green	allogrooming purple
1709				allogrooming orange	allogrooming green	allogrooming purple
1710				allogrooming orange	allogrooming green	allogrooming purple
1711				allogrooming orange	allogrooming green	allogrooming purple
1712				allogrooming orange	allogrooming green	allogrooming purple
1713				allogrooming orange	allogrooming green	allogrooming purple
1714				allogrooming orange	allogrooming green	allogrooming purple
1715				allogrooming orange	allogrooming green	allogrooming purple
1716				allogrooming orange	allogrooming green	allogrooming purple
1717				allogrooming orange	allogrooming green	allogrooming purple
1718				allogrooming orange	allogrooming green	allogrooming purple
1719				allogrooming orange	allogrooming green	allogrooming purple
1720				allogrooming orange	allogrooming green	allogrooming purple
1721				allogrooming orange	allogrooming green	allogrooming purple
1722				allogrooming orange	allogrooming green	allogrooming purple
1723				allogrooming orange	allogrooming green	allogrooming purple
1724				allogrooming orange	allogrooming green	allogrooming purple
1725				allogrooming orange	allogrooming green	allogrooming purple
1726				allogrooming orange	allogrooming green	allogrooming purple
1727				allogrooming orange	allogrooming green	allogrooming purple
1728				allogrooming orange	allogrooming green	allogrooming purple
1729				allogrooming orange	allogrooming green	allogrooming purple
1730				allogrooming orange	allogrooming green	allogrooming purple
1731				allogrooming orange	allogrooming green	allogrooming purple
1732				allogrooming orange	allogrooming green	allogrooming purple
1733				allogrooming orange	allogrooming green	allogrooming purple
1734				allogrooming orange	allogrooming green	allogrooming purple
1735				allogrooming orange	allogrooming green	allogrooming purple
1736				allogrooming orange	allogrooming green	allogrooming purple
1737				allogrooming orange	allogrooming green	allogrooming purple
1738				allogrooming orange	allogrooming green	allogrooming purple
1739				allogrooming orange	allogrooming green	allogrooming purple
1740				allogrooming orange	allogrooming green	allogrooming purple
1741				allogrooming orange	allogrooming green	allogrooming purple
1742				allogrooming orange	allogrooming green	allogrooming purple
1743				allogrooming orange	allogrooming green	allogrooming purple
1744				allogrooming orange	allogrooming green	allogrooming purple
1745				allogrooming orange	allogrooming green	allogrooming purple
1746				allogrooming orange	allogrooming green	allogrooming purple
1747				allogrooming orange	allogrooming green	allogrooming purple
1748				allogrooming orange	allogrooming green	allogrooming purple
1749				allogrooming orange	allogrooming green	allogrooming purple
1750				allogrooming orange	allogrooming green	allogrooming purple
1751				allogrooming orange	allogrooming green	allogrooming purple
1752				allogrooming orange	allogrooming green	allogrooming purple
1753				allogrooming orange	allogrooming green	allogrooming purple
1754				allogrooming orange	allogrooming green	allogrooming purple
1755				allogrooming orange	allogrooming green	allogrooming purple
1756				allogrooming orange	allogrooming green	allogrooming purple
1757				allogrooming orange	allogrooming green	allogrooming purple
1758				allogrooming orange	allogrooming green	allogrooming purple
1759				allogrooming orange	allogrooming green	allogrooming purple
1760				allogrooming orange	allogrooming green	allogrooming purple
1761				allogrooming orange	allogrooming green	allogrooming purple
1762				allogrooming orange	allogrooming green	allogrooming purple
1763				allogrooming orange	allogrooming green	allogrooming purple
1764				allogrooming orange	allogrooming green	allogrooming purple
1765				allogrooming orange	allogrooming green	allogrooming purple
1766				allogrooming orange	allogrooming green	allogrooming purple
1767				allogrooming orange	allogrooming green	allogrooming purple
1768				allogrooming orange	allogrooming green	allogrooming purple
1769				allogrooming orange	allogrooming green	allogrooming purple
1770				allogrooming orange	allogrooming green	allogrooming purple
1771				allogrooming orange	allogrooming green	allogrooming purple
1772				allogrooming orange	allogrooming green	allogrooming purple
1773				allogrooming orange	allogrooming green	allogrooming purple
1774				allogrooming orange	allogrooming green	allogrooming purple
1775				allogrooming orange	allogrooming green	allogrooming purple
1776				allogrooming orange	allogrooming green	allogrooming purple
1777				allogrooming orange	allogrooming green	allogrooming purple
1778				allogrooming orange	allogrooming green	allogrooming purple
1779				allogrooming orange	allogrooming green	allogrooming purple
1780				allogrooming orange	allogrooming green	allogrooming purple
1781				allogrooming orange	allogrooming green	allogrooming purple
1782				allogrooming orange	allogrooming green	allogrooming purple
1783				allogrooming orange	allogrooming green	allogrooming purple
1784				allogrooming orange	allogrooming green	allogrooming purple
1785				allogrooming orange	allogrooming green	allogrooming purple
1786				allogrooming orange	allogrooming green	allogrooming purple
1787				allogrooming orange	allogrooming green	allogrooming purple
1788				allogrooming orange	allogrooming green	allogrooming purple
1789				allogrooming orange	allogrooming green	allogrooming purple
1790				allogrooming orange	allogrooming green	allogrooming purple
1791				allogrooming orange	allogrooming green	allogrooming purple
1792				allogrooming orange	allogrooming green	allogrooming purple
1793				allogrooming orange	allogrooming green	allogrooming purple
1794				allogrooming orange	allogrooming green	allogrooming purple
1795				allogrooming orange	allogrooming green	allogrooming purple
1796				allogrooming orange	allogrooming green	allogrooming purple
1797				allogrooming orange	allogrooming green	allogrooming purple
1798				allogrooming orange	allogrooming green	allogrooming purple
1799				allogrooming orange	allogrooming green	allogrooming purple
1800				allogrooming orange	allogrooming green	allogrooming purple
1801				allogrooming orange	allogrooming green	allogrooming purple
1802				allogrooming orange	allogrooming green	allogrooming purple
1803				allogrooming orange	allogrooming green	allogrooming purple
1804				allogrooming orange	allogrooming green	allogrooming purple
1805				allogrooming orange	allogrooming green	allogrooming purple
1806				allogrooming orange	allogrooming green	allogrooming purple
1807				allogrooming orange	allogrooming green	allogrooming purple
1808				allogrooming orange	allogrooming green	allogrooming purple
1809				allogrooming orange	allogrooming green	allogrooming purple
1810				allogrooming orange	allogrooming green	allogrooming purple
1811				allogrooming orange	allogrooming green	allogrooming purple
1812				allogrooming orange	allogrooming green	allogrooming purple
1813				allogrooming orange	allogrooming green	allogrooming purple
1814				allogrooming orange	allogrooming green	allogrooming purple
1815				allogrooming orange	allogrooming green	allogrooming purple
1816				allogrooming orange	allogrooming green	allogrooming purple
1817				allogrooming orange	allogrooming green	allogrooming purple
1818				allogrooming orange	allogrooming green	allogrooming purple
1819				allogrooming orange	allogrooming green	allogrooming purple
1820				allogrooming orange	allogrooming green	allogrooming purple
1821				allogrooming orange	allogrooming green	allogrooming purple
1822				allogrooming orange	allogrooming green	allogrooming purple
1823				allogrooming orange	allogrooming green	allogrooming purple
1824				allogrooming orange	allogrooming green	allogrooming purple
1825				allogrooming orange	allogrooming green	allogrooming purple
1826				allogrooming orange	allogrooming green	allogrooming purple
1827				allogrooming orange	allogrooming green	allogrooming purple
1828				allogrooming orange	allogrooming green	allogrooming purple
1829				allogrooming orange	allogrooming green	allogrooming purple
1830				allogrooming orange	allogrooming green	allogrooming purple
1831				allogrooming orange	allogrooming green	allogrooming purple
1832				allogrooming orange	allogrooming green	allogrooming purple
1833				allogrooming orange	allogrooming green	allogrooming purple
1834				allogrooming orange	allogrooming green	allogrooming purple
1835				allogrooming orange	allogrooming green	allogrooming purple
1836				allogrooming orange	allogrooming green	allogrooming purple
1837				allogrooming orange	allogrooming green	allogrooming purple
1838				allogrooming orange	allogrooming green	allogrooming purple
1839				allogrooming orange	allogrooming green	allogrooming purple
1840				allogrooming orange	allogrooming green	allogrooming purple
1841				allogrooming orange	allogrooming green	allogrooming purple
1842				allogrooming orange	allogrooming green	allogrooming purple
1843				allogrooming orange	allogrooming green	allogrooming purple
1844				allogrooming orange	allogrooming green	allogrooming purple
1845				allogrooming orange	allogrooming green	allogrooming purple
1846				allogrooming orange	allogrooming green	allogrooming purple
1847				allogrooming orange	allogrooming green	allogrooming purple
1848				allogrooming orange	allogrooming green	allogrooming purple
1849				allogrooming orange	allogrooming green	allogrooming purple
1850				allogrooming orange	allogrooming green	allogrooming purple
1851				allogrooming orange	allogrooming green	allogrooming purple
1852				allogrooming orange	allogrooming green	allogrooming purple
1853				allogrooming orange	allogrooming green	allogrooming purple
1854				allogrooming orange	allogrooming green	allogrooming purple
1855				allogrooming orange	allogrooming green	allogrooming purple
1856				allogrooming orange	allogrooming green	allogrooming purple
1857				allogrooming orange	allogrooming green	allogrooming purple
1858				allogrooming orange	allogrooming green	allogrooming purple
1859				allogrooming orange	allogrooming green	allogrooming purple
1860				allogrooming orange	allogrooming green	allogrooming purple
1861				allogrooming orange	allogrooming green	allogrooming purple
1862				allogrooming orange	allogrooming green	allogrooming purple
1863				allogrooming orange	allogrooming green	allogrooming purple
1864				allogrooming orange	allogrooming green	allogrooming purple
1865				allogrooming orange	allogrooming green	allogrooming purple
1866				allogrooming orange	allogrooming green	allogrooming purple
1867				allogrooming orange	allogrooming green	allogrooming purple
1868				allogrooming orange	allogrooming green	allogrooming purple
1869				allogrooming orange	allogrooming green	allogrooming purple
1870				allogrooming orange	allogrooming green	allogrooming purple
1871				allogrooming orange	allogrooming green	allogrooming purple
1872				allogrooming orange	allogrooming green	allogrooming purple
1873				allogrooming orange	allogrooming green	allogrooming purple
1874				allogrooming orange	allogrooming green	allogrooming purple
1875				allogrooming orange	allogrooming green	allogrooming purple
1876				allogrooming orange	allogrooming green	allogrooming purple
1877				allogrooming orange	allogrooming green	allogrooming purple
1878				allogrooming orange	allogrooming green	allogrooming purple
1879				allogrooming orange	allogrooming green	allogrooming purple
1880				allogrooming orange	allogrooming green	allogrooming purple
1881				allogrooming orange	allogrooming green	allogrooming purple
1882				allogrooming orange	allogrooming green	allogrooming purple
1883				allogrooming orange	allogrooming green	allogrooming purple
1884				allogrooming orange	allogrooming green	allogrooming purple
1885				allogrooming orange	allogrooming green	allogrooming purple
1886				allogrooming orange	allogrooming green	allogrooming purple
1887				allogrooming orange	allogrooming green	allogrooming purple
1888				allogrooming orange	allogrooming green	allogrooming purple
1889				allogrooming orange	allogrooming green	allogrooming purple
1890				allogrooming orange	allogrooming green	allogrooming purple
1891				allogrooming orange	allogrooming green	allogrooming purple
1892				allogrooming orange	allogrooming green	allogrooming purple
1893				allogrooming orange	allogrooming green	allogrooming purple
1894				allogrooming orange	allogrooming green	allogrooming purple
1895				allogrooming orange	allogrooming green	allogrooming purple
1896				allogrooming orange	allogrooming green	allogrooming purple
1897				allogrooming orange	allogrooming green	allogrooming purple
1898				allogrooming orange	allogrooming green	allogrooming purple
1899				allogrooming orange	allogrooming green	allogrooming purple
1900				allogrooming orange	allogrooming green	allogrooming purple
1901				allogrooming orange	allogrooming green	allogrooming purple
1902				allogrooming orange	allogrooming green	allogrooming purple
1903				allogrooming orange	allogrooming green	allogrooming purple
1904				allogrooming orange	allogrooming green	allogrooming purple
1905				allogrooming orange	allogrooming green	allogrooming purple
1906				allogrooming orange	allogrooming green	allogrooming purple
1907				allogrooming orange	allogrooming green	allogrooming purple
1908				allogrooming orange	allogrooming green	allogrooming purple
1909				allogrooming orange	allogrooming green	allogrooming purple
1910				allogrooming orange	allogrooming green	allogrooming purple
1911				allogrooming orange	allogrooming green	allogrooming purple
1912				allogrooming orange	allogrooming green	allogrooming purple
1913				allogrooming orange	allogrooming green	allogrooming purple
1914				allogrooming orange	allogrooming green	allogrooming purple
1915				allogrooming orange	allogrooming green	allogrooming purple
1916				allogrooming orange	allogrooming green	allogrooming purple
1917				allogrooming orange	allogrooming green	allogrooming purple
1918				allogrooming orange	allogrooming green	allogrooming purple
1919				allogrooming orange	allogrooming green	allogrooming purple
1920				allogrooming orange	allogrooming green	allogrooming purple
1921				allogrooming orange	allogrooming green	allogrooming purple
1922				allogrooming orange	allogrooming green	allogrooming purple
1923				allogrooming orange	allogrooming green	allogrooming purple
1924				allogrooming orange	allogrooming green	allogrooming purple
1925				allogrooming orange	allogrooming green	allogrooming purple
1926				allogrooming orange	allogrooming green	allogrooming purple
1927				allogrooming orange	allogrooming green	allogrooming purple
1928				allogrooming orange	allogrooming green	allogrooming purple
1929				allogrooming orange	allogrooming green	allogrooming purple
1930				allogrooming orange	allogrooming green	allogrooming purple
1931				allogrooming orange	allogrooming green	allogrooming purple
1932				allogrooming orange	allogrooming green	allogrooming purple
1933				allogrooming orange	allogrooming green	allogrooming purple
1934				allogrooming orange	allogrooming green	allogrooming purple
1935				allogrooming orange	allogrooming green	allogrooming purple
1936				allogrooming orange	allogrooming green	allogrooming purple
1937				allogrooming orange	allogrooming green	allogrooming purple
1938				allogrooming orange	allogrooming green	allogrooming purple
1939				allogrooming orange	allogrooming green	allogrooming purple
1940				allogrooming orange	allogrooming green	allogrooming purple
1941				allogrooming orange	allogrooming green	allogrooming purple
1942				allogrooming orange	allogrooming green	allogrooming purple
1943				allogrooming orange	allogrooming green	allogrooming purple
1944				allogrooming orange	allogrooming green	allogrooming purple
1945				allogrooming orange	allogrooming green	allogrooming purple
1946				allogrooming orange	allogrooming green	allogrooming purple
1947				allogrooming orange	allogrooming green	allogrooming purple
1948				allogrooming orange	allogrooming green	allogrooming purple
1949				allogrooming orange	allogrooming green	allogrooming purple
1950				allogrooming orange	allogrooming green	allogrooming purple
1951				allogrooming orange	allogrooming green	allogrooming purple
1952				allogrooming orange	allogrooming green	allogrooming purple
1953				allogrooming orange	allogrooming green	allogrooming purple
1954				allogrooming orange	allogrooming green	allogrooming purple
1955				allogrooming orange	allogrooming green	allogrooming purple
1956				allogrooming orange	allogrooming green	allogrooming purple
1957				allogrooming orange	allogrooming green	allogrooming purple
1958				allogrooming orange	allogrooming green	allogrooming purple
1959				allogrooming orange	allogrooming green	allogrooming purple
1960				allogrooming orange	allogrooming green	allogrooming purple
1961				allogrooming orange	allogrooming green	allogrooming purple
1962				allogrooming orange	allogrooming green	allogrooming purple
1963				allogrooming orange	allogrooming green	allogrooming purple
1964				allogrooming orange	allogrooming green	allogrooming purple
1965				allogrooming orange	allogrooming green	allogrooming purple
1966				allogrooming orange	allogrooming green	allogrooming purple
1967				allogrooming orange	allogrooming green	allogrooming purple
1968				allogrooming orange	allogrooming green	allogrooming purple
1969				allogrooming orange	allogrooming green	allogrooming purple
1970				allogrooming orange	allogrooming green	allogrooming purple
1971				allogrooming orange	allogrooming green	allogrooming purple
1972				allogrooming orange	allogrooming green	allogrooming purple
1973				allogrooming orange	allogrooming green	allogrooming purple
1974				allogrooming orange	allogrooming green	allogrooming purple
1975				allogrooming orange	allogrooming green	allogrooming purple
1976				allogrooming orange	allogrooming green	allogrooming purple
1977				allogrooming orange	allogrooming green	allogrooming purple
1978				allogrooming orange	allogrooming green	allogrooming purple
1979				allogrooming orange	allogrooming green	allogrooming purple
1980				allogrooming orange	allogrooming green	allogrooming purple
1981				allogrooming orange	allogrooming green	allogrooming purple
1982				allogrooming orange	allogrooming green	allogrooming purple
1983				allogrooming orange	allogrooming green	allogrooming purple
1984				allogrooming orange	allogrooming green	allogrooming purple
1985				allogrooming orange	allogrooming green	allogrooming purple
1986				allogrooming orange	allogrooming green	allogrooming purple
1987				allogrooming orange	allogrooming green	allogrooming purple
1988				allogrooming orange	allogrooming green	allogrooming purple
1989				allogrooming orange	allogrooming green	allogrooming purple
1990				allogrooming orange	allogrooming green	allogrooming purple
1991				allogrooming orange	allogrooming green	allogrooming purple
1992				allogrooming orange	allogrooming green	allogrooming purple
1993				allogrooming orange	allogrooming green	allogrooming purple
1994				allogrooming orange	allogrooming green	allogrooming purple
1995				allogrooming orange	allogrooming green	allogrooming purple
1996				allogrooming orange	allogrooming green	allogrooming purple
1997				allogrooming orange	allogrooming green	allogrooming purple
1998				allogrooming orange	allogrooming green	allogrooming purple
1999				allogrooming orange	allogrooming green	allogrooming purple
[truncated: 25,001 more rows]
