# Supplementary material for: Dynamic pathogen detection and social feedback shape collective hygiene in ants
Source: Nat Commun. 2023 Jun 3;14:3232. doi: 10.1038/s41467-023-38947-y (PMC10239465; doi:10.1038/s41467-023-38947-y)
Supplement: Supplementary file 4 — Source Data [file 41467_2023_38947_MOESM4_ESM.zip › Casillas_Bodova_Source_Data/SupplFig3.xlsx]

## Sheet: SF 3
Replicate	Group_treatment	N_grooming_before_self	Partner_treatment	Selfgrooming_time
FF R1	high high	perfomed	spore-exposed	0
FF R1	high high	perfomed	spore-exposed	0
FF R1	high high	perfomed	spore-exposed	0
FF R1	high high	perfomed	spore-exposed	0
FF R1	high high	perfomed	spore-exposed	0
FF R1	high high	perfomed	spore-exposed	0
FF R1	high high	perfomed	spore-exposed	0
FF R1	high high	perfomed	spore-exposed	0.119235
FF R1	high high	perfomed	spore-exposed	0.016174
FF R1	high high	perfomed	spore-exposed	0.261481
FF R1	high high	perfomed	spore-exposed	0.109589
FF R1	high high	perfomed	spore-exposed	0.352222
FF R1	high high	perfomed	spore-exposed	0
FF R1	high high	perfomed	spore-exposed	0
FF R1	high high	perfomed	spore-exposed	0
FF R1	high high	perfomed	spore-exposed	0.0178372
FF R1	high high	perfomed	spore-exposed	0
FF R1	high high	perfomed	spore-exposed	0.231481
FF R1	high high	perfomed	spore-exposed	0
FF R1	high high	perfomed	spore-exposed	0
FF R1	high high	perfomed	spore-exposed	0
FF R1	high high	perfomed	spore-exposed	0.719697
FF R1	high high	perfomed	spore-exposed	0
FF R1	high high	perfomed	spore-exposed	0.40198
FF R1	high high	perfomed	spore-exposed	0.274238
FF R1	high high	perfomed	spore-exposed	0.130392
FF R1	high high	perfomed	spore-exposed	0.0214815
FF R1	high high	perfomed	spore-exposed	0.244314
FF R1	high high	perfomed	spore-exposed	0.221294
FF R1	high high	perfomed	spore-exposed	0
FF R1	high high	perfomed	spore-exposed	0.271111
FF R1	high high	perfomed	spore-exposed	0.259259
FF R1	high high	perfomed	spore-exposed	0.0314815
FF R1	high high	perfomed	spore-exposed	0
FF R1	high high	perfomed	spore-exposed	0
FF R1	high high	perfomed	spore-exposed	0
FF R1	high high	perfomed	spore-exposed	0
FF R1	high high	perfomed	spore-exposed	0
FF R1	high high	perfomed	spore-exposed	0.0385185
FF R1	high high	perfomed	spore-exposed	0
FF R1	high high	perfomed	spore-exposed	0
FF R1	high high	perfomed	spore-exposed	0
FF R1	high high	perfomed	spore-exposed	0.0599613
FF R1	high high	perfomed	spore-exposed	0.230169
FF R1	high high	perfomed	spore-exposed	0
FF R1	high high	perfomed	spore-exposed	0.142857
FF R1	high high	perfomed	spore-exposed	0
FF R1	high high	perfomed	spore-exposed	0
FF R1	high high	perfomed	spore-exposed	0
FF R1	high high	perfomed	spore-exposed	0
FF R1	high high	perfomed	spore-exposed	0
FF R1	high high	perfomed	spore-exposed	0
FF R1	high high	perfomed	spore-exposed	0.0270104
FF R1	high high	perfomed	spore-exposed	0.110169
FF R1	high high	perfomed	spore-exposed	0
FF R1	high high	perfomed	spore-exposed	0
FF R1	high high	perfomed	spore-exposed	0
FF R1	high high	perfomed	spore-exposed	0
FF R1	high high	perfomed	spore-exposed	0
FF R1	high high	perfomed	spore-exposed	0
FF R1	high high	perfomed	spore-exposed	0
FF R1	high high	perfomed	spore-exposed	0.101058
FF R1	high high	perfomed	spore-exposed	0.0660194
FF R1	high high	perfomed	spore-exposed	0
FF R1	high high	perfomed	spore-exposed	0
FF R1	high high	perfomed	spore-exposed	0
FF R1	high high	perfomed	spore-exposed	0
FF R1	high high	perfomed	spore-exposed	0
FF R1	high high	perfomed	spore-exposed	0
FF R1	high high	perfomed	spore-exposed	0
FF R1	high high	perfomed	spore-exposed	0
FF R1	high high	perfomed	spore-exposed	0
FF R1	high high	perfomed	spore-exposed	0
FF R1	high high	perfomed	spore-exposed	0
FF R1	high high	perfomed	spore-exposed	0
FF R1	high high	perfomed	spore-exposed	0
FF R1	high high	perfomed	spore-exposed	0
FF R1	high high	perfomed	spore-exposed	0.191489
FF R1	high high	perfomed	spore-exposed	0
FF R1	high high	perfomed	spore-exposed	0
FF R1	high high	perfomed	spore-exposed	0
FF R1	high high	perfomed	spore-exposed	0.0335135
FF R1	high high	perfomed	spore-exposed	0
FF R1	high high	perfomed	spore-exposed	0
FF R1	high high	perfomed	spore-exposed	0
FF R1	high high	perfomed	spore-exposed	0
FF R1	high high	perfomed	spore-exposed	0.103333
FF R1	high high	perfomed	spore-exposed	0.797101
FF R1	high high	perfomed	spore-exposed	0.241935
FF R1	high high	perfomed	spore-exposed	0.265625
FF R1	high high	perfomed	spore-exposed	0
FF R1	high high	perfomed	spore-exposed	0.22291
FF R1	high high	perfomed	spore-exposed	0
FF R1	high high	perfomed	spore-exposed	0
FF R1	high high	perfomed	spore-exposed	0.0696347
FF R1	high high	perfomed	spore-exposed	0.158148
FF R1	high high	perfomed	spore-exposed	0.038835
FF R1	high high	perfomed	spore-exposed	0.291966
FF R1	high high	perfomed	spore-exposed	0
FF R1	high high	perfomed	spore-exposed	0.167589
FF R1	high high	perfomed	spore-exposed	0.397778
FF R1	high high	perfomed	spore-exposed	0.151515
FF R1	high high	perfomed	spore-exposed	0
FF R1	high high	perfomed	spore-exposed	0
FF R1	high high	perfomed	spore-exposed	0
FF R1	high high	perfomed	spore-exposed	0.517629
FF R1	high high	perfomed	spore-exposed	0.240703
FF R1	high high	perfomed	spore-exposed	0
FF R1	high high	perfomed	spore-exposed	0.183607
FF R1	high high	perfomed	spore-exposed	0
FF R1	high high	perfomed	spore-exposed	0
FF R1	high high	perfomed	spore-exposed	0
FF R1	high high	perfomed	spore-exposed	0.0616114
FF R1	high high	perfomed	spore-exposed	0
FF R1	high high	perfomed	spore-exposed	0
FF R1	high high	perfomed	spore-exposed	0.596026
FF R1	high high	perfomed	spore-exposed	0
FF R1	high high	perfomed	spore-exposed	0.205185
FF R1	high high	perfomed	spore-exposed	0
FF R1	high high	perfomed	spore-exposed	0.466527
FF R1	high high	perfomed	spore-exposed	0.0196629
FF R1	high high	perfomed	spore-exposed	0
FF R1	high high	perfomed	spore-exposed	0
FF R1	high high	perfomed	spore-exposed	0
FF R1	high high	perfomed	spore-exposed	0
FF R1	high high	perfomed	spore-exposed	0
FF R1	high high	perfomed	spore-exposed	0.164557
FF R1	high high	perfomed	spore-exposed	0
FF R1	high high	perfomed	spore-exposed	0
FF R1	high high	perfomed	spore-exposed	0.593407
FF R1	high high	perfomed	spore-exposed	0.696296
FF R1	high high	perfomed	spore-exposed	0.793157
FF R1	high high	perfomed	spore-exposed	0
FF R1	high high	perfomed	spore-exposed	0
FF R1	high high	perfomed	spore-exposed	0.2875
FF R1	high high	perfomed	spore-exposed	0
FF R1	high high	perfomed	spore-exposed	0.23071
FF R1	high high	perfomed	spore-exposed	0
FF R1	high high	perfomed	spore-exposed	0
FF R1	high high	perfomed	spore-exposed	0.35941
FF R1	high high	perfomed	spore-exposed	0
FF R1	high high	perfomed	spore-exposed	0.202934
FF R1	high high	perfomed	spore-exposed	0.422353
FF R1	high high	perfomed	spore-exposed	0.302963
FF R1	high high	perfomed	spore-exposed	0.0478469
FF R1	high high	perfomed	spore-exposed	0.49162
FF R1	high high	perfomed	spore-exposed	0
FF R1	high high	perfomed	spore-exposed	0
FF R1	high high	perfomed	spore-exposed	0.411852
FF R1	high high	perfomed	spore-exposed	0.325474
FF R1	high high	perfomed	spore-exposed	0.38877
FF R1	high high	perfomed	spore-exposed	0.191344
FF R1	high high	perfomed	spore-exposed	0
FF R1	high high	perfomed	spore-exposed	0.531481
FF R1	high high	perfomed	spore-exposed	0.38037
FF R1	high high	perfomed	spore-exposed	0.265372
FF R1	high high	perfomed	spore-exposed	0
FF R1	high high	perfomed	spore-exposed	0.0533333
FF R1	high high	perfomed	spore-exposed	0.664537
FF R1	high high	perfomed	spore-exposed	0.26561
FF R1	high high	perfomed	spore-exposed	0
FF R1	high high	perfomed	spore-exposed	0.249057
FF R1	high high	perfomed	spore-exposed	0
FF R1	high high	perfomed	spore-exposed	0.385556
FF R1	high high	perfomed	nestmate	0
FF R1	high high	perfomed	nestmate	0
FF R1	high high	perfomed	nestmate	0
FF R1	high high	perfomed	nestmate	0
FF R1	high high	perfomed	nestmate	0
FF R1	high high	perfomed	nestmate	0.0553052
FF R1	high high	perfomed	nestmate	0.0459259
FF R1	high high	perfomed	nestmate	0.0259259
FF R1	high high	perfomed	nestmate	0.0125926
FF R1	high high	perfomed	nestmate	0
FF R1	high high	perfomed	nestmate	0
FF R1	high high	perfomed	nestmate	0
FF R1	high high	perfomed	nestmate	0.505185
FF R1	high high	perfomed	nestmate	0.0981481
FF R1	high high	perfomed	nestmate	0
FF R1	high high	perfomed	nestmate	0.137157
FF R1	high high	perfomed	nestmate	0.2
FF R1	high high	perfomed	nestmate	0.105926
FF R1	high high	perfomed	nestmate	0
FF R1	high high	perfomed	nestmate	0.0581481
FF R1	high high	perfomed	nestmate	0
FF R1	high high	perfomed	nestmate	0.126667
FF R1	high high	perfomed	nestmate	0
FF R1	high high	perfomed	nestmate	0.411111
FF R1	high high	perfomed	nestmate	0.312963
FF R1	high high	perfomed	nestmate	0.172593
FF R1	high high	perfomed	nestmate	0.446667
FF R1	high high	perfomed	nestmate	0.0746269
FF R1	high high	perfomed	nestmate	0.455185
FF R1	high high	perfomed	nestmate	0.763916
FF R1	high high	perfomed	nestmate	0
FF R2	high high	perfomed	spore-exposed	0
FF R2	high high	perfomed	spore-exposed	0
FF R2	high high	perfomed	spore-exposed	0
FF R2	high high	perfomed	spore-exposed	0
FF R2	high high	perfomed	spore-exposed	0
FF R2	high high	perfomed	spore-exposed	0
FF R2	high high	perfomed	spore-exposed	0
FF R2	high high	perfomed	spore-exposed	0.0162703
FF R2	high high	perfomed	spore-exposed	0
FF R2	high high	perfomed	spore-exposed	0
FF R2	high high	perfomed	spore-exposed	0.0551852
FF R2	high high	perfomed	spore-exposed	0.0103704
FF R2	high high	perfomed	spore-exposed	0.0185185
FF R2	high high	perfomed	spore-exposed	0.316568
FF R2	high high	perfomed	spore-exposed	0
FF R2	high high	perfomed	spore-exposed	0.0259259
FF R2	high high	perfomed	spore-exposed	0.109707
FF R2	high high	perfomed	spore-exposed	0.0585185
FF R2	high high	perfomed	spore-exposed	0
FF R2	high high	perfomed	spore-exposed	0.238889
FF R2	high high	perfomed	spore-exposed	0.0347826
FF R2	high high	perfomed	spore-exposed	0
FF R2	high high	perfomed	spore-exposed	0
FF R2	high high	perfomed	spore-exposed	0.0986193
FF R2	high high	perfomed	spore-exposed	0.0933333
FF R2	high high	perfomed	spore-exposed	0
FF R2	high high	perfomed	spore-exposed	0
FF R2	high high	perfomed	spore-exposed	0.230657
FF R2	high high	perfomed	spore-exposed	0.0881481
FF R2	high high	perfomed	spore-exposed	0.0602883
FF R2	high high	perfomed	spore-exposed	0.0414815
FF R2	high high	perfomed	spore-exposed	0.314769
FF R2	high high	perfomed	spore-exposed	0.281175
FF R2	high high	perfomed	spore-exposed	0
FF R2	high high	perfomed	spore-exposed	0
FF R2	high high	perfomed	spore-exposed	0
FF R2	high high	perfomed	spore-exposed	0.496403
FF R2	high high	perfomed	spore-exposed	0.294737
FF R2	high high	perfomed	spore-exposed	0
FF R2	high high	perfomed	spore-exposed	0.0545113
FF R2	high high	perfomed	spore-exposed	0.187407
FF R2	high high	perfomed	spore-exposed	0
FF R2	high high	perfomed	spore-exposed	0.00636943
FF R2	high high	perfomed	spore-exposed	0.0781481
FF R2	high high	perfomed	spore-exposed	0
FF R2	high high	perfomed	spore-exposed	0.253891
FF R2	high high	perfomed	spore-exposed	0.0493885
FF R2	high high	perfomed	spore-exposed	0.350588
FF R2	high high	perfomed	spore-exposed	0
FF R2	high high	perfomed	spore-exposed	0.0222222
FF R2	high high	perfomed	spore-exposed	0.0933333
FF R2	high high	perfomed	spore-exposed	0.27791
FF R2	high high	perfomed	spore-exposed	0.125556
FF R2	high high	perfomed	spore-exposed	0.508361
FF R2	high high	perfomed	spore-exposed	0.180741
FF R2	high high	perfomed	spore-exposed	0
FF R2	high high	perfomed	spore-exposed	0
FF R2	high high	perfomed	spore-exposed	0
FF R2	high high	perfomed	spore-exposed	0
FF R2	high high	perfomed	spore-exposed	0.371711
FF R2	high high	perfomed	spore-exposed	0
FF R2	high high	perfomed	spore-exposed	0
FF R2	high high	perfomed	spore-exposed	0
FF R2	high high	perfomed	spore-exposed	0
FF R2	high high	perfomed	spore-exposed	0.0513017
FF R2	high high	perfomed	spore-exposed	0
FF R2	high high	perfomed	spore-exposed	0
FF R2	high high	perfomed	spore-exposed	0.0862777
FF R2	high high	perfomed	spore-exposed	0.0888889
FF R2	high high	perfomed	spore-exposed	0
FF R2	high high	perfomed	spore-exposed	0
FF R2	high high	perfomed	spore-exposed	0
FF R2	high high	perfomed	spore-exposed	0
FF R2	high high	perfomed	spore-exposed	0.152542
FF R2	high high	perfomed	spore-exposed	0
FF R2	high high	perfomed	spore-exposed	0
FF R2	high high	perfomed	spore-exposed	0
FF R2	high high	perfomed	spore-exposed	0
FF R2	high high	perfomed	spore-exposed	0.0114815
FF R2	high high	perfomed	spore-exposed	0.0492593
FF R2	high high	perfomed	spore-exposed	0
FF R2	high high	perfomed	spore-exposed	0.0518519
FF R2	high high	perfomed	spore-exposed	0.0160911
FF R2	high high	perfomed	spore-exposed	0.324249
FF R2	high high	perfomed	spore-exposed	0.00851852
FF R2	high high	perfomed	spore-exposed	0
FF R2	high high	perfomed	spore-exposed	0
FF R2	high high	perfomed	spore-exposed	0.0669145
FF R2	high high	perfomed	spore-exposed	0.017037
FF R2	high high	perfomed	spore-exposed	0.0705882
FF R2	high high	perfomed	spore-exposed	0
FF R2	high high	perfomed	spore-exposed	0
FF R2	high high	perfomed	spore-exposed	0.15407
FF R2	high high	perfomed	spore-exposed	0
FF R2	high high	perfomed	spore-exposed	0.0407407
FF R2	high high	perfomed	spore-exposed	0
FF R2	high high	perfomed	spore-exposed	0.0207407
FF R2	high high	perfomed	spore-exposed	0.0566667
FF R2	high high	perfomed	spore-exposed	0
FF R2	high high	perfomed	spore-exposed	0.0837037
FF R2	high high	perfomed	spore-exposed	0
FF R2	high high	perfomed	spore-exposed	0
FF R2	high high	perfomed	spore-exposed	0.307692
FF R2	high high	perfomed	spore-exposed	0
FF R2	high high	perfomed	spore-exposed	0.128889
FF R2	high high	perfomed	spore-exposed	0.0921466
FF R2	high high	perfomed	spore-exposed	0
FF R2	high high	perfomed	spore-exposed	0.304444
FF R2	high high	perfomed	spore-exposed	0.277778
FF R2	high high	perfomed	spore-exposed	0.0381481
FF R2	high high	perfomed	nestmate	0
FF R2	high high	perfomed	nestmate	0.00420875
FF R2	high high	perfomed	nestmate	0
FF R2	high high	perfomed	nestmate	0.00592593
FF R2	high high	perfomed	nestmate	0.0129761
FF R2	high high	perfomed	nestmate	0.0152009
FF R2	high high	perfomed	nestmate	0.0266667
FF R2	high high	perfomed	nestmate	0.0185185
FF R2	high high	perfomed	nestmate	0.0244444
FF R2	high high	perfomed	nestmate	0.151111
FF R2	high high	perfomed	nestmate	0.0699588
FF R2	high high	perfomed	nestmate	0.0607407
FF R2	high high	perfomed	nestmate	0.027037
FF R2	high high	perfomed	nestmate	0.243077
FF R2	high high	perfomed	nestmate	0
FF R2	high high	perfomed	nestmate	0.112222
FF R2	high high	perfomed	nestmate	0
FF R2	high high	perfomed	nestmate	0
FF R2	high high	perfomed	nestmate	0.262123
FF R2	high high	perfomed	nestmate	0.119605
FF R2	high high	perfomed	nestmate	0
FF R2	high high	perfomed	nestmate	0
FF R2	high high	perfomed	nestmate	0.233083
FF R2	high high	perfomed	nestmate	0
FF R2	high high	perfomed	nestmate	0.0691824
FF R2	high high	perfomed	nestmate	0.0125926
FF R2	high high	perfomed	nestmate	0.0955556
FF R2	high high	perfomed	nestmate	0.0377778
FF R2	high high	perfomed	nestmate	0.306296
FF R2	high high	perfomed	nestmate	0
FF R2	high high	perfomed	nestmate	0.196296
FF R2	high high	perfomed	nestmate	0.0991514
FF R2	high high	perfomed	nestmate	0
FF R2	high high	perfomed	nestmate	0.210526
FF R2	high high	perfomed	nestmate	0
FF R2	high high	perfomed	nestmate	0
FF R2	high high	perfomed	nestmate	0.0940741
FF R2	high high	perfomed	nestmate	0
FF R2	high high	perfomed	nestmate	0
FF R2	high high	perfomed	nestmate	0.09
FF R2	high high	perfomed	nestmate	0.360382
FF R2	high high	perfomed	nestmate	0.177532
FF R2	high high	perfomed	nestmate	0.165485
FF R2	high high	perfomed	nestmate	0.0648148
FF R2	high high	perfomed	nestmate	0
FF R2	high high	perfomed	nestmate	0.0192593
FF R2	high high	perfomed	nestmate	0.0418519
FF R2	high high	perfomed	nestmate	0
FF R2	high high	perfomed	nestmate	0.0669572
FF R2	high high	perfomed	nestmate	0
FF R2	high high	perfomed	nestmate	0.04
FF R2	high high	perfomed	nestmate	0.0107407
FF R2	high high	perfomed	nestmate	0.0392593
FF R2	high high	perfomed	nestmate	0
FF R2	high high	perfomed	nestmate	0.0060423
FF R2	high high	perfomed	nestmate	0.293704
FF R2	high high	perfomed	nestmate	0
FF R2	high high	perfomed	nestmate	0.0503704
FF R2	high high	perfomed	nestmate	0.221852
FF R2	high high	perfomed	nestmate	0.315926
FF R2	high high	perfomed	nestmate	0
FF R2	high high	perfomed	nestmate	0
FF R2	high high	perfomed	nestmate	0.115926
FF R2	high high	perfomed	nestmate	0.00518519
FF R3	high high	perfomed	spore-exposed	0.588028
FF R3	high high	perfomed	spore-exposed	0
FF R3	high high	perfomed	spore-exposed	0.427136
FF R3	high high	perfomed	spore-exposed	0.513314
FF R3	high high	perfomed	spore-exposed	0
FF R3	high high	perfomed	spore-exposed	0.0262258
FF R3	high high	perfomed	spore-exposed	0
FF R3	high high	perfomed	spore-exposed	0
FF R3	high high	perfomed	spore-exposed	0
FF R3	high high	perfomed	spore-exposed	0
FF R3	high high	perfomed	spore-exposed	0.0317073
FF R3	high high	perfomed	spore-exposed	0.8
FF R3	high high	perfomed	spore-exposed	0.114815
FF R3	high high	perfomed	spore-exposed	0.147771
FF R3	high high	perfomed	spore-exposed	0
FF R3	high high	perfomed	spore-exposed	0
FF R3	high high	perfomed	spore-exposed	0.0162671
FF R3	high high	perfomed	spore-exposed	0.44426
FF R3	high high	perfomed	spore-exposed	0.057037
FF R3	high high	perfomed	spore-exposed	0.204433
FF R3	high high	perfomed	spore-exposed	0
FF R3	high high	perfomed	spore-exposed	0
FF R3	high high	perfomed	spore-exposed	0.26963
FF R3	high high	perfomed	spore-exposed	0.2375
FF R3	high high	perfomed	spore-exposed	0.0117302
FF R3	high high	perfomed	spore-exposed	0.356812
FF R3	high high	perfomed	spore-exposed	0
FF R3	high high	perfomed	spore-exposed	0.000979912
FF R3	high high	perfomed	spore-exposed	0
FF R3	high high	perfomed	spore-exposed	0.0472441
FF R3	high high	perfomed	spore-exposed	0.0992908
FF R3	high high	perfomed	spore-exposed	0.100741
FF R3	high high	perfomed	spore-exposed	0.0313901
FF R3	high high	perfomed	spore-exposed	0
FF R3	high high	perfomed	spore-exposed	0.50497
FF R3	high high	perfomed	spore-exposed	0.114216
FF R3	high high	perfomed	spore-exposed	0.0992593
FF R3	high high	perfomed	spore-exposed	0.364925
FF R3	high high	perfomed	spore-exposed	0
FF R3	high high	perfomed	spore-exposed	0
FF R3	high high	perfomed	spore-exposed	0.238938
FF R3	high high	perfomed	spore-exposed	0.285714
FF R3	high high	perfomed	spore-exposed	0
FF R3	high high	perfomed	spore-exposed	0.202985
FF R3	high high	perfomed	spore-exposed	0.22619
FF R3	high high	perfomed	spore-exposed	0.229008
FF R3	high high	perfomed	spore-exposed	0.752874
FF R3	high high	perfomed	spore-exposed	0.356146
FF R3	high high	perfomed	spore-exposed	0.413462
FF R3	high high	perfomed	spore-exposed	0.34058
FF R3	high high	perfomed	spore-exposed	0.577197
FF R3	high high	perfomed	spore-exposed	0.347037
FF R3	high high	perfomed	spore-exposed	0.420863
FF R3	high high	perfomed	spore-exposed	0
FF R3	high high	perfomed	spore-exposed	0.0748148
FF R3	high high	perfomed	spore-exposed	0.432548
FF R3	high high	perfomed	spore-exposed	0
FF R3	high high	perfomed	spore-exposed	0.149495
FF R3	high high	perfomed	spore-exposed	0.0095498
FF R3	high high	perfomed	spore-exposed	0.338088
FF R3	high high	perfomed	spore-exposed	0.160517
FF R3	high high	perfomed	spore-exposed	0
FF R3	high high	perfomed	spore-exposed	0
FF R3	high high	perfomed	spore-exposed	0.673913
FF R3	high high	perfomed	spore-exposed	0.0518519
FF R3	high high	perfomed	spore-exposed	0.187037
FF R3	high high	perfomed	spore-exposed	0
FF R3	high high	perfomed	spore-exposed	0
FF R3	high high	perfomed	spore-exposed	0
FF R3	high high	perfomed	spore-exposed	0
FF R3	high high	perfomed	spore-exposed	0
FF R3	high high	perfomed	spore-exposed	0
FF R3	high high	perfomed	spore-exposed	0
FF R3	high high	perfomed	spore-exposed	0
FF R3	high high	perfomed	spore-exposed	0.0893471
FF R3	high high	perfomed	spore-exposed	0.327007
FF R3	high high	perfomed	spore-exposed	0
FF R3	high high	perfomed	spore-exposed	0.0266667
FF R3	high high	perfomed	spore-exposed	0.143333
FF R3	high high	perfomed	spore-exposed	0.0270419
FF R3	high high	perfomed	spore-exposed	0.242963
FF R3	high high	perfomed	spore-exposed	0.008359
FF R3	high high	perfomed	spore-exposed	0
FF R3	high high	perfomed	spore-exposed	0
FF R3	high high	perfomed	spore-exposed	0.0362963
FF R3	high high	perfomed	spore-exposed	0
FF R3	high high	perfomed	nestmate	0.00851852
FF R3	high high	perfomed	nestmate	0.00481481
FF R3	high high	perfomed	nestmate	0.248768
FF R3	high high	perfomed	nestmate	0.21037
FF R3	high high	perfomed	nestmate	0.142593
FF R3	high high	perfomed	nestmate	0
FF R3	high high	perfomed	nestmate	0
FF R3	high high	perfomed	nestmate	0.125926
FF R3	high high	perfomed	nestmate	0.245686
FF R3	high high	perfomed	nestmate	0.201852
FF R3	high high	perfomed	nestmate	0.00738488
FF R3	high high	perfomed	nestmate	0.167778
FF R3	high high	perfomed	nestmate	0
FF R3	high high	perfomed	nestmate	0.668874
FF R3	high high	perfomed	nestmate	0.0635739
FF R3	high high	perfomed	nestmate	0.0903704
FF R3	high high	perfomed	nestmate	0.0322222
FF R3	high high	perfomed	nestmate	0.218519
FF R3	high high	perfomed	nestmate	0.151852
FF R3	high high	perfomed	nestmate	0
FF R3	high high	perfomed	nestmate	0
FF R3	high high	perfomed	nestmate	0.115226
FF R3	high high	perfomed	nestmate	0
FF R3	high high	perfomed	nestmate	0.0721443
FF R3	high high	perfomed	nestmate	0
FF R3	high high	perfomed	nestmate	0.112963
FF R3	high high	perfomed	nestmate	0.242963
FF R3	high high	perfomed	nestmate	0
FF R4	high high	perfomed	spore-exposed	0
FF R4	high high	perfomed	spore-exposed	0
FF R4	high high	perfomed	spore-exposed	0
FF R4	high high	perfomed	spore-exposed	0
FF R4	high high	perfomed	spore-exposed	0
FF R4	high high	perfomed	spore-exposed	0
FF R4	high high	perfomed	spore-exposed	0.108068
FF R4	high high	perfomed	spore-exposed	0.018797
FF R4	high high	perfomed	spore-exposed	0.722973
FF R4	high high	perfomed	spore-exposed	0.186544
FF R4	high high	perfomed	spore-exposed	0.0140673
FF R4	high high	perfomed	spore-exposed	0.128519
FF R4	high high	perfomed	spore-exposed	0.0907029
FF R4	high high	perfomed	spore-exposed	0
FF R4	high high	perfomed	spore-exposed	0.0155556
FF R4	high high	perfomed	spore-exposed	0.0292593
FF R4	high high	perfomed	spore-exposed	0
FF R4	high high	perfomed	spore-exposed	0.933048
FF R4	high high	perfomed	spore-exposed	0
FF R4	high high	perfomed	spore-exposed	0
FF R4	high high	perfomed	spore-exposed	0
FF R4	high high	perfomed	spore-exposed	0
FF R4	high high	perfomed	spore-exposed	0.236641
FF R4	high high	perfomed	spore-exposed	0
FF R4	high high	perfomed	spore-exposed	0
FF R4	high high	perfomed	spore-exposed	0
FF R4	high high	perfomed	spore-exposed	0
FF R4	high high	perfomed	spore-exposed	0.0200401
FF R4	high high	perfomed	spore-exposed	0.657534
FF R4	high high	perfomed	spore-exposed	0
FF R4	high high	perfomed	spore-exposed	0.549708
FF R4	high high	perfomed	spore-exposed	0
FF R4	high high	perfomed	spore-exposed	0.388676
FF R4	high high	perfomed	spore-exposed	0
FF R4	high high	perfomed	spore-exposed	0.017037
FF R4	high high	perfomed	spore-exposed	0
FF R4	high high	perfomed	spore-exposed	0.0464135
FF R4	high high	perfomed	spore-exposed	0.0696296
FF R4	high high	perfomed	spore-exposed	0.00444444
FF R4	high high	perfomed	spore-exposed	0
FF R4	high high	perfomed	spore-exposed	0
FF R4	high high	perfomed	spore-exposed	0.0616622
FF R4	high high	perfomed	spore-exposed	0.0318519
FF R4	high high	perfomed	spore-exposed	0.00801603
FF R4	high high	perfomed	spore-exposed	0
FF R4	high high	perfomed	spore-exposed	0
FF R4	high high	perfomed	spore-exposed	0
FF R4	high high	perfomed	spore-exposed	0.733083
FF R4	high high	perfomed	spore-exposed	0.365079
FF R4	high high	perfomed	spore-exposed	0
FF R4	high high	perfomed	spore-exposed	0
FF R4	high high	perfomed	spore-exposed	0
FF R4	high high	perfomed	spore-exposed	0
FF R4	high high	perfomed	spore-exposed	0.0288889
FF R4	high high	perfomed	spore-exposed	0
FF R4	high high	perfomed	spore-exposed	0
FF R4	high high	perfomed	spore-exposed	0.149533
FF R4	high high	perfomed	spore-exposed	0.47191
FF R4	high high	perfomed	spore-exposed	0
FF R4	high high	perfomed	spore-exposed	0.00407407
FF R4	high high	perfomed	spore-exposed	0
FF R4	high high	perfomed	spore-exposed	0
FF R4	high high	perfomed	spore-exposed	0
FF R4	high high	perfomed	spore-exposed	0.032963
FF R4	high high	perfomed	spore-exposed	0.0337037
FF R4	high high	perfomed	spore-exposed	0
FF R4	high high	perfomed	spore-exposed	0
FF R4	high high	perfomed	spore-exposed	0
FF R4	high high	perfomed	spore-exposed	0
FF R4	high high	perfomed	spore-exposed	0.0523256
FF R4	high high	perfomed	spore-exposed	0
FF R4	high high	perfomed	spore-exposed	0
FF R4	high high	perfomed	spore-exposed	0
FF R4	high high	perfomed	spore-exposed	0.143154
FF R4	high high	perfomed	spore-exposed	0.119565
FF R4	high high	perfomed	spore-exposed	0
FF R4	high high	perfomed	spore-exposed	0.0131951
FF R4	high high	perfomed	spore-exposed	0.291089
FF R4	high high	perfomed	spore-exposed	0.138889
FF R4	high high	perfomed	spore-exposed	0
FF R4	high high	perfomed	spore-exposed	0.62963
FF R4	high high	perfomed	spore-exposed	0
FF R4	high high	perfomed	spore-exposed	0.690265
FF R4	high high	perfomed	spore-exposed	0
FF R4	high high	perfomed	spore-exposed	0
FF R4	high high	perfomed	spore-exposed	0
FF R4	high high	perfomed	spore-exposed	0
FF R4	high high	perfomed	spore-exposed	0.206478
FF R4	high high	perfomed	spore-exposed	0.0919143
FF R4	high high	perfomed	spore-exposed	0.142442
FF R4	high high	perfomed	spore-exposed	0.0890152
FF R4	high high	perfomed	spore-exposed	0.747525
FF R4	high high	perfomed	spore-exposed	0
FF R4	high high	perfomed	spore-exposed	0.00782269
FF R4	high high	perfomed	spore-exposed	0.0421456
FF R4	high high	perfomed	spore-exposed	0.0319149
FF R4	high high	perfomed	spore-exposed	0
FF R4	high high	perfomed	spore-exposed	0.0291971
FF R4	high high	perfomed	spore-exposed	0
FF R4	high high	perfomed	spore-exposed	0.0246361
FF R4	high high	perfomed	spore-exposed	0
FF R4	high high	perfomed	spore-exposed	0
FF R4	high high	perfomed	spore-exposed	0
FF R4	high high	perfomed	spore-exposed	0.101843
FF R4	high high	perfomed	spore-exposed	0
FF R4	high high	perfomed	spore-exposed	0
FF R4	high high	perfomed	spore-exposed	0.0803011
FF R4	high high	perfomed	spore-exposed	0.00333333
FF R4	high high	perfomed	spore-exposed	0
FF R4	high high	perfomed	spore-exposed	0.623838
FF R4	high high	perfomed	spore-exposed	0
FF R4	high high	perfomed	spore-exposed	0
FF R4	high high	perfomed	spore-exposed	0.042963
FF R4	high high	perfomed	spore-exposed	0.221481
FF R4	high high	perfomed	spore-exposed	0
FF R4	high high	perfomed	spore-exposed	0.0396296
FF R4	high high	perfomed	nestmate	0.0396296
FF R4	high high	perfomed	nestmate	0
FF R4	high high	perfomed	nestmate	0
FF R4	high high	perfomed	nestmate	0.028
FF R4	high high	perfomed	nestmate	0
FF R4	high high	perfomed	nestmate	0
FF R4	high high	perfomed	nestmate	0
FF R4	high high	perfomed	nestmate	0.0674074
FF R4	high high	perfomed	nestmate	0.0985185
FF R4	high high	perfomed	nestmate	0.0214815
FF R4	high high	perfomed	nestmate	0.148889
FF R4	high high	perfomed	nestmate	0.0939227
FF R4	high high	perfomed	nestmate	0
FF R4	high high	perfomed	nestmate	0
FF R4	high high	perfomed	nestmate	0
FF R4	high high	perfomed	nestmate	0
FF R4	high high	perfomed	nestmate	0.0037037
FF R4	high high	perfomed	nestmate	0
FF R4	high high	perfomed	nestmate	0
FF R4	high high	perfomed	nestmate	0.0414815
FF R4	high high	perfomed	nestmate	0
FF R4	high high	perfomed	nestmate	0
FF R4	high high	perfomed	nestmate	0
FF R4	high high	perfomed	nestmate	0
FF R4	high high	perfomed	nestmate	0
FF R4	high high	perfomed	nestmate	0.00462379
FF R4	high high	perfomed	nestmate	0.032963
FF R4	high high	perfomed	nestmate	0.0337037
FF R4	high high	perfomed	nestmate	0
FF R4	high high	perfomed	nestmate	0.00666667
FF R4	high high	perfomed	nestmate	0
FF R4	high high	perfomed	nestmate	0.234074
FF R4	high high	perfomed	nestmate	0.0914815
FF R4	high high	perfomed	nestmate	0.0225926
FF R4	high high	perfomed	nestmate	0.351351
FF R4	high high	perfomed	nestmate	0.00333333
FF R4	high high	perfomed	nestmate	0.0682755
FF R4	high high	perfomed	nestmate	0.0777778
FF R5	high high	perfomed	spore-exposed	0
FF R5	high high	perfomed	spore-exposed	0
FF R5	high high	perfomed	spore-exposed	0
FF R5	high high	perfomed	spore-exposed	0
FF R5	high high	perfomed	spore-exposed	0
FF R5	high high	perfomed	spore-exposed	0
FF R5	high high	perfomed	spore-exposed	0
FF R5	high high	perfomed	spore-exposed	0
FF R5	high high	perfomed	spore-exposed	0
FF R5	high high	perfomed	spore-exposed	0.0466667
FF R5	high high	perfomed	spore-exposed	0
FF R5	high high	perfomed	spore-exposed	0
FF R5	high high	perfomed	spore-exposed	0
FF R5	high high	perfomed	spore-exposed	0
FF R5	high high	perfomed	spore-exposed	0
FF R5	high high	perfomed	spore-exposed	0
FF R5	high high	perfomed	spore-exposed	0.162455
FF R5	high high	perfomed	spore-exposed	0
FF R5	high high	perfomed	spore-exposed	0
FF R5	high high	perfomed	spore-exposed	0
FF R5	high high	perfomed	spore-exposed	0
FF R5	high high	perfomed	spore-exposed	0.0725926
FF R5	high high	perfomed	spore-exposed	0.300965
FF R5	high high	perfomed	spore-exposed	0.764706
FF R5	high high	perfomed	spore-exposed	0.245926
FF R5	high high	perfomed	spore-exposed	0.0516529
FF R5	high high	perfomed	spore-exposed	0
FF R5	high high	perfomed	spore-exposed	0.174412
FF R5	high high	perfomed	spore-exposed	0.137093
FF R5	high high	perfomed	spore-exposed	0
FF R5	high high	perfomed	spore-exposed	0.0682635
FF R5	high high	perfomed	spore-exposed	0
FF R5	high high	perfomed	spore-exposed	0.102593
FF R5	high high	perfomed	spore-exposed	0
FF R5	high high	perfomed	spore-exposed	0.0148148
FF R5	high high	perfomed	spore-exposed	0
FF R5	high high	perfomed	spore-exposed	0
FF R5	high high	perfomed	spore-exposed	0
FF R5	high high	perfomed	spore-exposed	0
FF R5	high high	perfomed	spore-exposed	0
FF R5	high high	perfomed	spore-exposed	0
FF R5	high high	perfomed	spore-exposed	0
FF R5	high high	perfomed	spore-exposed	0.155066
FF R5	high high	perfomed	spore-exposed	0
FF R5	high high	perfomed	spore-exposed	0.365443
FF R5	high high	perfomed	spore-exposed	0.0325991
FF R5	high high	perfomed	spore-exposed	0.048951
FF R5	high high	perfomed	spore-exposed	0
FF R5	high high	perfomed	spore-exposed	0
FF R5	high high	perfomed	spore-exposed	0.138148
FF R5	high high	perfomed	spore-exposed	0.128519
FF R5	high high	perfomed	spore-exposed	0
FF R5	high high	perfomed	spore-exposed	0.0866667
FF R5	high high	perfomed	spore-exposed	0.118693
FF R5	high high	perfomed	spore-exposed	0.0736522
FF R5	high high	perfomed	spore-exposed	0.0508083
FF R5	high high	perfomed	spore-exposed	0
FF R5	high high	perfomed	spore-exposed	0.0451852
FF R5	high high	perfomed	spore-exposed	0.105185
FF R5	high high	perfomed	spore-exposed	0
FF R5	high high	perfomed	spore-exposed	0.00518519
FF R5	high high	perfomed	spore-exposed	0
FF R5	high high	perfomed	spore-exposed	0
FF R5	high high	perfomed	spore-exposed	0.0651852
FF R5	high high	perfomed	spore-exposed	0
FF R5	high high	perfomed	spore-exposed	0.0248148
FF R5	high high	perfomed	spore-exposed	0
FF R5	high high	perfomed	spore-exposed	0.00898204
FF R5	high high	perfomed	spore-exposed	0.0258031
FF R5	high high	perfomed	spore-exposed	0.00700117
FF R5	high high	perfomed	spore-exposed	0
FF R5	high high	perfomed	spore-exposed	0.0492593
FF R5	high high	perfomed	spore-exposed	0
FF R5	high high	perfomed	spore-exposed	0.0485523
FF R5	high high	perfomed	spore-exposed	0
FF R5	high high	perfomed	spore-exposed	0.0840741
FF R5	high high	perfomed	nestmate	0
FF R5	high high	perfomed	nestmate	0.158148
FF R5	high high	perfomed	nestmate	0
FF R5	high high	perfomed	nestmate	0
FF R5	high high	perfomed	nestmate	0
FF R5	high high	perfomed	nestmate	0
FF R5	high high	perfomed	nestmate	0
FF R5	high high	perfomed	nestmate	0.0367751
FF R5	high high	perfomed	nestmate	0
FF R5	high high	perfomed	nestmate	0
FF R5	high high	perfomed	nestmate	0
FF R5	high high	perfomed	nestmate	0.0793037
FF R5	high high	perfomed	nestmate	0.0481481
FF R5	high high	perfomed	nestmate	0.00703704
FF R5	high high	perfomed	nestmate	0
FF R5	high high	perfomed	nestmate	0.192593
FF R5	high high	perfomed	nestmate	0
FF R5	high high	perfomed	nestmate	0.0751852
FF R5	high high	perfomed	nestmate	0.199102
FF R5	high high	perfomed	nestmate	0.057037
FF R5	high high	perfomed	nestmate	0.268519
FF R5	high high	perfomed	nestmate	0.00518519
FF R5	high high	perfomed	nestmate	0.0677201
FF R5	high high	perfomed	nestmate	0.0888889
FF R5	high high	perfomed	nestmate	0
FF R5	high high	perfomed	nestmate	0
FF R5	high high	perfomed	nestmate	0.0659259
FF R5	high high	perfomed	nestmate	0
FF R5	high high	perfomed	nestmate	0
FF R5	high high	perfomed	nestmate	0
FF R5	high high	perfomed	nestmate	0
FF R5	high high	perfomed	nestmate	0.183673
FF R5	high high	perfomed	nestmate	0.0855556
FF R5	high high	perfomed	nestmate	0
FF R5	high high	perfomed	nestmate	0
FF R5	high high	perfomed	nestmate	0.310541
FF R5	high high	perfomed	nestmate	0
FF R5	high high	perfomed	nestmate	0.0348148
FF R5	high high	perfomed	nestmate	0
FF R6	high high	perfomed	spore-exposed	0
FF R6	high high	perfomed	spore-exposed	0
FF R6	high high	perfomed	spore-exposed	0
FF R6	high high	perfomed	spore-exposed	0
FF R6	high high	perfomed	spore-exposed	0
FF R6	high high	perfomed	spore-exposed	0
FF R6	high high	perfomed	spore-exposed	0
FF R6	high high	perfomed	spore-exposed	0
FF R6	high high	perfomed	spore-exposed	0
FF R6	high high	perfomed	spore-exposed	0.0837037
FF R6	high high	perfomed	spore-exposed	0
FF R6	high high	perfomed	spore-exposed	0
FF R6	high high	perfomed	spore-exposed	0
FF R6	high high	perfomed	spore-exposed	0
FF R6	high high	perfomed	spore-exposed	0.519481
FF R6	high high	perfomed	spore-exposed	0.186296
FF R6	high high	perfomed	spore-exposed	0
FF R6	high high	perfomed	spore-exposed	0.478261
FF R6	high high	perfomed	spore-exposed	0.0688889
FF R6	high high	perfomed	spore-exposed	0.438687
FF R6	high high	perfomed	spore-exposed	0
FF R6	high high	perfomed	spore-exposed	0
FF R6	high high	perfomed	spore-exposed	0.521739
FF R6	high high	perfomed	spore-exposed	0.122963
FF R6	high high	perfomed	spore-exposed	0.246667
FF R6	high high	perfomed	spore-exposed	0.267037
FF R6	high high	perfomed	spore-exposed	0
FF R6	high high	perfomed	spore-exposed	0
FF R6	high high	perfomed	spore-exposed	0.238494
FF R6	high high	perfomed	spore-exposed	0
FF R6	high high	perfomed	spore-exposed	0
FF R6	high high	perfomed	spore-exposed	0.0367069
FF R6	high high	perfomed	spore-exposed	0.168073
FF R6	high high	perfomed	spore-exposed	0
FF R6	high high	perfomed	spore-exposed	0
FF R6	high high	perfomed	spore-exposed	0.0477778
FF R6	high high	perfomed	spore-exposed	0
FF R6	high high	perfomed	spore-exposed	0.0374074
FF R6	high high	perfomed	spore-exposed	0.12
FF R6	high high	perfomed	spore-exposed	0.0396296
FF R6	high high	perfomed	spore-exposed	0.298148
FF R6	high high	perfomed	spore-exposed	0
FF R6	high high	perfomed	spore-exposed	0
FF R6	high high	perfomed	spore-exposed	0.840257
FF R6	high high	perfomed	spore-exposed	0.451852
FF R6	high high	perfomed	spore-exposed	0
FF R6	high high	perfomed	spore-exposed	0
FF R6	high high	perfomed	spore-exposed	0.219196
FF R6	high high	perfomed	spore-exposed	0
FF R6	high high	perfomed	spore-exposed	0
FF R6	high high	perfomed	spore-exposed	0
FF R6	high high	perfomed	spore-exposed	0
FF R6	high high	perfomed	spore-exposed	0
FF R6	high high	perfomed	spore-exposed	0.139241
FF R6	high high	perfomed	spore-exposed	0
FF R6	high high	perfomed	spore-exposed	0.212522
FF R6	high high	perfomed	spore-exposed	0.617391
FF R6	high high	perfomed	spore-exposed	0.345912
FF R6	high high	perfomed	spore-exposed	0.394057
FF R6	high high	perfomed	spore-exposed	0.0881481
FF R6	high high	perfomed	spore-exposed	0
FF R6	high high	perfomed	spore-exposed	0.044838
FF R6	high high	perfomed	spore-exposed	0.0444444
FF R6	high high	perfomed	spore-exposed	0.0244444
FF R6	high high	perfomed	spore-exposed	0.04
FF R6	high high	perfomed	spore-exposed	0
FF R6	high high	perfomed	spore-exposed	0.368537
FF R6	high high	perfomed	spore-exposed	0.0648148
FF R6	high high	perfomed	spore-exposed	0.248405
FF R6	high high	perfomed	spore-exposed	0
FF R6	high high	perfomed	spore-exposed	0.0925051
FF R6	high high	perfomed	spore-exposed	0.0437828
FF R6	high high	perfomed	spore-exposed	0.318519
FF R6	high high	perfomed	spore-exposed	0
FF R6	high high	perfomed	spore-exposed	0.126667
FF R6	high high	perfomed	spore-exposed	0.128889
FF R6	high high	perfomed	spore-exposed	0
FF R6	high high	perfomed	spore-exposed	0.323711
FF R6	high high	perfomed	spore-exposed	0
FF R6	high high	perfomed	spore-exposed	0.0643895
FF R6	high high	perfomed	spore-exposed	0.134875
FF R6	high high	perfomed	spore-exposed	0
FF R6	high high	perfomed	spore-exposed	0.135334
FF R6	high high	perfomed	spore-exposed	0
FF R6	high high	perfomed	spore-exposed	0
FF R6	high high	perfomed	spore-exposed	0.0896296
FF R6	high high	perfomed	spore-exposed	0
FF R6	high high	perfomed	nestmate	0.285926
FF R6	high high	perfomed	nestmate	0.730205
FF R6	high high	perfomed	nestmate	0.267037
FF R6	high high	perfomed	nestmate	0
FF R6	high high	perfomed	nestmate	0.142222
FF R6	high high	perfomed	nestmate	0.052797
FF R6	high high	perfomed	nestmate	0.122963
FF R6	high high	perfomed	nestmate	0
FF R6	high high	perfomed	nestmate	0.348519
FF R6	high high	perfomed	nestmate	0.104815
FF R6	high high	perfomed	nestmate	0
FF R6	high high	perfomed	nestmate	0
FF R6	high high	perfomed	nestmate	0.188115
FF R6	high high	perfomed	nestmate	0.0807407
FF R6	high high	perfomed	nestmate	0
FF R6	high high	perfomed	nestmate	0.0885185
FF R6	high high	perfomed	nestmate	0.12
FF R6	high high	perfomed	nestmate	0.0159259
FF R6	high high	perfomed	nestmate	0.135857
FF R6	high high	perfomed	nestmate	0.769231
FF R6	high high	perfomed	nestmate	0.114313
FF R6	high high	perfomed	nestmate	0
FF R6	high high	perfomed	nestmate	0.0114815
FF R6	high high	perfomed	nestmate	0.0611111
FF R6	high high	perfomed	nestmate	0.0118519
FF R6	high high	perfomed	nestmate	0
FF R6	high high	perfomed	nestmate	0
FF R6	high high	perfomed	nestmate	0
FF R6	high high	perfomed	nestmate	0
FF R6	high high	perfomed	nestmate	0.0503704
FF R6	high high	perfomed	nestmate	0
FF R6	high high	perfomed	nestmate	0
FF R6	high high	perfomed	nestmate	0.367188
FF R6	high high	perfomed	nestmate	0.150741
FF R6	high high	perfomed	nestmate	0
FF R6	high high	perfomed	nestmate	0.384073
FF R6	high high	perfomed	nestmate	0
FF R6	high high	perfomed	nestmate	0.0927644
FF R6	high high	perfomed	nestmate	0.318519
FF R6	high high	perfomed	nestmate	0
FF R6	high high	perfomed	nestmate	0
FF R6	high high	perfomed	nestmate	0.318256
FF R6	high high	perfomed	nestmate	0
FF R6	high high	perfomed	nestmate	0
FF R6	high high	perfomed	nestmate	0
FF R6	high high	perfomed	nestmate	0
FF R6	high high	perfomed	nestmate	0.0681481
FF R6	high high	perfomed	nestmate	0.18037
FF R6	high high	perfomed	nestmate	0.0462963
FF R7	high high	perfomed	spore-exposed	0
FF R7	high high	perfomed	spore-exposed	0
FF R7	high high	perfomed	spore-exposed	0
FF R7	high high	perfomed	spore-exposed	0
FF R7	high high	perfomed	spore-exposed	0
FF R7	high high	perfomed	spore-exposed	0
FF R7	high high	perfomed	spore-exposed	0
FF R7	high high	perfomed	spore-exposed	0
FF R7	high high	perfomed	spore-exposed	0
FF R7	high high	perfomed	spore-exposed	0.167739
FF R7	high high	perfomed	spore-exposed	0.530172
FF R7	high high	perfomed	spore-exposed	0
FF R7	high high	perfomed	spore-exposed	0.535751
FF R7	high high	perfomed	spore-exposed	0.204651
FF R7	high high	perfomed	spore-exposed	0.0400943
FF R7	high high	perfomed	spore-exposed	0.506726
FF R7	high high	perfomed	spore-exposed	0
FF R7	high high	perfomed	spore-exposed	0
FF R7	high high	perfomed	spore-exposed	0
FF R7	high high	perfomed	spore-exposed	0
FF R7	high high	perfomed	spore-exposed	0
FF R7	high high	perfomed	spore-exposed	0
FF R7	high high	perfomed	spore-exposed	0.15261
FF R7	high high	perfomed	spore-exposed	0
FF R7	high high	perfomed	spore-exposed	0.105634
FF R7	high high	perfomed	spore-exposed	0.0568679
FF R7	high high	perfomed	spore-exposed	0
FF R7	high high	perfomed	spore-exposed	0.213605
FF R7	high high	perfomed	spore-exposed	0.0357143
FF R7	high high	perfomed	spore-exposed	0.242784
FF R7	high high	perfomed	spore-exposed	0
FF R7	high high	perfomed	spore-exposed	0
FF R7	high high	perfomed	spore-exposed	0
FF R7	high high	perfomed	spore-exposed	0.0681055
FF R7	high high	perfomed	spore-exposed	0.0606061
FF R7	high high	perfomed	spore-exposed	0
FF R7	high high	perfomed	spore-exposed	0.0956522
FF R7	high high	perfomed	spore-exposed	0
FF R7	high high	perfomed	spore-exposed	0.119869
FF R7	high high	perfomed	spore-exposed	0.101111
FF R7	high high	perfomed	spore-exposed	0.139267
FF R7	high high	perfomed	spore-exposed	0.0333333
FF R7	high high	perfomed	spore-exposed	0.103704
FF R7	high high	perfomed	spore-exposed	0
FF R7	high high	perfomed	spore-exposed	0.15037
FF R7	high high	perfomed	spore-exposed	0
FF R7	high high	perfomed	spore-exposed	0
FF R7	high high	perfomed	spore-exposed	0
FF R7	high high	perfomed	spore-exposed	0
FF R7	high high	perfomed	spore-exposed	0
FF R7	high high	perfomed	spore-exposed	0
FF R7	high high	perfomed	spore-exposed	0
FF R7	high high	perfomed	spore-exposed	0
FF R7	high high	perfomed	spore-exposed	0
FF R7	high high	perfomed	spore-exposed	0
FF R7	high high	perfomed	spore-exposed	0
FF R7	high high	perfomed	spore-exposed	0.0484088
FF R7	high high	perfomed	spore-exposed	0
FF R7	high high	perfomed	spore-exposed	0
FF R7	high high	perfomed	spore-exposed	0
FF R7	high high	perfomed	spore-exposed	0
FF R7	high high	perfomed	spore-exposed	0.0977778
FF R7	high high	perfomed	spore-exposed	0.429084
FF R7	high high	perfomed	spore-exposed	0.0657143
FF R7	high high	perfomed	spore-exposed	0.0303704
FF R7	high high	perfomed	spore-exposed	0.280741
FF R7	high high	perfomed	spore-exposed	0.0781481
FF R7	high high	perfomed	spore-exposed	0.107037
FF R7	high high	perfomed	spore-exposed	0.389381
FF R7	high high	perfomed	spore-exposed	0.167778
FF R7	high high	perfomed	spore-exposed	0
FF R7	high high	perfomed	spore-exposed	0
FF R7	high high	perfomed	spore-exposed	0
FF R7	high high	perfomed	spore-exposed	0
FF R7	high high	perfomed	spore-exposed	0
FF R7	high high	perfomed	spore-exposed	0.0662558
FF R7	high high	perfomed	spore-exposed	0.261364
FF R7	high high	perfomed	spore-exposed	0.226027
FF R7	high high	perfomed	spore-exposed	0.182444
FF R7	high high	perfomed	spore-exposed	0.0284698
FF R7	high high	perfomed	spore-exposed	0
FF R7	high high	perfomed	spore-exposed	0.0515873
FF R7	high high	perfomed	spore-exposed	0
FF R7	high high	perfomed	spore-exposed	0.105333
FF R7	high high	perfomed	spore-exposed	0
FF R7	high high	perfomed	spore-exposed	0.563636
FF R7	high high	perfomed	spore-exposed	0.193182
FF R7	high high	perfomed	spore-exposed	0.0840757
FF R7	high high	perfomed	spore-exposed	0
FF R7	high high	perfomed	spore-exposed	0
FF R7	high high	perfomed	spore-exposed	0
FF R7	high high	perfomed	spore-exposed	0
FF R7	high high	perfomed	spore-exposed	0.062963
FF R7	high high	perfomed	spore-exposed	0.203906
FF R7	high high	perfomed	spore-exposed	0.160741
FF R7	high high	perfomed	spore-exposed	0.461378
FF R7	high high	perfomed	spore-exposed	0.299796
FF R7	high high	perfomed	spore-exposed	0
FF R7	high high	perfomed	spore-exposed	0.027037
FF R7	high high	perfomed	spore-exposed	0.223256
FF R7	high high	perfomed	spore-exposed	0.0177778
FF R7	high high	perfomed	spore-exposed	0.0211111
FF R7	high high	perfomed	spore-exposed	0
FF R7	high high	perfomed	spore-exposed	0
FF R7	high high	perfomed	spore-exposed	0.0446927
FF R7	high high	perfomed	spore-exposed	0
FF R7	high high	perfomed	spore-exposed	0
FF R7	high high	perfomed	spore-exposed	0
FF R7	high high	perfomed	spore-exposed	0
FF R7	high high	perfomed	spore-exposed	0.211538
FF R7	high high	perfomed	spore-exposed	0.265896
FF R7	high high	perfomed	spore-exposed	0.0503704
FF R7	high high	perfomed	spore-exposed	0.190741
FF R7	high high	perfomed	spore-exposed	0
FF R7	high high	perfomed	spore-exposed	0.159148
FF R7	high high	perfomed	spore-exposed	0
FF R7	high high	perfomed	spore-exposed	0.0740741
FF R7	high high	perfomed	spore-exposed	0.240741
FF R7	high high	perfomed	spore-exposed	0
FF R7	high high	perfomed	spore-exposed	0.477099
FF R7	high high	perfomed	spore-exposed	0
FF R7	high high	perfomed	spore-exposed	0.0214815
FF R7	high high	perfomed	spore-exposed	0
FF R7	high high	perfomed	spore-exposed	0.182573
FF R7	high high	perfomed	spore-exposed	0.194196
FF R7	high high	perfomed	spore-exposed	0.370445
FF R7	high high	perfomed	spore-exposed	0.0103704
FF R7	high high	perfomed	nestmate	0
FF R7	high high	perfomed	nestmate	0.295833
FF R7	high high	perfomed	nestmate	0
FF R7	high high	perfomed	nestmate	0.211329
FF R7	high high	perfomed	nestmate	0.114074
FF R7	high high	perfomed	nestmate	0.0695254
FF R7	high high	perfomed	nestmate	0.193182
FF R7	high high	perfomed	nestmate	0.0837037
FF R7	high high	perfomed	nestmate	0
FF R7	high high	perfomed	nestmate	0
FF R7	high high	perfomed	nestmate	0.0944444
FF R7	high high	perfomed	nestmate	0
FF R7	high high	perfomed	nestmate	0.052963
FF R7	high high	perfomed	nestmate	0.0103704
FF R7	high high	perfomed	nestmate	0.0042735
FF R7	high high	perfomed	nestmate	0
FF R7	high high	perfomed	nestmate	0.0492593
FF R7	high high	perfomed	nestmate	0.108586
FF R7	high high	perfomed	nestmate	0.0225926
FF R7	high high	perfomed	nestmate	0.0985185
FF R7	high high	perfomed	nestmate	0
FF R7	high high	perfomed	nestmate	0
FF R7	high high	perfomed	nestmate	0.0366667
FF R7	high high	perfomed	nestmate	0
FF R7	high high	perfomed	nestmate	0.062963
FF R7	high high	perfomed	nestmate	0.0788889
FF R7	high high	perfomed	nestmate	0.287037
FF R7	high high	perfomed	nestmate	0.0503704
FF R7	high high	perfomed	nestmate	0.297297
FF R7	high high	perfomed	nestmate	0.277778
FF R7	high high	perfomed	nestmate	0
FF R7	high high	perfomed	nestmate	0.165899
FF R7	high high	perfomed	nestmate	0.148148
FF R7	high high	perfomed	nestmate	0
FF R7	high high	perfomed	nestmate	0
FF R7	high high	perfomed	nestmate	0.106667
FF R7	high high	perfomed	nestmate	0
FF R7	high high	perfomed	nestmate	0.15978
FF R7	high high	perfomed	nestmate	0
FF R7	high high	perfomed	nestmate	0
FF R7	high high	perfomed	nestmate	0
FF R7	high high	perfomed	nestmate	0.0725926
FF R7	high high	perfomed	nestmate	0
FF R7	high high	perfomed	nestmate	0.0797721
FF R7	high high	perfomed	nestmate	0
FF R7	high high	perfomed	nestmate	0.121413
FF R7	high high	perfomed	nestmate	0
FF R8	high high	perfomed	spore-exposed	0.362162
FF R8	high high	perfomed	spore-exposed	0.132075
FF R8	high high	perfomed	spore-exposed	0.302963
FF R8	high high	perfomed	spore-exposed	0.164835
FF R8	high high	perfomed	spore-exposed	0
FF R8	high high	perfomed	spore-exposed	0
FF R8	high high	perfomed	spore-exposed	0.0202629
FF R8	high high	perfomed	spore-exposed	0.416296
FF R8	high high	perfomed	spore-exposed	0.266296
FF R8	high high	perfomed	spore-exposed	0.214074
FF R8	high high	perfomed	spore-exposed	0
FF R8	high high	perfomed	spore-exposed	0.11165
FF R8	high high	perfomed	spore-exposed	0
FF R8	high high	perfomed	spore-exposed	0
FF R8	high high	perfomed	spore-exposed	0
FF R8	high high	perfomed	spore-exposed	0.080292
FF R8	high high	perfomed	spore-exposed	0.206553
FF R8	high high	perfomed	spore-exposed	0
FF R8	high high	perfomed	spore-exposed	0.782222
FF R8	high high	perfomed	spore-exposed	0.463297
FF R8	high high	perfomed	spore-exposed	0.0630975
FF R8	high high	perfomed	spore-exposed	0.020979
FF R8	high high	perfomed	spore-exposed	0
FF R8	high high	perfomed	spore-exposed	0.00175285
FF R8	high high	perfomed	spore-exposed	0
FF R8	high high	perfomed	spore-exposed	0.0203704
FF R8	high high	perfomed	spore-exposed	0.00962963
FF R8	high high	perfomed	spore-exposed	0.0844156
FF R8	high high	perfomed	spore-exposed	0.00259259
FF R8	high high	perfomed	spore-exposed	0
FF R8	high high	perfomed	spore-exposed	0
FF R8	high high	perfomed	spore-exposed	0.000740741
FF R8	high high	perfomed	spore-exposed	0.452566
FF R8	high high	perfomed	spore-exposed	0.254054
FF R8	high high	perfomed	spore-exposed	0.179097
FF R8	high high	perfomed	spore-exposed	0.642424
FF R8	high high	perfomed	spore-exposed	0.696203
FF R8	high high	perfomed	spore-exposed	0.701149
FF R8	high high	perfomed	spore-exposed	0.0107124
FF R8	high high	perfomed	spore-exposed	0.538922
FF R8	high high	perfomed	spore-exposed	0
FF R8	high high	perfomed	spore-exposed	0.192214
FF R8	high high	perfomed	spore-exposed	0.105105
FF R8	high high	perfomed	spore-exposed	0
FF R8	high high	perfomed	spore-exposed	0.884488
FF R8	high high	perfomed	spore-exposed	0.333333
FF R8	high high	perfomed	spore-exposed	0.245185
FF R8	high high	perfomed	spore-exposed	0.64557
FF R8	high high	perfomed	spore-exposed	0.049217
FF R8	high high	perfomed	spore-exposed	0.323529
FF R8	high high	perfomed	spore-exposed	0.397985
FF R8	high high	perfomed	spore-exposed	0
FF R8	high high	perfomed	spore-exposed	0.146632
FF R8	high high	perfomed	spore-exposed	0.111111
FF R8	high high	perfomed	spore-exposed	0.120482
FF R8	high high	perfomed	spore-exposed	0
FF R8	high high	perfomed	spore-exposed	0.84898
FF R8	high high	perfomed	spore-exposed	0.0925926
FF R8	high high	perfomed	spore-exposed	0.330887
FF R8	high high	perfomed	spore-exposed	0.666667
FF R8	high high	perfomed	spore-exposed	0.274444
FF R8	high high	perfomed	spore-exposed	0.333704
FF R8	high high	perfomed	spore-exposed	0
FF R8	high high	perfomed	spore-exposed	0.208791
FF R8	high high	perfomed	spore-exposed	0
FF R8	high high	perfomed	spore-exposed	0
FF R8	high high	perfomed	spore-exposed	0
FF R8	high high	perfomed	spore-exposed	0
FF R8	high high	perfomed	spore-exposed	0
FF R8	high high	perfomed	spore-exposed	0.0346154
FF R8	high high	perfomed	spore-exposed	0
FF R8	high high	perfomed	spore-exposed	0.0232919
FF R8	high high	perfomed	spore-exposed	0.0340909
FF R8	high high	perfomed	spore-exposed	0
FF R8	high high	perfomed	spore-exposed	0.131481
FF R8	high high	perfomed	spore-exposed	0
FF R8	high high	perfomed	spore-exposed	0.188889
FF R8	high high	perfomed	spore-exposed	0
FF R8	high high	perfomed	spore-exposed	0.0461538
FF R8	high high	perfomed	spore-exposed	0.238758
FF R8	high high	perfomed	spore-exposed	0.143704
FF R8	high high	perfomed	spore-exposed	0
FF R8	high high	perfomed	spore-exposed	0.0759259
FF R8	high high	perfomed	spore-exposed	0.14808
FF R8	high high	perfomed	spore-exposed	0.106667
FF R8	high high	perfomed	spore-exposed	0.183333
FF R8	high high	perfomed	spore-exposed	0.0292593
FF R8	high high	perfomed	nestmate	0.437037
FF R8	high high	perfomed	nestmate	0.0585443
FF R8	high high	perfomed	nestmate	0.358519
FF R8	high high	perfomed	nestmate	0
FF R8	high high	perfomed	nestmate	0.266296
FF R8	high high	perfomed	nestmate	0.0537037
FF R8	high high	perfomed	nestmate	0.0725926
FF R8	high high	perfomed	nestmate	0.0536913
FF R8	high high	perfomed	nestmate	0.0392593
FF R8	high high	perfomed	nestmate	0.293333
FF R8	high high	perfomed	nestmate	0.0988889
FF R8	high high	perfomed	nestmate	0.224815
FF R8	high high	perfomed	nestmate	0.0288986
FF R8	high high	perfomed	nestmate	0
FF R8	high high	perfomed	nestmate	0.00814815
FF R8	high high	perfomed	nestmate	0.224815
FF R8	high high	perfomed	nestmate	0.168889
FF R8	high high	perfomed	nestmate	0.0311111
FF R8	high high	perfomed	nestmate	0.294637
FF R8	high high	perfomed	nestmate	0.0549582
FF R8	high high	perfomed	nestmate	0
FF R8	high high	perfomed	nestmate	0.177079
FF R8	high high	perfomed	nestmate	0
FF R8	high high	perfomed	nestmate	0.0133333
FF R8	high high	perfomed	nestmate	0.12933
FF R8	high high	perfomed	nestmate	0
FF R8	high high	perfomed	nestmate	0
FF R8	high high	perfomed	nestmate	0
FF R8	high high	perfomed	nestmate	0.106296
FF R8	high high	perfomed	nestmate	0
FF R8	high high	perfomed	nestmate	0.164074
FF R8	high high	perfomed	nestmate	0
FF R8	high high	perfomed	nestmate	0
FF R8	high high	perfomed	nestmate	0
FF R8	high high	perfomed	nestmate	0.0629067
FF R8	high high	perfomed	nestmate	0.353153
FF R8	high high	perfomed	nestmate	0.110762
FF R8	high high	perfomed	nestmate	0
FF R8	high high	perfomed	nestmate	0.0386473
FF R8	high high	perfomed	nestmate	0.270115
FF R8	high high	perfomed	nestmate	0.188889
FF R9	high high	perfomed	spore-exposed	0
FF R9	high high	perfomed	spore-exposed	0.284024
FF R9	high high	perfomed	spore-exposed	0
FF R9	high high	perfomed	spore-exposed	0
FF R9	high high	perfomed	spore-exposed	0
FF R9	high high	perfomed	spore-exposed	0.0455556
FF R9	high high	perfomed	spore-exposed	0
FF R9	high high	perfomed	spore-exposed	0
FF R9	high high	perfomed	spore-exposed	0
FF R9	high high	perfomed	spore-exposed	0.592275
FF R9	high high	perfomed	spore-exposed	0
FF R9	high high	perfomed	spore-exposed	0.107926
FF R9	high high	perfomed	spore-exposed	0.670455
FF R9	high high	perfomed	spore-exposed	0
FF R9	high high	perfomed	spore-exposed	0.0718519
FF R9	high high	perfomed	spore-exposed	0
FF R9	high high	perfomed	spore-exposed	0.313646
FF R9	high high	perfomed	spore-exposed	0.301481
FF R9	high high	perfomed	spore-exposed	0.50099
FF R9	high high	perfomed	spore-exposed	0.029148
FF R9	high high	perfomed	spore-exposed	0.0403704
FF R9	high high	perfomed	spore-exposed	0
FF R9	high high	perfomed	spore-exposed	0
FF R9	high high	perfomed	spore-exposed	0
FF R9	high high	perfomed	spore-exposed	0
FF R9	high high	perfomed	spore-exposed	0
FF R9	high high	perfomed	spore-exposed	0
FF R9	high high	perfomed	spore-exposed	0
FF R9	high high	perfomed	spore-exposed	0
FF R9	high high	perfomed	spore-exposed	0
FF R9	high high	perfomed	spore-exposed	0.551378
FF R9	high high	perfomed	spore-exposed	0
FF R9	high high	perfomed	spore-exposed	0.132184
FF R9	high high	perfomed	spore-exposed	0.437705
FF R9	high high	perfomed	spore-exposed	0.303901
FF R9	high high	perfomed	spore-exposed	0.143406
FF R9	high high	perfomed	spore-exposed	0.769231
FF R9	high high	perfomed	spore-exposed	0.17847
FF R9	high high	perfomed	spore-exposed	0
FF R9	high high	perfomed	spore-exposed	0.0111111
FF R9	high high	perfomed	spore-exposed	0
FF R9	high high	perfomed	spore-exposed	0.0811808
FF R9	high high	perfomed	spore-exposed	0.545455
FF R9	high high	perfomed	spore-exposed	0.195068
FF R9	high high	perfomed	spore-exposed	0.140741
FF R9	high high	perfomed	spore-exposed	0.517241
FF R9	high high	perfomed	spore-exposed	0
FF R9	high high	perfomed	spore-exposed	0.531646
FF R9	high high	perfomed	spore-exposed	0.291837
FF R9	high high	perfomed	spore-exposed	0.369596
FF R9	high high	perfomed	spore-exposed	0.222222
FF R9	high high	perfomed	spore-exposed	0
FF R9	high high	perfomed	spore-exposed	0.457692
FF R9	high high	perfomed	spore-exposed	0.783019
FF R9	high high	perfomed	spore-exposed	0
FF R9	high high	perfomed	spore-exposed	0.123028
FF R9	high high	perfomed	spore-exposed	0
FF R9	high high	perfomed	spore-exposed	0.445118
FF R9	high high	perfomed	spore-exposed	0.416164
FF R9	high high	perfomed	spore-exposed	0.32572
FF R9	high high	perfomed	spore-exposed	0.161111
FF R9	high high	perfomed	spore-exposed	0.427362
FF R9	high high	perfomed	spore-exposed	0
FF R9	high high	perfomed	spore-exposed	0.0491803
FF R9	high high	perfomed	spore-exposed	0.55414
FF R9	high high	perfomed	spore-exposed	0.369565
FF R9	high high	perfomed	spore-exposed	0.638418
FF R9	high high	perfomed	spore-exposed	0.0748148
FF R9	high high	perfomed	spore-exposed	0
FF R9	high high	perfomed	nestmate	0
FF R9	high high	perfomed	nestmate	0.0366667
FF R9	high high	perfomed	nestmate	0.047037
FF R9	high high	perfomed	nestmate	0.146667
FF R10	high high	perfomed	spore-exposed	0.868644
FF R10	high high	perfomed	spore-exposed	0
FF R10	high high	perfomed	spore-exposed	0.829268
FF R10	high high	perfomed	spore-exposed	0.785714
FF R10	high high	perfomed	spore-exposed	0.267857
FF R10	high high	perfomed	spore-exposed	0.00723764
FF R10	high high	perfomed	spore-exposed	0.559322
FF R10	high high	perfomed	spore-exposed	0.787879
FF R10	high high	perfomed	spore-exposed	0.339412
FF R10	high high	perfomed	spore-exposed	0.531579
FF R10	high high	perfomed	spore-exposed	0.855769
FF R10	high high	perfomed	spore-exposed	0.112214
FF R10	high high	perfomed	spore-exposed	0.381356
FF R10	high high	perfomed	spore-exposed	0.284974
FF R10	high high	perfomed	spore-exposed	0.399594
FF R10	high high	perfomed	spore-exposed	0.44611
FF R10	high high	perfomed	spore-exposed	0.690141
FF R10	high high	perfomed	spore-exposed	0.515032
FF R10	high high	perfomed	spore-exposed	0.153133
FF R10	high high	perfomed	spore-exposed	0
FF R10	high high	perfomed	spore-exposed	0.123077
FF R10	high high	perfomed	spore-exposed	0
FF R10	high high	perfomed	spore-exposed	0.786765
FF R10	high high	perfomed	spore-exposed	0.608696
FF R10	high high	perfomed	spore-exposed	0
FF R10	high high	perfomed	spore-exposed	0.722642
FF R10	high high	perfomed	spore-exposed	0.207778
FF R10	high high	perfomed	spore-exposed	0.072963
FF R10	high high	perfomed	spore-exposed	0.0361248
FF R10	high high	perfomed	spore-exposed	0
FF R10	high high	perfomed	spore-exposed	0
FF R10	high high	perfomed	spore-exposed	0.155556
FF R10	high high	perfomed	spore-exposed	0.367778
FF R10	high high	perfomed	spore-exposed	0
FF R10	high high	perfomed	spore-exposed	0
FF R10	high high	perfomed	spore-exposed	0.637931
FF R10	high high	perfomed	spore-exposed	0.64878
FF R10	high high	perfomed	spore-exposed	0.785714
FF R10	high high	perfomed	spore-exposed	0.878261
FF R10	high high	perfomed	spore-exposed	0.474874
FF R10	high high	perfomed	spore-exposed	0
FF R10	high high	perfomed	spore-exposed	0
FF R10	high high	perfomed	spore-exposed	0
FF R10	high high	perfomed	spore-exposed	0.618557
FF R10	high high	perfomed	spore-exposed	0.806452
FF R10	high high	perfomed	spore-exposed	0.80663
FF R10	high high	perfomed	spore-exposed	0.653846
FF R10	high high	perfomed	spore-exposed	0.646409
FF R10	high high	perfomed	spore-exposed	0
FF R10	high high	perfomed	spore-exposed	0.305003
FF R10	high high	perfomed	spore-exposed	0
FF R10	high high	perfomed	spore-exposed	0.348548
FF R10	high high	perfomed	spore-exposed	0.524752
FF R10	high high	perfomed	spore-exposed	0.0283784
FF R10	high high	perfomed	spore-exposed	0
FF R10	high high	perfomed	spore-exposed	0
FF R10	high high	perfomed	spore-exposed	0
FF R10	high high	perfomed	spore-exposed	0.745098
FF R10	high high	perfomed	spore-exposed	0.910853
FF R10	high high	perfomed	spore-exposed	0
FF R10	high high	perfomed	spore-exposed	0
FF R10	high high	perfomed	spore-exposed	0.690741
FF R10	high high	perfomed	spore-exposed	0.0818519
FF R10	high high	perfomed	spore-exposed	0.85
FF R10	high high	perfomed	spore-exposed	0.238889
FF R10	high high	perfomed	spore-exposed	0.546667
FF R10	high high	perfomed	spore-exposed	0
FF R10	high high	perfomed	spore-exposed	0.254444
FF R10	high high	perfomed	spore-exposed	0
FF R10	high high	perfomed	spore-exposed	0.358148
FF R10	high high	perfomed	spore-exposed	0.171233
FF R10	high high	perfomed	spore-exposed	0.545158
FF R10	high high	perfomed	spore-exposed	0.278986
FF R10	high high	perfomed	spore-exposed	0
FF R10	high high	perfomed	spore-exposed	0.368421
FF R10	high high	perfomed	spore-exposed	0
FF R10	high high	perfomed	spore-exposed	0.26393
FF R10	high high	perfomed	spore-exposed	0
FF R10	high high	perfomed	spore-exposed	0.443089
FF R10	high high	perfomed	spore-exposed	0
FF R10	high high	perfomed	spore-exposed	0.218326
FF R10	high high	perfomed	spore-exposed	0.101399
FF R10	high high	perfomed	spore-exposed	0
FF R10	high high	perfomed	spore-exposed	0.392857
FF R10	high high	perfomed	spore-exposed	0
FF R10	high high	perfomed	spore-exposed	0.0911111
FF R10	high high	perfomed	spore-exposed	0
FF R10	high high	perfomed	spore-exposed	0.247934
FF R10	high high	perfomed	spore-exposed	0
FF R10	high high	perfomed	spore-exposed	0
FF R10	high high	perfomed	spore-exposed	0.883721
FF R10	high high	perfomed	spore-exposed	0.363636
FF R10	high high	perfomed	spore-exposed	0
FF R10	high high	perfomed	spore-exposed	0
FF R10	high high	perfomed	spore-exposed	0.300699
FF R10	high high	perfomed	spore-exposed	0.459161
FF R10	high high	perfomed	spore-exposed	0
FF R10	high high	perfomed	spore-exposed	0
FF R10	high high	perfomed	spore-exposed	0.835052
FF R10	high high	perfomed	spore-exposed	0.239812
FF R10	high high	perfomed	spore-exposed	0.097037
FF R10	high high	perfomed	spore-exposed	0.428086
FF R10	high high	perfomed	spore-exposed	0.62766
FF R10	high high	perfomed	spore-exposed	0.874251
FF R10	high high	perfomed	spore-exposed	0.5
FF R10	high high	perfomed	spore-exposed	0.172801
FF R10	high high	perfomed	spore-exposed	0.198913
FF R10	high high	perfomed	spore-exposed	0.441698
FF R10	high high	perfomed	spore-exposed	0.447761
FF R10	high high	perfomed	spore-exposed	0.658228
FF R10	high high	perfomed	spore-exposed	0
FF R10	high high	perfomed	spore-exposed	0.949367
FF R10	high high	perfomed	spore-exposed	0.936709
FF R10	high high	perfomed	spore-exposed	0.252593
FF R10	high high	perfomed	spore-exposed	0.501139
FF R10	high high	perfomed	spore-exposed	0.225926
FF R10	high high	perfomed	spore-exposed	0.0174074
FF R10	high high	perfomed	spore-exposed	0.560976
FF R10	high high	perfomed	spore-exposed	0.055
FF R10	high high	perfomed	spore-exposed	0.202938
FF R10	high high	perfomed	spore-exposed	0.885572
FF R10	high high	perfomed	spore-exposed	0.849741
FF R10	high high	perfomed	spore-exposed	0.790909
FF R10	high high	perfomed	spore-exposed	0.0962963
FF R10	high high	perfomed	spore-exposed	0.0798193
FF R10	high high	perfomed	spore-exposed	0
FF R10	high high	perfomed	spore-exposed	0
FF R10	high high	perfomed	spore-exposed	0.285926
FF R10	high high	perfomed	spore-exposed	0.339326
FF R10	high high	perfomed	spore-exposed	0.324444
FF R10	high high	perfomed	spore-exposed	0.145985
FF R10	high high	perfomed	spore-exposed	0.323333
FF R10	high high	perfomed	nestmate	0.0551852
FF R10	high high	perfomed	nestmate	0
FF R10	high high	perfomed	nestmate	0.161481
FF R10	high high	perfomed	nestmate	0.113004
FF R10	high high	perfomed	nestmate	0.0599662
FF R10	high high	perfomed	nestmate	0
FF R10	high high	perfomed	nestmate	0
FF R10	high high	perfomed	nestmate	0.494565
FF R10	high high	perfomed	nestmate	0.120741
FF R10	high high	perfomed	nestmate	0.178519
FF R10	high high	perfomed	nestmate	0.647059
FF R10	high high	perfomed	nestmate	0.032963
FF R10	high high	perfomed	nestmate	0.543729
FF R10	high high	perfomed	nestmate	0.176096
FF R10	high high	perfomed	nestmate	0.174074
FF R10	high high	perfomed	nestmate	0.549331
FF R10	high high	perfomed	nestmate	0.304815
FF R10	high high	perfomed	nestmate	0.062963
FF R10	high high	perfomed	nestmate	0.161111
FF R10	high high	perfomed	nestmate	0.685771
FF R10	high high	perfomed	nestmate	0.673387
FF R10	high high	perfomed	nestmate	0.198148
FF R10	high high	perfomed	nestmate	0.0207407
FF R10	high high	perfomed	nestmate	0.196629
FF R10	high high	perfomed	nestmate	0.0336391
FF R10	high high	perfomed	nestmate	0.218148
FF R10	high high	perfomed	nestmate	0
FF R10	high high	perfomed	nestmate	0.190623
FF R10	high high	perfomed	nestmate	0.518182
FF R10	high high	perfomed	nestmate	0.269259
FF R10	high high	perfomed	nestmate	0.447179
FF R10	high high	perfomed	nestmate	0.196296
FF R10	high high	perfomed	nestmate	0.234444
FF R10	high high	perfomed	nestmate	0.208519
FF R10	high high	perfomed	nestmate	0
FF R10	high high	perfomed	nestmate	0.451613
FF R10	high high	perfomed	nestmate	0.096924
FF R10	high high	perfomed	nestmate	0.0419636
FF R10	high high	perfomed	nestmate	0
FF R10	high high	perfomed	nestmate	0.506793
FF R10	high high	perfomed	nestmate	0
FF R10	high high	perfomed	nestmate	0.161852
FF R10	high high	perfomed	nestmate	0.467508
FF R10	high high	perfomed	nestmate	0.241852
FF R11	high high	perfomed	spore-exposed	0
FF R11	high high	perfomed	spore-exposed	0
FF R11	high high	perfomed	spore-exposed	0
FF R11	high high	perfomed	spore-exposed	0
FF R11	high high	perfomed	spore-exposed	0
FF R11	high high	perfomed	spore-exposed	0
FF R11	high high	perfomed	spore-exposed	0.121406
FF R11	high high	perfomed	spore-exposed	0
FF R11	high high	perfomed	spore-exposed	0
FF R11	high high	perfomed	spore-exposed	0.25
FF R11	high high	perfomed	spore-exposed	0
FF R11	high high	perfomed	spore-exposed	0
FF R11	high high	perfomed	spore-exposed	0
FF R11	high high	perfomed	spore-exposed	0.184603
FF R11	high high	perfomed	spore-exposed	0.0578827
FF R11	high high	perfomed	spore-exposed	0.175185
FF R11	high high	perfomed	spore-exposed	0
FF R11	high high	perfomed	spore-exposed	0.257501
FF R11	high high	perfomed	spore-exposed	0.0334129
FF R11	high high	perfomed	spore-exposed	0.830986
FF R11	high high	perfomed	spore-exposed	0.642857
FF R11	high high	perfomed	spore-exposed	0.753623
FF R11	high high	perfomed	spore-exposed	0.208968
FF R11	high high	perfomed	spore-exposed	0.23372
FF R11	high high	perfomed	spore-exposed	0
FF R11	high high	perfomed	spore-exposed	0.0448625
FF R11	high high	perfomed	spore-exposed	0.0385906
FF R11	high high	perfomed	spore-exposed	0.824324
FF R11	high high	perfomed	spore-exposed	0
FF R11	high high	perfomed	spore-exposed	0
FF R11	high high	perfomed	spore-exposed	0.493333
FF R11	high high	perfomed	spore-exposed	0.250807
FF R11	high high	perfomed	spore-exposed	0.040493
FF R11	high high	perfomed	spore-exposed	0.220363
FF R11	high high	perfomed	spore-exposed	0
FF R11	high high	perfomed	spore-exposed	0
FF R11	high high	perfomed	spore-exposed	0
FF R11	high high	perfomed	spore-exposed	0
FF R11	high high	perfomed	spore-exposed	0.110198
FF R11	high high	perfomed	spore-exposed	0.113333
FF R11	high high	perfomed	spore-exposed	0
FF R11	high high	perfomed	spore-exposed	0
FF R11	high high	perfomed	spore-exposed	0.0496296
FF R11	high high	perfomed	spore-exposed	0.87234
FF R11	high high	perfomed	spore-exposed	0.311005
FF R11	high high	perfomed	spore-exposed	0
FF R11	high high	perfomed	spore-exposed	0.124815
FF R11	high high	perfomed	spore-exposed	0
FF R11	high high	perfomed	spore-exposed	0
FF R11	high high	perfomed	spore-exposed	0
FF R11	high high	perfomed	spore-exposed	0.117647
FF R11	high high	perfomed	spore-exposed	0.632258
FF R11	high high	perfomed	spore-exposed	0.0905923
FF R11	high high	perfomed	spore-exposed	0.230607
FF R11	high high	perfomed	spore-exposed	0.112222
FF R11	high high	perfomed	spore-exposed	0.949861
FF R11	high high	perfomed	spore-exposed	0.608025
FF R11	high high	perfomed	spore-exposed	0.164361
FF R11	high high	perfomed	spore-exposed	0.886364
FF R11	high high	perfomed	spore-exposed	0.644509
FF R11	high high	perfomed	spore-exposed	0.628008
FF R11	high high	perfomed	spore-exposed	0.941995
FF R11	high high	perfomed	spore-exposed	0.245763
FF R11	high high	perfomed	spore-exposed	0.419777
FF R11	high high	perfomed	spore-exposed	0
FF R11	high high	perfomed	spore-exposed	0
FF R11	high high	perfomed	spore-exposed	0.519573
FF R11	high high	perfomed	spore-exposed	0
FF R11	high high	perfomed	spore-exposed	0
FF R11	high high	perfomed	spore-exposed	0
FF R11	high high	perfomed	spore-exposed	0.179259
FF R11	high high	perfomed	spore-exposed	0
FF R11	high high	perfomed	spore-exposed	0.8
FF R11	high high	perfomed	spore-exposed	0.228952
FF R11	high high	perfomed	spore-exposed	0
FF R11	high high	perfomed	spore-exposed	0.0362963
FF R11	high high	perfomed	spore-exposed	0.218129
FF R11	high high	perfomed	spore-exposed	0
FF R11	high high	perfomed	spore-exposed	0
FF R11	high high	perfomed	spore-exposed	0.0244444
FF R11	high high	perfomed	spore-exposed	0.0955556
FF R11	high high	perfomed	nestmate	0
FF R11	high high	perfomed	nestmate	0.0281481
FF R11	high high	perfomed	nestmate	0
FF R11	high high	perfomed	nestmate	0.287532
FF R11	high high	perfomed	nestmate	0.0103704
FF R11	high high	perfomed	nestmate	0
FF R11	high high	perfomed	nestmate	0
FF R11	high high	perfomed	nestmate	0.0537037
FF R11	high high	perfomed	nestmate	0
FF R11	high high	perfomed	nestmate	0
FF R11	high high	perfomed	nestmate	0
FF R11	high high	perfomed	nestmate	0.0596296
FF R11	high high	perfomed	nestmate	0.372222
FF R11	high high	perfomed	nestmate	0.131852
FF R11	high high	perfomed	nestmate	0.0866667
FF R12	high high	perfomed	spore-exposed	0
FF R12	high high	perfomed	spore-exposed	0.854839
FF R12	high high	perfomed	spore-exposed	0.188068
FF R12	high high	perfomed	spore-exposed	0.64455
FF R12	high high	perfomed	spore-exposed	0
FF R12	high high	perfomed	spore-exposed	0.114173
FF R12	high high	perfomed	spore-exposed	0.59375
FF R12	high high	perfomed	spore-exposed	0
FF R12	high high	perfomed	spore-exposed	0.155185
FF R12	high high	perfomed	spore-exposed	0.314256
FF R12	high high	perfomed	spore-exposed	0.066712
FF R12	high high	perfomed	spore-exposed	0.0118519
FF R12	high high	perfomed	spore-exposed	0
FF R12	high high	perfomed	spore-exposed	0.353704
FF R12	high high	perfomed	spore-exposed	0
FF R12	high high	perfomed	spore-exposed	0
FF R12	high high	perfomed	spore-exposed	0
FF R12	high high	perfomed	spore-exposed	0
FF R12	high high	perfomed	spore-exposed	0
FF R12	high high	perfomed	spore-exposed	0.536723
FF R12	high high	perfomed	spore-exposed	0
FF R12	high high	perfomed	spore-exposed	0
FF R12	high high	perfomed	spore-exposed	0.243883
FF R12	high high	perfomed	spore-exposed	0.695652
FF R12	high high	perfomed	spore-exposed	0.923497
FF R12	high high	perfomed	spore-exposed	0
FF R12	high high	perfomed	spore-exposed	0
FF R12	high high	perfomed	spore-exposed	0.489548
FF R12	high high	perfomed	spore-exposed	0
FF R12	high high	perfomed	spore-exposed	0.219616
FF R12	high high	perfomed	spore-exposed	0.743421
FF R12	high high	perfomed	spore-exposed	0.962617
FF R12	high high	perfomed	spore-exposed	0.22
FF R12	high high	perfomed	spore-exposed	0
FF R12	high high	perfomed	spore-exposed	0
FF R12	high high	perfomed	spore-exposed	0
FF R12	high high	perfomed	spore-exposed	0.501188
FF R12	high high	perfomed	spore-exposed	0.948519
FF R12	high high	perfomed	spore-exposed	0.344875
FF R12	high high	perfomed	spore-exposed	0.28
FF R12	high high	perfomed	spore-exposed	0.777228
FF R12	high high	perfomed	spore-exposed	0
FF R12	high high	perfomed	spore-exposed	0
FF R12	high high	perfomed	spore-exposed	0.322963
FF R12	high high	perfomed	spore-exposed	0.0407407
FF R12	high high	perfomed	spore-exposed	0.134815
FF R12	high high	perfomed	spore-exposed	0.142593
FF R12	high high	perfomed	spore-exposed	0.654832
FF R12	high high	perfomed	spore-exposed	0.114444
FF R12	high high	perfomed	spore-exposed	0.132222
FF R12	high high	perfomed	spore-exposed	0.164444
FF R12	high high	perfomed	spore-exposed	0.125
FF R12	high high	perfomed	spore-exposed	0
FF R12	high high	perfomed	spore-exposed	0
FF R12	high high	perfomed	spore-exposed	0.779528
FF R12	high high	perfomed	spore-exposed	0.910714
FF R12	high high	perfomed	spore-exposed	0.630435
FF R12	high high	perfomed	spore-exposed	0.826667
FF R12	high high	perfomed	spore-exposed	0.770833
FF R12	high high	perfomed	spore-exposed	0.437063
FF R12	high high	perfomed	spore-exposed	0.833333
FF R12	high high	perfomed	spore-exposed	0.182311
FF R12	high high	perfomed	spore-exposed	0.803191
FF R12	high high	perfomed	spore-exposed	0.969419
FF R12	high high	perfomed	spore-exposed	0.214861
FF R12	high high	perfomed	spore-exposed	0.0457516
FF R12	high high	perfomed	spore-exposed	0.366219
FF R12	high high	perfomed	spore-exposed	0.198519
FF R12	high high	perfomed	spore-exposed	0.144815
FF R12	high high	perfomed	spore-exposed	0.0581481
FF R12	high high	perfomed	nestmate	0.0711111
FF R12	high high	perfomed	nestmate	0.0722222
FF R12	high high	perfomed	nestmate	0.372963
FF R12	high high	perfomed	nestmate	0.0822222
FF R12	high high	perfomed	nestmate	0.184444
FF R12	high high	perfomed	nestmate	0
FF R12	high high	perfomed	nestmate	0.0781481
FF R12	high high	perfomed	nestmate	0
FF R12	high high	perfomed	nestmate	0.153639
FF R12	high high	perfomed	nestmate	0.0925926
FF R12	high high	perfomed	nestmate	0.247778
FF R12	high high	perfomed	nestmate	0.532407
FF R12	high high	perfomed	nestmate	0.125556
FF R13	high high	perfomed	spore-exposed	0.0321593
FF R13	high high	perfomed	spore-exposed	0
FF R13	high high	perfomed	spore-exposed	0
FF R13	high high	perfomed	spore-exposed	0.175542
FF R13	high high	perfomed	spore-exposed	0
FF R13	high high	perfomed	spore-exposed	0.103333
FF R13	high high	perfomed	spore-exposed	0.286581
FF R13	high high	perfomed	spore-exposed	0.204815
FF R13	high high	perfomed	spore-exposed	0
FF R13	high high	perfomed	spore-exposed	0.11
FF R13	high high	perfomed	spore-exposed	0.0603704
FF R13	high high	perfomed	spore-exposed	0
FF R13	high high	perfomed	spore-exposed	0.15
FF R13	high high	perfomed	spore-exposed	0.175439
FF R13	high high	perfomed	spore-exposed	0.229102
FF R13	high high	perfomed	spore-exposed	0
FF R13	high high	perfomed	spore-exposed	0
FF R13	high high	perfomed	spore-exposed	0
FF R13	high high	perfomed	spore-exposed	0.126638
FF R13	high high	perfomed	spore-exposed	0.0588889
FF R13	high high	perfomed	spore-exposed	0
FF R13	high high	perfomed	spore-exposed	0.188889
FF R13	high high	perfomed	spore-exposed	0.0415512
FF R13	high high	perfomed	spore-exposed	0.323144
FF R13	high high	perfomed	spore-exposed	0.0944444
FF R13	high high	perfomed	spore-exposed	0.301111
FF R13	high high	perfomed	spore-exposed	0.43037
FF R13	high high	perfomed	spore-exposed	0
FF R13	high high	perfomed	spore-exposed	0.138158
FF R13	high high	perfomed	spore-exposed	0
FF R13	high high	perfomed	spore-exposed	0.270741
FF R13	high high	perfomed	spore-exposed	0
FF R13	high high	perfomed	spore-exposed	0.168889
FF R13	high high	perfomed	spore-exposed	0.0657895
FF R13	high high	perfomed	spore-exposed	0.0278884
FF R13	high high	perfomed	spore-exposed	0.568627
FF R13	high high	perfomed	spore-exposed	0.222467
FF R13	high high	perfomed	spore-exposed	0
FF R13	high high	perfomed	spore-exposed	0.272727
FF R13	high high	perfomed	spore-exposed	0
FF R13	high high	perfomed	spore-exposed	0.418803
FF R13	high high	perfomed	spore-exposed	0
FF R13	high high	perfomed	spore-exposed	0
FF R13	high high	perfomed	spore-exposed	0
FF R13	high high	perfomed	spore-exposed	0.0351541
FF R13	high high	perfomed	spore-exposed	0
FF R13	high high	perfomed	spore-exposed	0.242857
FF R13	high high	perfomed	spore-exposed	0
FF R13	high high	perfomed	spore-exposed	0.679245
FF R13	high high	perfomed	spore-exposed	0
FF R13	high high	perfomed	spore-exposed	0
FF R13	high high	perfomed	spore-exposed	0
FF R13	high high	perfomed	spore-exposed	0.381295
FF R13	high high	perfomed	spore-exposed	0.227037
FF R13	high high	perfomed	spore-exposed	0
FF R13	high high	perfomed	spore-exposed	0.269062
FF R13	high high	perfomed	spore-exposed	0.546025
FF R13	high high	perfomed	spore-exposed	0
FF R13	high high	perfomed	spore-exposed	0
FF R13	high high	perfomed	spore-exposed	0
FF R13	high high	perfomed	spore-exposed	0.220141
FF R13	high high	perfomed	spore-exposed	0
FF R13	high high	perfomed	spore-exposed	0.561644
FF R13	high high	perfomed	spore-exposed	0
FF R13	high high	perfomed	spore-exposed	0.115216
FF R13	high high	perfomed	spore-exposed	0.226337
FF R13	high high	perfomed	spore-exposed	0
FF R13	high high	perfomed	spore-exposed	0
FF R13	high high	perfomed	spore-exposed	0.106776
FF R13	high high	perfomed	spore-exposed	0
FF R13	high high	perfomed	spore-exposed	0
FF R13	high high	perfomed	spore-exposed	0
FF R13	high high	perfomed	spore-exposed	0.48367
FF R13	high high	perfomed	spore-exposed	0
FF R13	high high	perfomed	spore-exposed	0.503571
FF R13	high high	perfomed	spore-exposed	0
FF R13	high high	perfomed	spore-exposed	0.0855556
FF R13	high high	perfomed	spore-exposed	0.0740741
FF R13	high high	perfomed	spore-exposed	0
FF R13	high high	perfomed	spore-exposed	0.149351
FF R13	high high	perfomed	spore-exposed	0
FF R13	high high	perfomed	spore-exposed	0.10037
FF R13	high high	perfomed	spore-exposed	0.34963
FF R13	high high	perfomed	spore-exposed	0
FF R13	high high	perfomed	spore-exposed	0.273058
FF R13	high high	perfomed	spore-exposed	0
FF R13	high high	perfomed	spore-exposed	0
FF R13	high high	perfomed	spore-exposed	0
FF R13	high high	perfomed	spore-exposed	0.560345
FF R13	high high	perfomed	spore-exposed	0.177612
FF R13	high high	perfomed	spore-exposed	0.84
FF R13	high high	perfomed	spore-exposed	0.210526
FF R13	high high	perfomed	spore-exposed	0
FF R13	high high	perfomed	spore-exposed	0.25
FF R13	high high	perfomed	spore-exposed	0.656425
FF R13	high high	perfomed	spore-exposed	0.270833
FF R13	high high	perfomed	spore-exposed	0.541899
FF R13	high high	perfomed	spore-exposed	0.0811111
FF R13	high high	perfomed	spore-exposed	0.0596296
FF R13	high high	perfomed	spore-exposed	0.0637037
FF R13	high high	perfomed	spore-exposed	0.177767
FF R13	high high	perfomed	spore-exposed	0
FF R13	high high	perfomed	spore-exposed	0
FF R13	high high	perfomed	spore-exposed	0.147059
FF R13	high high	perfomed	spore-exposed	0.18037
FF R13	high high	perfomed	spore-exposed	0
FF R13	high high	perfomed	spore-exposed	0.0807407
FF R13	high high	perfomed	spore-exposed	0.183333
FF R13	high high	perfomed	spore-exposed	0.221481
FF R13	high high	perfomed	spore-exposed	0
FF R13	high high	perfomed	spore-exposed	0
FF R13	high high	perfomed	spore-exposed	0.162222
FF R13	high high	perfomed	spore-exposed	0
FF R13	high high	perfomed	spore-exposed	0
FF R13	high high	perfomed	spore-exposed	0.278195
FF R13	high high	perfomed	spore-exposed	0.325203
FF R13	high high	perfomed	spore-exposed	0
FF R13	high high	perfomed	spore-exposed	0
FF R13	high high	perfomed	spore-exposed	0.0858586
FF R13	high high	perfomed	spore-exposed	0.0988506
FF R13	high high	perfomed	spore-exposed	0
FF R13	high high	perfomed	spore-exposed	0.509542
FF R13	high high	perfomed	spore-exposed	0.333333
FF R13	high high	perfomed	spore-exposed	0.584795
FF R13	high high	perfomed	spore-exposed	0.195719
FF R13	high high	perfomed	spore-exposed	0.0680473
FF R13	high high	perfomed	spore-exposed	0.856354
FF R13	high high	perfomed	spore-exposed	0.136076
FF R13	high high	perfomed	spore-exposed	0.494681
FF R13	high high	perfomed	spore-exposed	0.246795
FF R13	high high	perfomed	spore-exposed	0.526627
FF R13	high high	perfomed	spore-exposed	0.594262
FF R13	high high	perfomed	spore-exposed	0.136872
FF R13	high high	perfomed	spore-exposed	0.0489408
FF R13	high high	perfomed	spore-exposed	0
FF R13	high high	perfomed	spore-exposed	0.578313
FF R13	high high	perfomed	spore-exposed	0.044226
FF R13	high high	perfomed	spore-exposed	0.17177
FF R13	high high	perfomed	spore-exposed	0
FF R13	high high	perfomed	spore-exposed	0.258577
FF R13	high high	perfomed	spore-exposed	0.324806
FF R13	high high	perfomed	spore-exposed	0.136126
FF R13	high high	perfomed	spore-exposed	0.0699301
FF R13	high high	perfomed	spore-exposed	0.133896
FF R13	high high	perfomed	spore-exposed	0.0430483
FF R13	high high	perfomed	spore-exposed	0.0744444
FF R13	high high	perfomed	spore-exposed	0.405034
FF R13	high high	perfomed	spore-exposed	0
FF R13	high high	perfomed	spore-exposed	0.072738
FF R13	high high	perfomed	spore-exposed	0
FF R13	high high	perfomed	spore-exposed	0.0303704
FF R13	high high	perfomed	spore-exposed	0.151211
FF R13	high high	perfomed	spore-exposed	0
FF R13	high high	perfomed	spore-exposed	0.0907407
FF R13	high high	perfomed	nestmate	0
FF R13	high high	perfomed	nestmate	0.216143
FF R13	high high	perfomed	nestmate	0
FF R13	high high	perfomed	nestmate	0.103333
FF R13	high high	perfomed	nestmate	0.19963
FF R13	high high	perfomed	nestmate	0.204815
FF R13	high high	perfomed	nestmate	0
FF R13	high high	perfomed	nestmate	0.223285
FF R13	high high	perfomed	nestmate	0
FF R13	high high	perfomed	nestmate	0
FF R13	high high	perfomed	nestmate	0
FF R13	high high	perfomed	nestmate	0
FF R13	high high	perfomed	nestmate	0.0546624
FF R13	high high	perfomed	nestmate	0.161578
FF R13	high high	perfomed	nestmate	0.0511111
FF R13	high high	perfomed	nestmate	0.142857
FF R13	high high	perfomed	nestmate	0.248396
FF R13	high high	perfomed	nestmate	0.198519
FF R13	high high	perfomed	nestmate	0
FF R13	high high	perfomed	nestmate	0
FF R13	high high	perfomed	nestmate	0
FF R13	high high	perfomed	nestmate	0.261654
FF R13	high high	perfomed	nestmate	0.273016
FF R13	high high	perfomed	nestmate	0
FF R13	high high	perfomed	nestmate	0
FF R13	high high	perfomed	nestmate	0.525862
FF R13	high high	perfomed	nestmate	0.191628
FF R13	high high	perfomed	nestmate	0.661417
FF R13	high high	perfomed	nestmate	0.0961413
FF R13	high high	perfomed	nestmate	0.158519
FF R13	high high	perfomed	nestmate	0
FF R13	high high	perfomed	nestmate	0.145926
FF R13	high high	perfomed	nestmate	0.174074
FF R13	high high	perfomed	nestmate	0.206667
FF R13	high high	perfomed	nestmate	0.0166667
FF R13	high high	perfomed	nestmate	0
FF R13	high high	perfomed	nestmate	0.0303704
FF R13	high high	perfomed	nestmate	0
FF R13	high high	perfomed	nestmate	0.202381
FF R13	high high	perfomed	nestmate	0.120682
FF R13	high high	perfomed	nestmate	0.495726
FF R13	high high	perfomed	nestmate	0.017037
FF R13	high high	perfomed	nestmate	0.260365
FF R13	high high	perfomed	nestmate	0.0414815
FF R13	high high	perfomed	nestmate	0.247974
FF R13	high high	perfomed	nestmate	0
FF R13	high high	perfomed	nestmate	0.116524
FF R13	high high	perfomed	nestmate	0.0922222
FF R13	high high	perfomed	nestmate	0
FF R13	high high	perfomed	nestmate	0.23818
FF R13	high high	perfomed	nestmate	0
FF R13	high high	perfomed	nestmate	0.196262
FF R13	high high	perfomed	nestmate	0.0688889
FF R13	high high	perfomed	nestmate	0.0784133
FF R13	high high	perfomed	nestmate	0.259259
FF R13	high high	perfomed	nestmate	0.16
FF R13	high high	perfomed	nestmate	0.114074
FF R13	high high	perfomed	nestmate	0
FF R13	high high	perfomed	nestmate	0.135381
FF R13	high high	perfomed	nestmate	0.388889
FF R13	high high	perfomed	nestmate	0
FF R13	high high	perfomed	nestmate	0
FF R13	high high	perfomed	nestmate	0
FF R13	high high	perfomed	nestmate	0.646589
FF R13	high high	perfomed	nestmate	0.813953
FF R13	high high	perfomed	nestmate	0.02
FF R13	high high	perfomed	nestmate	0.0274074
FF R13	high high	perfomed	nestmate	0
FF R13	high high	perfomed	nestmate	0.0722222
FF R13	high high	perfomed	nestmate	0.0759259
FF R13	high high	perfomed	nestmate	0.13467
FF R13	high high	perfomed	nestmate	0.143704
FF R13	high high	perfomed	nestmate	0
FF R14	high high	perfomed	spore-exposed	0
FF R14	high high	perfomed	spore-exposed	0
FF R14	high high	perfomed	spore-exposed	0
FF R14	high high	perfomed	spore-exposed	0
FF R14	high high	perfomed	spore-exposed	0
FF R14	high high	perfomed	spore-exposed	0.347122
FF R14	high high	perfomed	spore-exposed	0.202869
FF R14	high high	perfomed	spore-exposed	0.605263
FF R14	high high	perfomed	spore-exposed	0
FF R14	high high	perfomed	spore-exposed	0
FF R14	high high	perfomed	spore-exposed	0
FF R14	high high	perfomed	spore-exposed	0
FF R14	high high	perfomed	spore-exposed	0.585366
FF R14	high high	perfomed	spore-exposed	0
FF R14	high high	perfomed	spore-exposed	0.185897
FF R14	high high	perfomed	spore-exposed	0.605882
FF R14	high high	perfomed	spore-exposed	0
FF R14	high high	perfomed	spore-exposed	0.791367
FF R14	high high	perfomed	spore-exposed	0.267606
FF R14	high high	perfomed	spore-exposed	0.283465
FF R14	high high	perfomed	spore-exposed	0
FF R14	high high	perfomed	spore-exposed	0
FF R14	high high	perfomed	spore-exposed	0
FF R14	high high	perfomed	spore-exposed	0
FF R14	high high	perfomed	spore-exposed	0.339478
FF R14	high high	perfomed	spore-exposed	0
FF R14	high high	perfomed	spore-exposed	0.16582
FF R14	high high	perfomed	spore-exposed	0
FF R14	high high	perfomed	spore-exposed	0
FF R14	high high	perfomed	spore-exposed	0
FF R14	high high	perfomed	spore-exposed	0.227642
FF R14	high high	perfomed	spore-exposed	0.168675
FF R14	high high	perfomed	spore-exposed	0.816667
FF R14	high high	perfomed	spore-exposed	0.14313
FF R14	high high	perfomed	spore-exposed	0
FF R14	high high	perfomed	spore-exposed	0.15082
FF R14	high high	perfomed	spore-exposed	0.237569
FF R14	high high	perfomed	spore-exposed	0.504464
FF R14	high high	perfomed	spore-exposed	0.183704
FF R14	high high	perfomed	spore-exposed	0.028405
FF R14	high high	perfomed	spore-exposed	0.0355191
FF R14	high high	perfomed	spore-exposed	0
FF R14	high high	perfomed	spore-exposed	0
FF R14	high high	perfomed	spore-exposed	0
FF R14	high high	perfomed	spore-exposed	0.726804
FF R14	high high	perfomed	spore-exposed	0
FF R14	high high	perfomed	spore-exposed	0
FF R14	high high	perfomed	spore-exposed	0.212069
FF R14	high high	perfomed	spore-exposed	0.118045
FF R14	high high	perfomed	spore-exposed	0.137143
FF R14	high high	perfomed	spore-exposed	0.583916
FF R14	high high	perfomed	spore-exposed	0
FF R14	high high	perfomed	spore-exposed	0
FF R14	high high	perfomed	spore-exposed	0.235926
FF R14	high high	perfomed	spore-exposed	0.815534
FF R14	high high	perfomed	spore-exposed	0.163704
FF R14	high high	perfomed	spore-exposed	0
FF R14	high high	perfomed	spore-exposed	0
FF R14	high high	perfomed	spore-exposed	0.0769231
FF R14	high high	perfomed	spore-exposed	0.146429
FF R14	high high	perfomed	spore-exposed	0
FF R14	high high	perfomed	spore-exposed	0.72381
FF R14	high high	perfomed	spore-exposed	0.402844
FF R14	high high	perfomed	spore-exposed	0.670157
FF R14	high high	perfomed	spore-exposed	0.616688
FF R14	high high	perfomed	spore-exposed	0.12037
FF R14	high high	perfomed	spore-exposed	0.123487
FF R14	high high	perfomed	spore-exposed	0.184022
FF R14	high high	perfomed	spore-exposed	0.0774732
FF R14	high high	perfomed	spore-exposed	0.0919794
FF R14	high high	perfomed	spore-exposed	0.859008
FF R14	high high	perfomed	spore-exposed	0
FF R14	high high	perfomed	spore-exposed	0
FF R14	high high	perfomed	spore-exposed	0.0827114
FF R14	high high	perfomed	spore-exposed	0
FF R14	high high	perfomed	spore-exposed	0
FF R14	high high	perfomed	spore-exposed	0
FF R14	high high	perfomed	spore-exposed	0.166296
FF R14	high high	perfomed	spore-exposed	0.0770308
FF R14	high high	perfomed	spore-exposed	0.552826
FF R14	high high	perfomed	spore-exposed	0
FF R14	high high	perfomed	spore-exposed	0.140127
FF R14	high high	perfomed	spore-exposed	0.118148
FF R14	high high	perfomed	spore-exposed	0.286296
FF R14	high high	perfomed	nestmate	0.0977778
FF R14	high high	perfomed	nestmate	0.0788889
FF R14	high high	perfomed	nestmate	0
FF R14	high high	perfomed	nestmate	0.0961288
FF R14	high high	perfomed	nestmate	0.238532
FF R14	high high	perfomed	nestmate	0.0774074
FF R14	high high	perfomed	nestmate	0.124444
FF R14	high high	perfomed	nestmate	0.05
FF R14	high high	perfomed	nestmate	0.255163
FF R14	high high	perfomed	nestmate	0.0962687
FF R14	high high	perfomed	nestmate	0
FF R14	high high	perfomed	nestmate	0.122053
FF R14	high high	perfomed	nestmate	0.0669241
FF R14	high high	perfomed	nestmate	0.195203
FF R14	high high	perfomed	nestmate	0.119201
FF R14	high high	perfomed	nestmate	0.100537
FF R14	high high	perfomed	nestmate	0.420233
FF R14	high high	perfomed	nestmate	0.836134
FF R14	high high	perfomed	nestmate	0.902724
FF R14	high high	perfomed	nestmate	0.729167
FF R14	high high	perfomed	nestmate	0.105185
FF R14	high high	perfomed	nestmate	0.101111
FF R14	high high	perfomed	nestmate	0.0159259
FF R14	high high	perfomed	nestmate	0.26749
FF R14	high high	perfomed	nestmate	0
FF R14	high high	perfomed	nestmate	0.65566
FF R14	high high	perfomed	nestmate	0.0322222
FF R14	high high	perfomed	nestmate	0.139752
FF R14	high high	perfomed	nestmate	0
FF R14	high high	perfomed	nestmate	0
FF R14	high high	perfomed	nestmate	0.611111
FF R14	high high	perfomed	nestmate	0.121852
FF R14	high high	perfomed	nestmate	0
FF R14	high high	perfomed	nestmate	0.647059
FF R14	high high	perfomed	nestmate	0.184615
FF R14	high high	perfomed	nestmate	0.228554
FF R14	high high	perfomed	nestmate	0.0492593
FF R14	high high	perfomed	nestmate	0.0844595
FF R14	high high	perfomed	nestmate	0.129468
FF R14	high high	perfomed	nestmate	0.181852
FF R15	high high	perfomed	spore-exposed	0.152963
FF R15	high high	perfomed	spore-exposed	0.153704
FF R15	high high	perfomed	spore-exposed	0
FF R15	high high	perfomed	spore-exposed	0.07
FF R15	high high	perfomed	spore-exposed	0.257778
FF R15	high high	perfomed	spore-exposed	0
FF R15	high high	perfomed	spore-exposed	0
FF R15	high high	perfomed	spore-exposed	0.0162413
FF R15	high high	perfomed	spore-exposed	0
FF R15	high high	perfomed	spore-exposed	0
FF R15	high high	perfomed	spore-exposed	0.579439
FF R15	high high	perfomed	spore-exposed	0.0571091
FF R15	high high	perfomed	spore-exposed	0
FF R15	high high	perfomed	spore-exposed	0.0583051
FF R15	high high	perfomed	spore-exposed	0.191481
FF R15	high high	perfomed	spore-exposed	0.067037
FF R15	high high	perfomed	spore-exposed	0.134444
FF R15	high high	perfomed	spore-exposed	0.171111
FF R15	high high	perfomed	spore-exposed	0.0362963
FF R15	high high	perfomed	spore-exposed	0
FF R15	high high	perfomed	spore-exposed	0
FF R15	high high	perfomed	spore-exposed	0.188002
FF R15	high high	perfomed	spore-exposed	0.554348
FF R15	high high	perfomed	spore-exposed	0.0231164
FF R15	high high	perfomed	spore-exposed	0.4
FF R15	high high	perfomed	spore-exposed	0.264444
FF R15	high high	perfomed	spore-exposed	0.298193
FF R15	high high	perfomed	spore-exposed	0
FF R15	high high	perfomed	spore-exposed	0.225532
FF R15	high high	perfomed	spore-exposed	0.596244
[truncated: 16,188 more rows]
