# Supplementary material for: Dynamic pathogen detection and social feedback shape collective hygiene in ants
Source: Nat Commun. 2023 Jun 3;14:3232. doi: 10.1038/s41467-023-38947-y (PMC10239465; doi:10.1038/s41467-023-38947-y)
Supplement: Supplementary file 4 — Source Data [file 41467_2023_38947_MOESM4_ESM.zip › Casillas_Bodova_Source_Data/Fig6a_SupplFig9.xlsx]

## Sheet: F 6a, SF 9
Group_treatment	Spore_diff_category	Spore_diff_interval	Spore_diff_center	Num_groom_higher	Num_groom_lower	Groom_higher_LOR
high high	1	[23.7,5.52e+03]	2771.85	78	85	-0.0859424
high high	2	(5.52e+03,1.31e+04]	9310	89	85	0.0459851
high high	3	(1.31e+04,2.43e+04]	18700	101	63	0.471986
high high	4	(2.43e+04,3.21e+04]	28200	90	70	0.251314
high high	5	(3.21e+04,4.56e+04]	38850	90	75	0.182322
high high	6	(4.56e+04,6.03e+04]	52950	81	85	-0.0482021
high high	7	(6.03e+04,8.34e+04]	71850	100	67	0.400478
high high	8	(8.34e+04,1.21e+05]	102200	98	60	0.490623
high high	9	(1.21e+05,1.57e+05]	139000	103	64	0.475846
high high	10	(1.57e+05,2.42e+05]	199500	93	73	0.24214
high low	1	[4.45,8.81e+03]	4407.23	81	85	-0.0482021
high low	2	(8.81e+03,1.92e+04]	14005	102	70	0.376478
high low	3	(1.92e+04,3.1e+04]	25100	98	77	0.241162
high low	4	(3.1e+04,4.32e+04]	37100	98	68	0.36546
high low	5	(4.32e+04,6.1e+04]	52100	107	64	0.513946
high low	6	(6.1e+04,7.7e+04]	69000	95	74	0.249812
high low	7	(7.7e+04,1.05e+05]	91000	103	69	0.400622
high low	8	(1.05e+05,1.22e+05]	113500	102	71	0.362293
high low	9	(1.22e+05,1.62e+05]	142000	106	60	0.569095
high low	10	(1.62e+05,2.76e+05]	219000	107	83	0.253988
high control	1	[859,1.46e+04]	7729.5	80	79	0.0125788
high control	2	(1.46e+04,2.66e+04]	20600	88	70	0.228842
high control	3	(2.66e+04,4.71e+04]	36850	100	59	0.527633
high control	4	(4.71e+04,6.07e+04]	53900	105	51	0.722135
high control	5	(6.07e+04,8.07e+04]	70700	106	57	0.620388
high control	6	(8.07e+04,9.95e+04]	90100	90	74	0.195745
high control	7	(9.95e+04,1.17e+05]	108250	87	63	0.322773
high control	8	(1.17e+05,1.48e+05]	132500	106	52	0.712195
high control	9	(1.48e+05,1.91e+05]	169500	107	50	0.760806
high control	10	(1.91e+05,4.14e+05]	302500	118	35	1.21534
low low	1	[24,3.79e+03]	1907	87	64	0.307025
low low	2	(3.79e+03,9.3e+03]	6545	66	83	-0.229186
low low	3	(9.3e+03,1.36e+04]	11450	72	71	0.0139862
low low	4	(1.36e+04,1.79e+04]	15750	71	78	-0.0940289
low low	5	(1.79e+04,2.42e+04]	21050	78	67	0.152016
low low	6	(2.42e+04,2.89e+04]	26550	74	72	0.027399
low low	7	(2.89e+04,3.68e+04]	32850	82	70	0.158224
low low	8	(3.68e+04,4.78e+04]	42300	75	66	0.127833
low low	9	(4.78e+04,6.65e+04]	57150	86	63	0.311213
low low	10	(6.65e+04,1.42e+05]	104250	79	68	0.14994
low control	1	[2.54e+03,1.12e+04]	6870	56	86	-0.428996
low control	2	(1.12e+04,2.13e+04]	16250	70	68	0.0289875
low control	3	(2.13e+04,3.26e+04]	26950	84	56	0.405465
low control	4	(3.26e+04,4.32e+04]	37900	73	73	0
low control	5	(4.32e+04,5.32e+04]	48200	45	96	-0.757686
low control	6	(5.32e+04,6.29e+04]	58050	63	74	-0.16093
low control	7	(6.29e+04,7.83e+04]	70600	85	55	0.435318
low control	8	(7.83e+04,1.04e+05]	91150	87	55	0.458575
low control	9	(1.04e+05,1.5e+05]	127000	102	39	0.961411
low control	10	(1.5e+05,3.68e+05]	259000	121	19	1.85135
