# Supplementary material for: Dynamic pathogen detection and social feedback shape collective hygiene in ants
Source: Nat Commun. 2023 Jun 3;14:3232. doi: 10.1038/s41467-023-38947-y (PMC10239465; doi:10.1038/s41467-023-38947-y)
Supplement: Supplementary file 4 — Source Data [file 41467_2023_38947_MOESM4_ESM.zip › Casillas_Bodova_Source_Data/Fig7b.xlsx]

## Sheet: F 7b 
Choice	Nr_nestmates	Treatment_ind_1	Treatment_ind_2	Replication	Nr_spores_removed
yes	4	F	F	1	40468
yes	4	F	F	2	43558.5
yes	4	F	F	3	38725.4
yes	4	F	F	4	59165.5
yes	4	F	F	5	38309.7
yes	4	F	F	6	40865.4
yes	4	F	F	7	21258.1
yes	4	F	F	8	9827.95
yes	4	F	F	9	59499.1
yes	4	F	F	10	864.013
yes	4	F	F	11	624.712
yes	4	F	F	12	26837.9
yes	4	F	F	13	11323.6
yes	4	F	F	14	10929.6
yes	4	F	1/2 F	1	41333.8
yes	4	F	1/2 F	2	16433.3
yes	4	F	1/2 F	3	24372.4
yes	4	F	1/2 F	4	101020
yes	4	F	1/2 F	5	30975.5
yes	4	F	1/2 F	6	65206.5
yes	4	F	1/2 F	7	14296
yes	4	F	1/2 F	8	8000.82
yes	4	F	1/2 F	9	82595.8
yes	4	F	1/2 F	10	12377.2
yes	4	F	1/2 F	11	3256.6
yes	4	F	1/2 F	12	30048.3
yes	4	F	1/2 F	13	24820
yes	4	F	1/2 F	14	0
yes	4	F	1/4 F	1	29757.7
yes	4	F	1/4 F	2	6549.45
yes	4	F	1/4 F	3	43051.7
yes	4	F	1/4 F	4	14503.2
yes	4	F	1/4 F	5	15199.3
yes	4	F	1/4 F	6	194.645
yes	4	F	1/4 F	7	35011.2
yes	4	F	1/4 F	8	18502.2
yes	4	F	1/4 F	9	187.27
yes	4	F	1/4 F	10	13849.6
yes	4	F	1/4 F	11	55713.7
yes	4	F	1/4 F	12	10970.9
yes	4	F	1/4 F	13	50927.2
yes	4	F	1/4 F	14	11616.7
yes	4	F	C	1	0
yes	4	F	C	2	0
yes	4	F	C	3	0
yes	4	F	C	4	3724.88
yes	4	F	C	5	55381.5
yes	4	F	C	6	24329.3
yes	4	F	C	7	52152.7
yes	4	F	C	8	21161
yes	4	F	C	9	24406.5
yes	4	F	C	10	10861
yes	4	F	C	11	272.864
yes	4	F	C	12	6506.25
yes	4	F	C	13	3904.41
yes	4	F	C	14	28958.3
no	2	F	na	1	28874.4
no	2	F	na	2	8364.88
no	2	F	na	3	7554.53
no	2	F	na	4	0
no	2	F	na	5	4799.25
no	2	F	na	6	49309.3
no	2	F	na	7	11364.5
no	2	F	na	8	177.42
no	2	F	na	9	4352.51
no	2	F	na	10	12731.7
no	2	F	na	11	4083.03
no	2	F	na	12	8622.32
no	2	F	na	13	6041.98
no	2	F	na	14	10226.3
no	2	1/2 F	na	1	20455.2
no	2	1/2 F	na	2	7626.16
no	2	1/2 F	na	3	25644.2
no	2	1/2 F	na	4	10860.8
no	2	1/2 F	na	5	752.604
no	2	1/2 F	na	6	8580.26
no	2	1/2 F	na	7	22828.6
no	2	1/2 F	na	8	15784.6
no	2	1/2 F	na	9	29380.9
no	2	1/2 F	na	10	1544.67
no	2	1/2 F	na	11	193.365
no	2	1/2 F	na	12	144.547
no	2	1/2 F	na	13	0
no	2	1/2 F	na	14	12465.5
no	2	1/4 F	na	1	0
no	2	1/4 F	na	2	6425.79
no	2	1/4 F	na	3	556.372
no	2	1/4 F	na	4	5250.36
no	2	1/4 F	na	5	0
no	2	1/4 F	na	6	0
no	2	1/4 F	na	7	0
no	2	1/4 F	na	8	4349.74
no	2	1/4 F	na	9	0
no	2	1/4 F	na	10	468.871
no	2	1/4 F	na	11	3323.57
no	2	1/4 F	na	12	3763.17
no	2	1/4 F	na	13	1772.91
no	2	1/4 F	na	14	3204.16
