# Supplementary material for: Dynamic pathogen detection and social feedback shape collective hygiene in ants
Source: Nat Commun. 2023 Jun 3;14:3232. doi: 10.1038/s41467-023-38947-y (PMC10239465; doi:10.1038/s41467-023-38947-y)
Supplement: Supplementary file 4 — Source Data [file 41467_2023_38947_MOESM4_ESM.zip › Casillas_Bodova_Source_Data/Fig2b_gr.xlsx]

## Sheet: F 2b gr
Replicate	Group_treatment	Individual_treatment	Color	Spore_label	Groom_w1	Groom_w2	Groom_w3	Groom_w4	Groom_w5	Groom_w6	Groom_w7	Groom_w8	Groom_w9	Groom_w10	Groom_w11	Groom_w12	Groom_w13	Groom_w14	Groom_w15	Groom_w16	Groom_w17	Groom_w18	Groom_w19	Groom_w20	Groom_w21	Groom_w22	Groom_w23	Groom_w24	Groom_w25	Groom_w26	Groom_w27	Groom_w28	Groom_w29	Groom_w30	Groom_w31	Groom_w32	Groom_w33	Groom_w34	Groom_w35	Groom_w36	Groom_w37	Groom_w38	Groom_w39	Groom_w40	Groom_w41	Groom_w42	Groom_w43	Groom_w44	Groom_w45
FF R1	high high	F_high	green	GFP	7	623	611	768	270	403	450	450	450	268	450	450	180	450	450	50	0	0	323	685	635	0	46	224	109	93	0	0	348	628	900	443	133	39	0	0	0	214	322	74	0	0	0	0	445
FF R1	high high	F_high	purple	RFP	0	413	450	450	450	450	450	450	450	443	72	450	281	450	498	824	965	907	586	545	724	1137	755	372	183	186	402	270	742	308	82	219	433	196	427	560	197	578	537	836	472	433	331	272	12
FF R2	high high	F_high	orange	GFP	360	410	394	275	0	342	846	582	450	450	450	450	199	362	450	796	726	450	450	129	130	0	0	93	443	297	430	681	247	81	103	0	16	112	0	148	725	450	515	147	34	40	0	0	0
FF R2	high high	F_high	purple	RFP	406	900	777	703	900	750	803	900	631	1004	771	702	411	450	450	396	258	492	562	104	376	394	663	258	257	99	440	137	0	77	378	900	716	509	900	763	319	414	450	370	61	308	450	450	225
FF R3	high high	F_high	yellow	GFP	0	0	0	0	0	25	450	450	450	450	450	377	427	450	450	450	450	442	450	450	450	450	147	450	450	450	450	450	450	450	450	495	450	319	217	319	277	449	270	121	0	490	858	450	450
FF R3	high high	F_high	blue	RFP	0	0	23	0	0	0	194	450	450	450	450	450	450	450	450	450	450	450	450	450	450	450	450	416	304	450	450	714	900	900	587	450	450	606	782	774	450	550	399	450	450	450	450	450	427
FF R4	high high	F_high	yellow	GFP	0	0	0	0	58	0	0	0	0	0	0	0	0	230	450	450	450	856	612	657	176	450	450	450	450	204	381	450	450	237	97	272	0	261	217	727	724	176	152	450	450	450	450	450	34
FF R4	high high	F_high	orange	RFP	450	355	194	4	400	450	450	450	450	450	369	739	900	808	418	563	572	450	450	450	450	385	617	809	856	692	900	867	859	844	900	556	476	182	256	450	450	450	508	354	450	450	450	180	450
FF R5	high high	F_high	green	GFP	127	450	466	504	450	450	450	450	450	375	450	450	450	682	900	900	855	900	655	542	785	897	900	505	808	900	900	797	668	876	454	450	450	450	450	450	450	450	475	450	450	774	900	862	723
FF R5	high high	F_high	blue	RFP	515	900	780	620	1023	1016	450	321	450	378	450	450	276	0	0	0	0	0	0	0	0	0	0	0	184	450	672	450	450	450	450	450	450	336	0	0	0	0	0	0	0	0	0	0	0
FF R6	high high	F_high	yellow	GFP	435	450	520	386	288	234	210	51	450	297	0	422	450	450	272	294	181	0	152	401	450	450	391	224	134	23	150	0	37	0	0	0	53	64	450	62	0	412	450	642	9	56	123	450	450
FF R6	high high	F_high	blue	RFP	0	0	248	221	579	450	497	450	405	254	450	714	494	900	857	578	315	326	0	55	450	450	447	0	0	355	622	159	636	450	450	529	107	0	0	0	443	450	364	0	383	450	315	156	450
FF R7	high high	F_high	yellow	GFP	0	430	514	450	450	450	350	619	900	613	450	642	638	512	524	412	136	0	0	203	771	196	0	0	332	450	174	306	277	371	586	1274	915	574	370	450	450	47	176	820	1330	743	700	461	525
FF R7	high high	F_high	green	RFP	519	549	324	165	871	900	741	419	450	450	661	355	497	637	450	627	804	1105	900	437	208	333	989	1376	1252	904	811	900	985	717	602	0	0	308	298	58	323	315	669	101	0	24	450	377	388
FF R8	high high	F_high	orange	GFP	0	397	265	450	450	587	98	193	715	734	609	900	325	290	450	450	193	16	0	379	178	314	450	421	0	0	0	0	216	787	363	757	324	0	0	0	353	450	450	630	900	777	899	445	4
FF R8	high high	F_high	red	RFP	335	344	1101	954	19	348	450	471	900	900	900	879	606	900	876	900	595	450	961	227	0	0	0	15	177	180	417	61	546	784	229	0	365	450	404	438	141	28	0	0	0	11	24	159	307
FF R9	high high	F_high	yellow	GFP	0	0	0	0	0	225	0	0	0	0	0	74	197	216	74	7	0	192	450	329	95	450	69	33	255	0	19	0	93	0	29	15	27	76	47	370	450	450	357	0	247	146	152	0	41
FF R9	high high	F_high	purple	RFP	0	0	0	475	572	530	605	373	422	450	517	900	613	538	550	20	703	640	761	900	726	900	900	738	769	900	900	900	311	316	900	501	617	530	564	837	809	478	450	506	900	634	450	969	641
FF R10	high high	F_high	green	GFP	696	900	778	829	671	620	612	824	811	900	798	996	1009	784	414	423	900	723	818	788	537	743	900	731	670	477	0	512	513	881	795	773	895	454	450	198	68	92	450	356	399	606	362	157	103
FF R10	high high	F_high	blue	RFP	0	0	238	450	599	450	101	361	330	623	335	450	310	508	857	496	450	450	307	314	315	375	428	600	424	450	450	71	229	36	77	0	45	0	282	443	137	700	900	801	435	401	349	450	153
FF R11	high high	F_high	green	GFP	0	199	28	208	450	197	394	450	450	450	450	303	159	0	0	0	28	349	450	450	450	583	450	195	116	75	0	0	0	0	44	142	0	326	424	244	58	0	335	450	256	361	450	450	420
FF R11	high high	F_high	blue	RFP	423	450	521	450	450	321	0	31	450	450	450	472	750	895	900	489	303	450	450	450	450	14	0	0	0	162	45	0	197	450	450	450	450	27	0	368	450	322	0	0	0	0	0	0	0
FF R12	high high	F_high	red	GFP	0	0	0	0	0	0	387	450	450	124	0	212	450	64	0	0	63	326	450	450	450	472	616	237	106	450	358	450	219	0	0	37	0	0	115	450	239	94	132	401	0	0	0	0	0
FF R12	high high	F_high	orange	RFP	10	0	102	450	450	450	450	450	450	450	450	450	308	450	450	367	340	450	450	367	426	251	291	450	350	302	450	450	648	504	101	314	197	450	450	450	450	376	341	450	450	224	571	290	199
FF R13	high high	F_high	blue	GFP	334	450	450	484	826	450	890	789	875	786	358	104	45	27	26	30	735	900	900	808	666	258	450	388	839	450	103	98	133	319	0	70	185	100	109	287	450	773	900	468	277	285	564	620	291
FF R13	high high	F_high	yellow	RFP	380	816	663	399	452	678	705	138	450	345	339	838	788	954	1126	111	396	450	302	121	302	402	156	455	315	435	450	870	1277	816	900	900	497	900	585	208	450	450	450	336	450	450	450	450	450
FF R14	high high	F_high	purple	GFP	0	0	0	0	0	0	308	161	20	145	0	0	0	0	0	448	450	450	450	348	275	408	409	365	118	303	450	432	255	414	450	311	378	380	323	333	450	313	0	0	0	0	0	362	427
FF R14	high high	F_high	yellow	RFP	0	20	264	450	365	303	0	413	150	334	0	40	450	450	186	0	0	0	0	0	118	38	302	285	0	0	79	0	0	0	0	0	0	0	0	0	0	85	383	315	263	337	0	0	0
FF R15	high high	F_high	red	GFP	0	158	93	0	0	0	0	30	31	0	44	31	0	109	0	21	15	16	0	153	497	285	86	0	197	900	275	174	84	450	300	109	295	218	0	422	138	36	0	15	126	0	0	0	0
FF R15	high high	F_high	orange	RFP	370	278	450	276	450	450	450	192	0	0	14	153	0	357	406	497	900	790	900	560	0	0	0	0	0	395	450	681	900	508	336	367	884	766	167	119	0	0	67	292	846	450	579	610	733
FF R16	high high	F_high	orange	GFP	61	75	0	0	0	0	0	0	0	0	0	0	0	0	286	450	249	394	385	426	0	0	0	138	124	333	450	450	450	450	450	450	32	386	450	450	207	450	450	450	290	303	450	741	841
FF R16	high high	F_high	purple	RFP	91	439	450	450	354	450	450	275	450	450	450	450	450	301	156	0	0	0	0	21	0	0	0	0	0	0	0	0	0	0	0	0	0	0	0	0	30	0	0	0	0	0	13	0	0
FF R17	high high	F_high	purple	GFP	0	0	177	473	450	450	744	887	559	226	0	430	725	450	450	578	637	205	450	450	378	384	450	294	450	322	364	450	450	37	0	0	0	380	450	450	450	450	223	389	450	35	0	432	345
FF R17	high high	F_high	orange	RFP	0	0	0	0	175	64	0	131	450	602	1307	496	450	654	450	203	94	450	450	583	450	450	450	450	355	428	450	602	686	356	969	587	180	644	900	674	900	731	872	407	900	757	635	204	465
Ff R1	high low	F_high	purple	GFP	0	0	0	0	277	19	0	59	450	417	1133	1391	1237	901	995	1155	781	810	889	727	450	450	474	900	815	900	718	475	390	450	598	900	871	39	309	450	450	450	198	450	498	468	450	450	393
Ff R1	high low	f_low	orange	RFP	107	895	1189	478	1350	921	989	1158	831	531	88	0	0	398	226	0	0	81	393	0	338	265	326	0	0	0	250	900	900	543	450	303	627	843	900	727	900	645	326	450	450	450	450	414	0
Ff R2	high low	F_high	blue	GFP	444	539	863	450	450	450	276	381	450	450	450	203	178	131	544	450	450	450	450	37	0	0	0	347	450	766	709	363	887	900	900	794	492	900	900	900	900	616	317	450	22	326	86	0	0
Ff R2	high low	f_low	red	RFP	0	0	0	0	0	0	237	450	450	450	450	450	616	1033	450	419	241	450	450	450	663	900	832	263	100	93	0	0	0	0	0	0	0	0	0	131	450	450	450	878	900	823	675	450	352
Ff R3	high low	F_high	red	RFP	87	207	410	59	0	247	450	450	267	450	810	900	426	854	714	900	581	450	320	61	177	450	408	199	268	0	229	450	450	450	223	165	518	900	798	900	1087	450	726	450	311	450	450	603	900
Ff R3	high low	f_low	orange	GFP	0	119	195	489	900	499	688	900	511	643	450	348	450	450	450	450	344	176	308	700	616	259	363	485	900	900	466	450	450	450	450	258	128	0	0	0	0	0	168	43	0	0	0	0	0
Ff R4	high low	F_high	purple	RFP	296	672	139	127	101	450	397	791	299	458	94	152	814	302	259	151	0	0	130	450	356	0	39	244	0	0	0	0	0	0	0	0	445	462	821	618	450	364	322	450	450	192	7	165	180
Ff R4	high low	f_low	blue	GFP	29	274	587	1058	900	900	330	94	577	379	450	393	450	450	79	459	1337	998	365	450	450	895	680	605	656	240	222	450	450	730	900	504	450	450	184	0	401	293	0	0	372	450	450	450	450
Ff R5	high low	F_high	purple	GFP	6	294	264	236	294	28	461	588	450	377	450	450	96	381	450	450	450	450	374	219	11	92	101	282	141	148	57	75	170	0	93	450	450	422	450	450	239	163	0	78	0	0	57	0	0
Ff R5	high low	f_low	yellow	RFP	0	620	648	900	891	614	695	0	152	350	450	450	450	328	450	450	354	450	417	357	433	884	640	24	307	257	401	128	0	0	81	534	245	129	246	0	101	450	341	450	92	0	0	0	0
Ff R6	high low	F_high	blue	GFP	281	635	935	932	535	450	450	414	158	450	450	570	805	584	412	387	450	822	900	793	450	620	450	46	377	104	398	450	450	614	732	450	445	351	0	394	450	450	450	450	327	474	820	450	450
Ff R6	high low	f_low	green	RFP	0	0	0	388	740	828	834	745	1144	637	892	471	450	899	466	413	295	450	450	687	735	392	450	450	450	450	308	375	450	109	84	435	70	206	695	450	450	319	0	0	39	450	524	465	620
Ff R7	high low	F_high	red	GFP	18	436	450	450	450	450	450	450	450	549	820	450	450	350	759	568	450	300	424	130	0	0	0	146	133	2	0	0	10	450	282	450	450	450	349	59	19	393	172	0	159	0	506	450	205
Ff R7	high low	f_low	yellow	RFP	703	768	900	900	900	778	1021	1098	808	1048	112	450	450	325	450	322	150	0	0	0	222	450	450	450	542	839	450	450	424	0	0	0	128	450	341	450	404	450	265	6	121	102	0	0	46
Ff R8	high low	F_high	orange	GFP	0	0	0	0	0	0	405	614	791	900	900	702	738	142	659	733	843	605	900	845	900	789	900	900	900	900	554	450	541	372	243	450	356	416	450	450	450	308	450	460	806	900	798	890	511
Ff R8	high low	f_low	red	RFP	11	280	450	450	832	900	900	456	450	450	465	300	180	450	450	450	450	407	0	146	450	450	450	450	450	450	584	476	450	592	513	450	304	657	900	900	841	661	719	675	450	450	450	450	450
Ff R9	high low	F_high	purple	RFP	282	390	211	672	723	737	710	855	639	766	804	542	344	329	450	551	553	860	450	450	1036	744	419	248	10	0	640	900	1015	990	787	615	588	533	253	177	73	392	185	450	638	450	130	120	0
Ff R9	high low	f_low	blue	GFP	62	450	450	750	900	746	900	900	797	883	845	685	795	900	900	894	652	0	227	450	450	450	450	450	502	368	402	450	211	0	0	24	0	197	0	425	288	674	648	213	86	450	450	450	450
Ff R10	high low	F_high	blue	RFP	0	0	219	330	768	688	900	784	586	989	805	900	841	900	900	765	911	999	637	181	387	620	900	805	831	900	503	851	886	245	16	196	8	0	12	153	14	0	59	51	9	0	340	61	97
Ff R10	high low	f_low	yellow	GFP	0	0	0	0	0	0	0	0	0	0	0	0	0	0	0	0	0	0	0	0	0	36	0	0	0	25	98	0	0	0	0	167	197	341	0	63	100	0	0	0	0	0	204	333	310
Ff R11	high low	F_high	red	RFP	0	216	566	332	308	62	719	824	508	999	1350	1177	900	595	579	680	900	472	450	450	450	89	31	0	0	0	0	0	0	0	0	0	0	0	0	331	450	450	733	822	628	474	473	739	528
Ff R11	high low	f_low	blue	GFP	0	0	0	0	256	450	562	434	64	174	450	450	179	346	450	624	651	900	332	697	672	692	472	450	143	450	450	354	46	450	262	0	0	121	450	450	215	0	0	0	0	0	14	112	74
Ff R12	high low	F_high	green	RFP	0	7	848	893	450	38	42	528	835	844	543	715	894	636	621	438	450	481	615	442	71	137	450	450	265	162	0	0	0	0	82	14	112	81	450	450	450	166	150	0	0	45	0	0	0
Ff R12	high low	f_low	blue	GFP	0	0	0	0	23	49	49	0	36	39	273	0	0	116	0	29	347	450	593	900	659	900	730	900	716	739	900	802	638	450	410	450	208	42	0	68	58	341	222	112	0	0	63	0	0
Ff R13	high low	F_high	yellow	GFP	0	0	0	0	0	260	200	0	0	0	0	0	15	75	38	5	450	450	450	450	450	450	450	450	408	486	450	450	450	450	401	183	296	101	139	425	450	549	900	900	900	778	900	268	0
Ff R13	high low	f_low	purple	RFP	159	450	772	900	900	900	900	900	856	836	715	900	594	450	450	299	450	450	450	303	348	450	384	353	450	450	450	450	450	450	450	450	327	355	0	0	0	0	37	17	0	0	0	0	136
Ff R14	high low	F_high	orange	GFP	0	0	23	450	450	450	450	450	552	900	1323	1046	563	467	450	450	750	545	450	591	806	682	420	222	445	331	235	55	347	424	450	450	450	450	149	201	384	93	15	148	18	2	0	0	421
Ff R14	high low	f_low	green	RFP	857	582	400	359	450	450	342	0	0	0	0	279	615	450	450	528	450	805	900	593	900	318	450	450	450	450	450	450	450	450	450	303	437	450	450	120	28	672	771	900	900	461	102	0	246
Ff R15	high low	F_high	blue	RFP	392	751	450	407	450	402	558	592	497	900	900	758	863	450	450	450	129	381	450	450	563	460	214	450	450	450	813	796	669	429	469	641	611	569	769	1005	459	400	370	441	484	450	520	461	394
Ff R15	high low	f_low	green	GFP	0	482	900	900	900	900	900	741	992	794	739	900	900	630	722	1094	760	1295	870	1045	804	1104	970	1130	877	1021	436	343	377	483	900	591	259	198	450	450	626	707	0	0	322	243	450	450	332
Ff R16	high low	F_high	orange	GFP	101	450	308	287	450	450	450	450	450	131	326	450	253	362	448	474	882	71	27	180	238	482	317	32	450	159	417	450	384	0	0	35	450	457	900	529	450	332	450	133	394	29	0	0	312
Ff R16	high low	f_low	yellow	RFP	37	54	450	450	450	474	290	223	732	774	811	788	329	806	284	123	450	609	638	143	408	450	534	777	280	1	57	55	436	442	158	176	172	122	120	0	0	124	72	0	0	53	58	0	0
FC R1	high control	F_high	yellow	RFP	0	449	638	133	450	450	264	0	11	10	118	583	450	158	0	419	950	1141	858	811	615	581	541	450	1012	900	900	900	632	450	348	302	656	736	900	900	577	355	450	400	491	541	900	464	450
FC R2	high control	F_high	blue	GFP	186	450	315	450	168	140	401	450	450	450	450	257	450	491	897	670	450	450	91	145	450	450	450	450	450	450	450	450	97	44	276	347	450	336	205	255	375	129	371	450	183	258	450	358	189
FC R3	high control	F_high	red	RFP	0	157	328	801	1110	822	1085	779	883	688	450	197	184	0	24	107	62	26	0	0	0	0	0	236	456	0	29	161	0	0	0	9	0	0	0	0	31	0	0	0	0	0	10	41	0
FC R4	high control	F_high	orange	GFP	0	123	810	900	777	898	1200	474	450	862	533	450	450	450	450	534	463	430	795	900	372	416	133	450	441	431	580	214	520	882	652	670	833	964	860	609	467	900	554	529	869	509	817	225	0
FC R5	high control	F_high	red	RFP	0	0	0	33	325	340	450	337	337	272	0	24	85	450	450	450	450	450	333	50	197	450	536	338	565	378	450	450	450	450	450	450	450	568	515	450	450	163	139	450	248	0	0	0	0
FC R6	high control	F_high	orange	RFP	17	206	900	1039	1206	698	780	701	900	246	433	437	450	394	255	227	0	0	0	409	323	124	450	370	0	0	0	256	450	450	241	450	364	0	0	0	0	0	0	232	0	0	0	0	0
FC R7	high control	F_high	yellow	RFP	394	450	450	450	520	340	82	450	140	450	450	145	50	344	450	193	0	0	0	242	295	18	253	450	450	233	168	21	0	23	450	575	900	47	0	0	0	0	0	332	103	0	31	0	393
FC R8	high control	F_high	orange	GFP	101	280	450	450	811	700	402	802	636	0	151	418	478	692	450	450	450	450	450	756	666	588	450	450	289	408	320	450	378	450	450	450	450	450	450	450	450	450	450	450	450	323	450	450	450
FC R9	high control	F_high	purple	GFP	214	900	900	820	799	754	552	450	450	450	450	450	400	450	450	450	585	584	313	453	900	740	484	900	159	0	287	539	546	350	450	371	450	60	0	0	0	0	0	293	450	658	842	511	240
FC R10	high control	F_high	yellow	GFP	342	888	1350	1572	1000	900	499	966	958	738	1025	358	415	450	492	451	367	869	900	493	871	720	583	900	728	631	0	207	330	99	236	568	587	629	671	809	575	900	493	450	299	161	239	450	545
FC R11	high control	F_high	red	RFP	295	334	230	471	900	802	569	900	900	677	450	355	331	368	450	450	164	295	450	450	245	450	264	450	703	781	450	450	131	77	450	450	204	205	0	109	127	450	450	435	295	450	450	330	0
FC R12	high control	F_high	yellow	GFP	19	75	14	0	371	450	419	398	450	554	863	830	751	447	869	527	312	835	900	771	742	543	361	67	68	0	0	0	363	390	450	300	726	450	268	616	428	415	133	277	223	399	450	450	461
FC R13	high control	F_high	yellow	GFP	0	0	39	154	189	624	486	482	266	649	526	200	450	653	900	587	472	450	268	338	161	421	330	450	80	386	314	33	0	0	0	0	0	159	450	450	450	450	572	789	838	746	136	56	130
FC R14	high control	F_high	yellow	GFP	186	588	861	617	900	764	745	812	900	900	733	816	698	735	639	272	398	298	41	184	255	522	450	450	388	624	434	70	176	384	450	450	450	450	644	461	900	900	900	770	204	144	442	450	335
FC R15	high control	F_high	green	RFP	243	815	900	1062	1329	900	1350	1122	437	919	1075	806	890	1632	1515	1350	908	1350	1350	1330	1036	889	408	656	1046	1162	966	1236	1253	807	795	794	604	348	432	496	814	900	758	722	828	1503	1076	767	554
FC R16	high control	F_high	purple	RFP	27	0	99	450	450	222	299	450	882	924	1006	1110	1019	568	797	1208	666	1327	1192	517	450	528	793	746	898	450	450	450	450	450	132	450	528	678	450	410	450	408	340	450	450	450	450	450	450
ff R1	low low	f_low	orange	GFP	0	0	0	0	47	381	450	450	450	450	450	450	270	0	0	952	915	213	450	450	148	170	23	60	0	0	320	570	544	925	1201	23	0	108	450	147	349	676	900	1045	518	262	44	0	0
ff R1	low low	f_low	blue	RFP	503	1193	1054	799	618	900	692	789	296	0	637	900	61	0	135	135	369	450	884	835	741	649	553	450	257	705	812	450	450	11	106	581	722	741	766	691	450	450	94	406	91	55	168	424	763
ff R2	low low	f_low	yellow	GFP	0	0	0	0	0	0	0	0	124	13	13	8	0	0	0	0	0	0	0	0	0	0	0	0	357	450	450	450	450	432	323	450	450	450	450	450	450	450	450	450	443	422	450	450	450
ff R2	low low	f_low	blue	RFP	0	295	105	0	0	0	0	0	0	0	0	0	0	0	0	0	0	0	0	0	0	0	0	0	0	0	0	0	0	0	0	0	0	0	0	0	0	34	139	0	0	0	0	0	0
ff R3	low low	f_low	green	GFP	260	461	294	450	450	845	679	900	995	1273	1350	749	1155	1182	452	0	0	581	761	646	450	484	964	1316	823	1223	776	322	296	286	208	450	450	450	414	891	623	375	763	1060	875	900	900	379	99
ff R3	low low	f_low	purple	RFP	952	693	1303	923	900	682	522	565	254	48	0	0	0	0	0	598	745	431	450	450	450	443	93	13	255	36	21	388	623	757	865	450	450	450	183	0	0	0	0	0	0	0	314	0	0
ff R4	low low	f_low	green	GFP	0	148	0	0	0	0	0	0	0	0	0	257	450	450	336	346	356	450	450	383	381	450	264	0	0	29	0	42	0	0	0	0	0	44	0	38	450	450	328	88	0	0	0	108	359
ff R4	low low	f_low	blue	RFP	0	0	165	573	411	982	1173	787	1146	76	0	47	183	450	344	0	92	376	450	292	450	450	336	424	450	491	320	523	345	0	47	82	106	0	222	0	0	0	0	0	0	1	212	141	20
ff R5	low low	f_low	blue	GFP	265	52	0	0	380	566	747	576	783	218	0	0	0	0	110	450	450	570	11	0	0	120	390	331	565	450	450	365	83	450	450	450	450	450	450	450	60	0	293	450	404	0	0	0	0
ff R5	low low	f_low	red	RFP	0	0	82	281	383	122	450	450	346	360	450	450	432	791	379	467	295	82	0	0	287	283	22	29	0	47	31	32	0	44	0	0	5	62	0	0	0	0	0	53	0	0	438	450	450
ff R6	low low	f_low	purple	GFP	28	0	248	450	450	450	450	766	640	525	664	450	658	900	728	886	1121	891	446	900	900	900	650	524	796	900	713	764	738	450	450	37	215	450	180	132	616	900	900	303	314	450	450	450	312
ff R6	low low	f_low	green	RFP	1059	762	450	450	450	450	450	91	362	422	0	41	450	33	0	39	0	0	0	0	0	0	20	368	450	450	450	450	450	510	900	798	450	450	450	67	344	450	450	424	450	310	152	450	450
ff R7	low low	f_low	blue	GFP	450	450	496	861	797	900	636	450	284	421	85	450	352	450	450	450	300	0	165	450	450	450	450	450	450	189	450	348	231	381	342	450	414	450	450	450	314	450	597	333	302	40	0	56	97
ff R7	low low	f_low	purple	RFP	1200	1134	734	450	241	76	450	450	475	381	414	450	450	450	450	450	450	450	450	447	496	381	309	450	450	403	309	450	379	450	279	437	450	158	0	13	406	0	232	450	450	565	900	755	0
ff R8	low low	f_low	red	GFP	32	193	450	788	900	753	900	777	533	450	450	450	450	450	294	237	0	0	29	56	64	17	345	246	0	0	0	0	0	5	436	817	1350	1238	802	450	181	369	450	450	629	900	495	432	412
ff R8	low low	f_low	purple	RFP	0	67	149	292	450	450	450	450	450	450	670	900	900	715	900	895	508	1133	677	865	527	186	450	450	450	450	800	684	161	309	290	67	215	51	164	13	208	544	484	297	612	679	92	118	95
ff R9	low low	f_low	red	GFP	0	80	0	156	128	9	450	450	450	450	738	653	721	450	402	450	450	510	900	900	761	751	484	471	501	503	909	572	450	450	450	450	450	450	450	450	450	416	376	450	605	538	450	450	450
ff R9	low low	f_low	green	RFP	0	38	604	900	742	1209	814	900	186	95	593	422	176	523	900	900	1012	900	900	900	825	543	725	698	740	407	430	0	66	224	128	0	122	450	450	450	450	450	450	349	0	0	0	21	0
ff R10	low low	f_low	orange	GFP	291	788	872	766	509	740	729	748	274	450	249	364	450	450	450	450	286	450	364	450	450	450	133	78	89	0	310	750	578	900	559	450	450	215	391	135	116	0	267	450	328	450	450	452	329
ff R10	low low	f_low	yellow	RFP	274	504	771	788	433	495	674	235	572	900	1103	899	56	0	626	408	450	450	619	553	248	323	535	613	762	1202	363	0	74	0	309	450	450	202	360	949	1075	1175	900	578	648	900	900	665	381
ff R11	low low	f_low	purple	GFP	133	450	604	879	900	900	774	763	554	450	344	450	324	450	450	450	28	142	409	764	450	450	450	328	386	381	450	367	667	859	900	570	692	1350	792	585	404	588	900	900	676	900	499	450	871
ff R11	low low	f_low	blue	RFP	0	0	0	11	450	450	450	450	450	450	450	628	900	660	746	841	900	536	450	410	226	450	450	450	450	322	327	0	0	0	374	326	0	0	0	0	0	0	0	0	0	0	0	0	0
ff R12	low low	f_low	green	GFP	0	18	153	900	623	572	656	894	824	800	682	741	518	398	277	791	240	492	450	450	294	0	0	0	0	24	0	0	0	36	450	387	446	0	0	0	425	450	405	119	39	29	0	0	0
ff R12	low low	f_low	red	RFP	0	61	0	104	249	450	450	540	900	449	0	0	237	826	644	311	0	178	450	172	442	545	900	877	608	585	776	900	631	719	450	127	0	0	55	224	0	54	22	0	74	401	450	450	450
ff R13	low low	f_low	green	GFP	0	174	825	773	450	450	884	675	502	435	763	154	0	101	599	66	0	0	0	409	450	447	900	678	283	450	25	368	237	333	0	0	379	358	0	0	0	0	0	0	0	0	93	0	0
ff R13	low low	f_low	orange	RFP	449	1201	814	368	647	874	695	496	831	653	487	605	764	540	388	358	390	117	43	450	450	361	0	0	23	0	87	0	0	0	0	0	0	194	266	0	0	0	0	0	0	0	0	0	0
ff R14	low low	f_low	green	GFP	10	10	0	0	24	450	450	450	450	450	450	450	350	372	412	450	281	68	0	21	0	247	450	358	450	51	384	327	0	242	900	558	450	113	85	0	74	0	0	0	0	347	450	450	450
ff R14	low low	f_low	purple	RFP	195	450	450	450	61	0	20	48	0	0	0	0	0	0	0	0	0	0	0	0	98	450	450	450	360	450	450	190	719	522	213	188	450	11	248	23	450	450	357	450	450	450	450	450	348
ff R15	low low	f_low	purple	GFP	381	450	450	158	52	217	354	450	450	450	776	751	77	0	0	0	111	450	450	638	900	656	815	1113	964	898	740	709	462	890	768	900	900	950	1290	1154	0	0	363	398	28	659	826	900	900
ff R15	low low	f_low	orange	RFP	218	450	450	563	563	112	450	450	450	450	297	450	450	411	767	900	510	0	0	0	319	450	450	155	450	405	79	353	0	0	0	0	0	0	0	0	341	450	420	0	101	0	0	43	450
ff R16	low low	f_low	orange	GFP	239	450	450	819	900	450	402	732	399	453	450	414	370	450	450	359	335	383	450	450	264	723	317	213	131	542	507	640	440	450	450	450	539	292	0	0	0	0	0	0	0	0	34	0	0
ff R16	low low	f_low	purple	RFP	0	50	765	315	450	450	623	502	900	900	664	262	374	852	892	672	744	860	443	0	0	320	583	580	474	645	403	345	462	0	112	0	0	262	450	450	362	450	760	804	860	754	714	1007	1208
fC R1	low control	f_low	red	GFP	0	0	315	450	450	450	897	900	933	900	900	864	848	792	900	898	632	900	683	472	532	427	843	458	271	450	372	319	450	415	320	450	191	0	214	356	293	0	0	0	317	427	0	212	450
fC R2	low control	f_low	green	RFP	685	720	297	339	450	450	879	900	625	824	797	897	830	594	0	0	0	422	640	698	858	879	828	723	752	479	803	900	900	832	900	484	650	900	876	470	1046	938	1064	1235	1014	1151	1315	1121	684
fC R3	low control	f_low	orange	GFP	0	0	0	0	385	450	13	0	0	0	0	0	0	0	0	0	0	0	0	0	0	0	0	0	0	0	0	0	0	0	0	0	0	0	0	0	0	0	0	0	0	0	0	78	450
fC R4	low control	f_low	yellow	GFP	423	450	450	428	230	104	340	450	450	450	450	450	450	450	450	294	44	321	0	0	62	0	0	0	0	0	0	0	0	0	0	0	0	0	0	0	0	0	0	0	14	308	336	450	315
fC R5	low control	f_low	blue	RFP	0	0	420	3	0	12	121	0	122	450	287	410	567	392	232	25	0	0	174	0	0	0	379	307	228	30	24	0	0	41	0	0	0	0	10	0	0	88	9	0	0	0	0	0	71
fC R6	low control	f_low	orange	RFP	225	450	273	0	0	0	40	447	215	400	0	274	450	450	290	0	0	0	324	450	81	0	0	0	54	26	113	450	390	396	92	450	241	115	451	450	450	230	449	366	215	89	56	24	0
fC R7	low control	f_low	green	RFP	0	0	0	0	22	370	600	801	739	746	825	576	342	652	450	364	450	450	450	361	300	450	450	450	450	374	196	450	450	450	450	450	228	9	450	450	346	450	450	355	450	450	451	17	408
fC R8	low control	f_low	purple	GFP	60	855	1190	1350	1350	964	701	911	1074	900	900	905	1062	964	815	796	695	534	1210	1196	649	900	900	581	406	848	832	450	256	716	798	450	450	450	779	1036	900	928	757	474	632	704	418	654	1304
fC R9	low control	f_low	red	GFP	173	450	450	450	666	934	1213	1118	822	1062	1164	947	862	764	1046	910	1350	664	368	783	1321	1184	900	900	968	468	0	393	716	663	206	450	643	838	1004	861	609	1015	954	268	685	847	435	614	60
fC R10	low control	f_low	orange	RFP	12	22	185	412	445	1370	988	941	587	744	900	718	789	793	826	491	378	526	1126	960	303	450	578	805	0	49	0	25	0	0	307	0	0	2	450	450	450	216	0	0	320	377	443	446	431
fC R11	low control	f_low	blue	RFP	0	22	590	900	900	900	788	477	450	328	840	828	671	310	0	0	51	450	450	450	450	450	450	181	254	450	450	403	0	290	660	700	0	213	0	116	199	450	450	450	398	0	114	75	0
fC R12	low control	f_low	orange	GFP	0	290	600	885	900	375	900	805	348	900	784	526	743	955	450	305	799	486	450	279	481	1064	699	348	450	382	722	399	36	153	0	0	0	306	450	110	0	76	0	72	450	231	432	343	313
fC R13	low control	f_low	red	GFP	0	0	432	501	673	450	450	450	692	900	900	889	899	851	773	900	749	699	798	725	823	1268	931	809	522	371	382	450	450	450	450	291	450	284	450	450	258	78	73	340	773	150	37	0	0
fC R14	low control	f_low	red	GFP	188	826	708	833	669	542	415	450	376	300	450	295	0	303	376	687	180	408	400	0	0	0	153	365	194	424	406	187	0	0	0	392	278	0	0	220	323	159	0	0	161	680	592	595	520
fC R15	low control	f_low	yellow	GFP	0	0	0	111	0	0	0	0	0	0	0	255	0	0	0	110	450	450	797	57	104	269	450	363	504	925	0	61	97	0	0	0	0	0	16	0	12	0	0	0	0	0	0	86	109
fC R16	low control	f_low	purple	GFP	76	167	521	923	1214	1344	1141	1088	1103	1553	1593	912	1418	1298	1184	1075	858	451	428	291	450	614	467	775	743	1179	773	839	1177	606	1011	900	900	930	626	465	583	83	5	251	450	304	110	216	588
fC R17	low control	f_low	yellow	GFP	299	450	450	450	166	195	450	450	229	0	0	397	450	67	143	311	450	426	0	0	280	450	450	450	450	318	450	450	381	158	180	0	0	0	214	376	450	450	395	0	9	103	0	0	0
[truncated: 135 more columns]
