# Supplementary material for: Dynamic pathogen detection and social feedback shape collective hygiene in ants
Source: Nat Commun. 2023 Jun 3;14:3232. doi: 10.1038/s41467-023-38947-y (PMC10239465; doi:10.1038/s41467-023-38947-y)
Supplement: Supplementary file 4 — Source Data [file 41467_2023_38947_MOESM4_ESM.zip › Casillas_Bodova_Source_Data/SupplFig8b.xlsx]

## Sheet: SF 8b
Frame_after_exposure	F_green	C_blue	N_yellow	N_orange	N_red	N_purple
1
2
3
4
5
6
7
8
9
10
11
12
13
14
15
16
17
18
19
20
21
22					antennating blue
23
24
25
26
27
28
29
30
31
32
33
34
35
36
37
38
39
40
41
42
43	antennating orange
44
45
46
47
48
49
50
51
52
53
54
55				antennating green
56
57
58
59
60
61
62
63
64
65
66
67
68
69
70
71
72
73
74
75
76
77
78
79
80
81
82
83
84
85
86					antennating blue
87
88
89
90
91
92
93
94
95
96
97
98
99
100
101
102
103
104
105
106
107
108
109
110
111
112
113
114
115
116
117
118
119
120
121
122
123
124
125
126
127
128
129
130
131
132
133
134
135
136			antennating blue
137
138					antennating orange
139
140
141
142
143
144
145
146
147
148
149
150
151
152
153
154
155
156
157
158
159
160
161
162
163						antennating blue
164
165
166
167
168
169
170
171
172
173
174
175
176
177
178
179
180
181
182
183
184
185
186
187
188
189
190
191
192
193
194
195
196
197		antennating purple
198
199
200
201
202
203
204
205
206
207
208					antennating green
209				antennating red	allogrooming green
210					allogrooming green	antennating yellow
211					allogrooming green
212					allogrooming green
213					allogrooming green
214					allogrooming green
215					allogrooming green
216					allogrooming green
217					allogrooming green
218					allogrooming green
219					allogrooming green
220					allogrooming green
221					allogrooming green
222					allogrooming green
223					allogrooming green
224					allogrooming green
225					allogrooming green
226					allogrooming green
227					allogrooming green
228					allogrooming green
229					allogrooming green
230					allogrooming green
231					allogrooming green
232					allogrooming green
233					allogrooming green
234					allogrooming green
235					allogrooming green
236					allogrooming green
237					allogrooming green
238					allogrooming green
239					allogrooming green
240					allogrooming green
241					allogrooming green
242					allogrooming green
243					allogrooming green
244					allogrooming green
245					allogrooming green
246					allogrooming green
247					allogrooming green
248					allogrooming green
249					allogrooming green
250					allogrooming green
251					allogrooming green
252					allogrooming green
253					allogrooming green
254					allogrooming green
255					allogrooming green
256					allogrooming green
257					allogrooming green
258					allogrooming green
259					allogrooming green
260					allogrooming green
261					allogrooming green
262					allogrooming green
263					allogrooming green
264					allogrooming green
265					allogrooming green
266					allogrooming green
267					allogrooming green
268					allogrooming green
269					allogrooming green
270					allogrooming green
271					allogrooming green
272					allogrooming green
273					allogrooming green
274					allogrooming green
275					allogrooming green
276					allogrooming green
277					allogrooming green
278					allogrooming green
279					allogrooming green
280					allogrooming green
281					allogrooming green
282					allogrooming green
283					allogrooming green
284					allogrooming green
285					allogrooming green
286					allogrooming green
287					allogrooming green
288			antennating blue		allogrooming green
289			allogrooming blue		allogrooming green
290			allogrooming blue		allogrooming green
291			allogrooming blue		allogrooming green
292			allogrooming blue		allogrooming green
293			allogrooming blue		allogrooming green
294			allogrooming blue		allogrooming green
295			allogrooming blue		allogrooming green
296			allogrooming blue		allogrooming green
297			allogrooming blue		allogrooming green
298			allogrooming blue		allogrooming green
299			allogrooming blue		allogrooming green
300			allogrooming blue		allogrooming green
301			allogrooming blue		allogrooming green
302			allogrooming blue		allogrooming green
303			allogrooming blue		allogrooming green
304			allogrooming blue		allogrooming green
305			allogrooming blue		allogrooming green
306			allogrooming blue		allogrooming green
307			allogrooming blue		allogrooming green
308			allogrooming blue		allogrooming green
309			allogrooming blue		allogrooming green
310			allogrooming blue		allogrooming green
311			allogrooming blue		allogrooming green
312			allogrooming blue		allogrooming green
313			allogrooming blue		allogrooming green
314			allogrooming blue		allogrooming green
315			allogrooming blue		allogrooming green
316			allogrooming blue		allogrooming green
317			allogrooming blue		allogrooming green
318			allogrooming blue		allogrooming green
319			allogrooming blue		allogrooming green
320			allogrooming blue		allogrooming green
321			allogrooming blue		allogrooming green
322			allogrooming blue		allogrooming green
323			allogrooming blue		allogrooming green
324			allogrooming blue		allogrooming green
325			allogrooming blue		allogrooming green
326			allogrooming blue		allogrooming green
327			allogrooming blue		allogrooming green
328			allogrooming blue		allogrooming green
329			allogrooming blue		allogrooming green
330			allogrooming blue		allogrooming green
331			allogrooming blue		allogrooming green
332			allogrooming blue		allogrooming green	antennating green
333			allogrooming blue		allogrooming green
334			allogrooming blue		allogrooming green
335	antennating purple		allogrooming blue		allogrooming green
336			allogrooming blue		allogrooming green
337			allogrooming blue		allogrooming green
338			allogrooming blue		allogrooming green
339			allogrooming blue		allogrooming green
340			allogrooming blue		allogrooming green
341			allogrooming blue		allogrooming green
342			allogrooming blue		allogrooming green
343			allogrooming blue		allogrooming green
344			allogrooming blue		allogrooming green
345			allogrooming blue		allogrooming green
346			allogrooming blue		allogrooming green
347			allogrooming blue		allogrooming green
348			allogrooming blue		allogrooming green
349			allogrooming blue		allogrooming green
350			allogrooming blue		allogrooming green
351			allogrooming blue		allogrooming green
352			allogrooming blue		allogrooming green
353			allogrooming blue		allogrooming green
354			allogrooming blue		allogrooming green
355			allogrooming blue		allogrooming green
356			allogrooming blue		allogrooming green
357			allogrooming blue		allogrooming green
358			allogrooming blue		allogrooming green
359			allogrooming blue		allogrooming green
360			allogrooming blue		allogrooming green
361			allogrooming blue		allogrooming green
362			allogrooming blue		allogrooming green
363			allogrooming blue		allogrooming green
364			allogrooming blue		allogrooming green
365			allogrooming blue		allogrooming green
366			allogrooming blue		allogrooming green
367			allogrooming blue		allogrooming green
368			allogrooming blue		allogrooming green
369			allogrooming blue		allogrooming green
370			allogrooming blue		allogrooming green
371			allogrooming blue		allogrooming green
372			allogrooming blue		allogrooming green
373			allogrooming blue		allogrooming green
374			allogrooming blue		allogrooming green
375			allogrooming blue		allogrooming green
376			allogrooming blue		allogrooming green
377			allogrooming blue	antennating purple	allogrooming green	antennating orange
378			allogrooming blue		allogrooming green
379			allogrooming blue		allogrooming green
380			allogrooming blue		allogrooming green
381			allogrooming blue		allogrooming green
382			allogrooming blue		allogrooming green
383			allogrooming blue		allogrooming green
384			allogrooming blue		allogrooming green
385			allogrooming blue		allogrooming green
386			allogrooming blue		allogrooming green
387			allogrooming blue		allogrooming green
388			allogrooming blue		allogrooming green
389			allogrooming blue		allogrooming green
390			allogrooming blue		allogrooming green
391			allogrooming blue		allogrooming green
392			allogrooming blue		allogrooming green
393			allogrooming blue		allogrooming green
394			allogrooming blue		allogrooming green
395			allogrooming blue		allogrooming green
396			allogrooming blue		allogrooming green
397			allogrooming blue		allogrooming green
398			allogrooming blue		allogrooming green
399			allogrooming blue		allogrooming green
400			allogrooming blue		allogrooming green
401			allogrooming blue		allogrooming green
402			allogrooming blue		allogrooming green
403			allogrooming blue		allogrooming green
404			allogrooming blue		allogrooming green
405			allogrooming blue		allogrooming green
406			allogrooming blue		allogrooming green
407			allogrooming blue		allogrooming green
408			allogrooming blue		allogrooming green
409			allogrooming blue		allogrooming green
410			allogrooming blue		allogrooming green
411			allogrooming blue		allogrooming green
412			allogrooming blue		allogrooming green
413			allogrooming blue		allogrooming green
414			allogrooming blue		allogrooming green
415			allogrooming blue		allogrooming green
416			allogrooming blue		allogrooming green
417			allogrooming blue		allogrooming green
418			allogrooming blue		allogrooming green
419			allogrooming blue		allogrooming green
420			allogrooming blue		allogrooming green
421			allogrooming blue		allogrooming green
422			allogrooming blue		allogrooming green
423			allogrooming blue		allogrooming green
424			allogrooming blue		allogrooming green
425			allogrooming blue	antennating yellow	allogrooming green
426			allogrooming blue		allogrooming green
427			allogrooming blue		allogrooming green
428			allogrooming blue		allogrooming green
429			allogrooming blue		allogrooming green
430			allogrooming blue		allogrooming green
431			allogrooming blue		allogrooming green
432			allogrooming blue		allogrooming green
433			allogrooming blue		allogrooming green
434			allogrooming blue		allogrooming green
435			allogrooming blue		allogrooming green
436			allogrooming blue		allogrooming green
437			allogrooming blue		allogrooming green
438			allogrooming blue		allogrooming green
439			allogrooming blue		allogrooming green
440			allogrooming blue		allogrooming green
441			allogrooming blue		allogrooming green
442			allogrooming blue		allogrooming green
443			allogrooming blue		allogrooming green
444			allogrooming blue		allogrooming green
445			allogrooming blue		allogrooming green
446			allogrooming blue		allogrooming green
447			allogrooming blue		allogrooming green
448			allogrooming blue		allogrooming green
449			allogrooming blue		allogrooming green
450			allogrooming blue		allogrooming green
451			allogrooming blue		allogrooming green
452			allogrooming blue		allogrooming green
453			allogrooming blue		allogrooming green
454			allogrooming blue		allogrooming green
455			allogrooming blue		allogrooming green
456			allogrooming blue		allogrooming green
457			allogrooming blue		allogrooming green
458			allogrooming blue		allogrooming green
459			allogrooming blue		allogrooming green
460			allogrooming blue		allogrooming green
461			allogrooming blue		allogrooming green
462			allogrooming blue		allogrooming green
463			allogrooming blue		allogrooming green
464			allogrooming blue		allogrooming green
465			allogrooming blue		allogrooming green
466			allogrooming blue		allogrooming green
467			allogrooming blue		allogrooming green
468			allogrooming blue		allogrooming green
469			allogrooming blue		allogrooming green
470			allogrooming blue		allogrooming green
471			allogrooming blue		allogrooming green
472			allogrooming blue		allogrooming green
473			allogrooming blue		allogrooming green
474			allogrooming blue		allogrooming green
475			allogrooming blue		allogrooming green
476			allogrooming blue		allogrooming green
477			allogrooming blue		allogrooming green
478			allogrooming blue		allogrooming green
479			allogrooming blue		allogrooming green
480			allogrooming blue		allogrooming green
481			allogrooming blue		allogrooming green
482			allogrooming blue		allogrooming green
483			allogrooming blue		allogrooming green
484			allogrooming blue		allogrooming green
485			allogrooming blue		allogrooming green
486			allogrooming blue		allogrooming green
487			allogrooming blue		allogrooming green
488			allogrooming blue		allogrooming green
489			allogrooming blue		allogrooming green
490			allogrooming blue		allogrooming green
491			allogrooming blue		allogrooming green
492			allogrooming blue		allogrooming green
493			allogrooming blue		allogrooming green
494			allogrooming blue		allogrooming green
495			allogrooming blue		allogrooming green
496			allogrooming blue		allogrooming green
497			allogrooming blue		allogrooming green
498			allogrooming blue		allogrooming green
499			allogrooming blue		allogrooming green
500			allogrooming blue		allogrooming green
501			allogrooming blue		allogrooming green
502			allogrooming blue		allogrooming green
503			allogrooming blue		allogrooming green
504			allogrooming blue		allogrooming green
505			allogrooming blue		allogrooming green
506			allogrooming blue		allogrooming green
507			allogrooming blue		allogrooming green
508			allogrooming blue		allogrooming green
509			allogrooming blue		allogrooming green
510			allogrooming blue		allogrooming green
511			allogrooming blue		allogrooming green
512			allogrooming blue		allogrooming green
513			allogrooming blue		allogrooming green
514			allogrooming blue		allogrooming green
515			allogrooming blue		allogrooming green
516			allogrooming blue		allogrooming green
517			allogrooming blue		allogrooming green
518			allogrooming blue		allogrooming green
519			allogrooming blue		allogrooming green
520			allogrooming blue		allogrooming green
521			allogrooming blue	antennating yellow	allogrooming green
522			allogrooming blue		allogrooming green
523			allogrooming blue		allogrooming green
524			allogrooming blue		allogrooming green
525			allogrooming blue		allogrooming green
526			allogrooming blue		allogrooming green
527			allogrooming blue		allogrooming green
528			allogrooming blue		allogrooming green
529			allogrooming blue		allogrooming green
530			allogrooming blue		allogrooming green
531			allogrooming blue		allogrooming green
532			allogrooming blue		allogrooming green
533			allogrooming blue		allogrooming green
534			allogrooming blue		allogrooming green
535			allogrooming blue		allogrooming green
536			allogrooming blue		allogrooming green	antennating green
537			allogrooming blue		allogrooming green	allogrooming green
538			allogrooming blue		allogrooming green	allogrooming green
539			allogrooming blue		allogrooming green	allogrooming green
540			allogrooming blue		allogrooming green	allogrooming green
541			allogrooming blue		allogrooming green	allogrooming green
542			allogrooming blue		allogrooming green	allogrooming green
543			allogrooming blue		allogrooming green	allogrooming green
544			allogrooming blue		allogrooming green	allogrooming green
545			allogrooming blue		allogrooming green	allogrooming green
546			allogrooming blue		allogrooming green	allogrooming green
547			allogrooming blue		allogrooming green	allogrooming green
548			allogrooming blue		allogrooming green	allogrooming green
549			allogrooming blue		allogrooming green	allogrooming green
550			allogrooming blue		allogrooming green	allogrooming green
551			allogrooming blue		allogrooming green	allogrooming green
552			allogrooming blue		allogrooming green	allogrooming green
553			allogrooming blue		allogrooming green	allogrooming green
554			allogrooming blue		allogrooming green	allogrooming green
555			allogrooming blue		allogrooming green	allogrooming green
556			allogrooming blue		allogrooming green	allogrooming green
557			allogrooming blue		allogrooming green	allogrooming green
558			allogrooming blue		allogrooming green	allogrooming green
559			allogrooming blue		allogrooming green	allogrooming green
560			allogrooming blue		allogrooming green	allogrooming green
561			allogrooming blue		allogrooming green	allogrooming green
562			allogrooming blue		allogrooming green	allogrooming green
563			allogrooming blue		allogrooming green	allogrooming green
564			allogrooming blue		allogrooming green	allogrooming green
565			allogrooming blue		allogrooming green	allogrooming green
566			allogrooming blue		allogrooming green	allogrooming green
567			allogrooming blue		allogrooming green	allogrooming green
568			allogrooming blue		allogrooming green	allogrooming green
569			allogrooming blue		allogrooming green	allogrooming green
570			allogrooming blue		allogrooming green	allogrooming green
571			allogrooming blue		allogrooming green	allogrooming green
572			allogrooming blue		allogrooming green	allogrooming green
573			allogrooming blue		allogrooming green	allogrooming green
574			allogrooming blue		allogrooming green	allogrooming green
575			allogrooming blue		allogrooming green	allogrooming green
576			allogrooming blue		allogrooming green	allogrooming green
577			allogrooming blue		allogrooming green	allogrooming green
578			allogrooming blue		allogrooming green	allogrooming green
579			allogrooming blue		allogrooming green	allogrooming green
580			allogrooming blue		allogrooming green	allogrooming green
581			allogrooming blue		allogrooming green	allogrooming green
582			allogrooming blue		allogrooming green	allogrooming green
583			allogrooming blue		allogrooming green	allogrooming green
584			allogrooming blue		allogrooming green	allogrooming green
585			allogrooming blue		allogrooming green	allogrooming green
586			allogrooming blue		allogrooming green	allogrooming green
587			allogrooming blue		allogrooming green	allogrooming green
588			allogrooming blue		allogrooming green	allogrooming green
589			allogrooming blue		allogrooming green	allogrooming green
590			allogrooming blue		allogrooming green	allogrooming green
591			allogrooming blue		allogrooming green	allogrooming green
592			allogrooming blue		allogrooming green	allogrooming green
593			allogrooming blue		allogrooming green	allogrooming green
594			allogrooming blue		allogrooming green	allogrooming green
595			allogrooming blue		allogrooming green	allogrooming green
596			allogrooming blue		allogrooming green	allogrooming green
597			allogrooming blue		allogrooming green	allogrooming green
598			allogrooming blue		allogrooming green	allogrooming green
599			allogrooming blue		allogrooming green	allogrooming green
600			allogrooming blue		allogrooming green	allogrooming green
601			allogrooming blue		allogrooming green	allogrooming green
602			allogrooming blue		allogrooming green	allogrooming green
603			allogrooming blue		allogrooming green	allogrooming green
604			allogrooming blue		allogrooming green	allogrooming green
605			allogrooming blue		allogrooming green	allogrooming green
606			allogrooming blue		allogrooming green	allogrooming green
607			allogrooming blue		allogrooming green	allogrooming green
608			allogrooming blue		allogrooming green	allogrooming green
609			allogrooming blue		allogrooming green	allogrooming green
610			allogrooming blue		allogrooming green	allogrooming green
611			allogrooming blue		allogrooming green	allogrooming green
612			allogrooming blue		allogrooming green	allogrooming green
613			allogrooming blue		allogrooming green	allogrooming green
614			allogrooming blue		allogrooming green	allogrooming green
615			allogrooming blue	antennating yellow	allogrooming green	allogrooming green
616			allogrooming blue		allogrooming green	allogrooming green
617			allogrooming blue		allogrooming green	allogrooming green
618			allogrooming blue		allogrooming green	allogrooming green
619			allogrooming blue		allogrooming green	allogrooming green
620			allogrooming blue		allogrooming green	allogrooming green
621			allogrooming blue		allogrooming green	allogrooming green
622			allogrooming blue		allogrooming green	allogrooming green
623			allogrooming blue		allogrooming green	allogrooming green
624			allogrooming blue		allogrooming green	allogrooming green
625			allogrooming blue		allogrooming green	allogrooming green
626			allogrooming blue		allogrooming green	allogrooming green
627			allogrooming blue		allogrooming green	allogrooming green
628			allogrooming blue		allogrooming green	allogrooming green
629			allogrooming blue		allogrooming green	allogrooming green
630			allogrooming blue		allogrooming green	allogrooming green
631			allogrooming blue		allogrooming green	allogrooming green
632			allogrooming blue		allogrooming green	allogrooming green
633			allogrooming blue		allogrooming green	allogrooming green
634			allogrooming blue		allogrooming green	allogrooming green
635			allogrooming blue		allogrooming green	allogrooming green
636			allogrooming blue		allogrooming green	allogrooming green
637			allogrooming blue		allogrooming green	allogrooming green
638			allogrooming blue		allogrooming green	allogrooming green
639			allogrooming blue		allogrooming green	allogrooming green
640			allogrooming blue		allogrooming green	allogrooming green
641			allogrooming blue		allogrooming green	allogrooming green
642			allogrooming blue		allogrooming green	allogrooming green
643			allogrooming blue		allogrooming green	allogrooming green
644			allogrooming blue		allogrooming green	allogrooming green
645			allogrooming blue		allogrooming green	allogrooming green
646			allogrooming blue		allogrooming green	allogrooming green
647			allogrooming blue		allogrooming green	allogrooming green
648			allogrooming blue		allogrooming green	allogrooming green
649			allogrooming blue		allogrooming green	allogrooming green
650			allogrooming blue		allogrooming green	allogrooming green
651			allogrooming blue		allogrooming green	allogrooming green
652			allogrooming blue		allogrooming green	allogrooming green
653			allogrooming blue		allogrooming green	allogrooming green
654			allogrooming blue		allogrooming green	allogrooming green
655			allogrooming blue		allogrooming green	allogrooming green
656			allogrooming blue		allogrooming green	allogrooming green
657			allogrooming blue		allogrooming green	allogrooming green
658			allogrooming blue		allogrooming green	allogrooming green
659			allogrooming blue	antennating yellow	allogrooming green	allogrooming green
660			allogrooming blue		allogrooming green	allogrooming green
661			allogrooming blue		allogrooming green	allogrooming green
662			allogrooming blue		allogrooming green	allogrooming green
663			allogrooming blue		allogrooming green	allogrooming green
664			allogrooming blue		allogrooming green	allogrooming green
665			allogrooming blue		allogrooming green	allogrooming green
666			allogrooming blue		allogrooming green	allogrooming green
667			allogrooming blue		allogrooming green	allogrooming green
668			allogrooming blue		allogrooming green	allogrooming green
669			allogrooming blue		allogrooming green	allogrooming green
670			allogrooming blue		allogrooming green	allogrooming green
671			allogrooming blue		allogrooming green	allogrooming green
672			allogrooming blue		allogrooming green	allogrooming green
673			allogrooming blue		allogrooming green	allogrooming green
674			allogrooming blue		allogrooming green	allogrooming green
675			allogrooming blue		allogrooming green	allogrooming green
676			allogrooming blue		allogrooming green	allogrooming green
677			allogrooming blue		allogrooming green	allogrooming green
678			allogrooming blue		allogrooming green	allogrooming green
679			allogrooming blue		allogrooming green	allogrooming green
680			allogrooming blue		allogrooming green	allogrooming green
681			allogrooming blue		allogrooming green	allogrooming green
682			allogrooming blue		allogrooming green	allogrooming green
683			allogrooming blue		allogrooming green	allogrooming green
684			allogrooming blue		allogrooming green	allogrooming green
685			allogrooming blue		allogrooming green	allogrooming green
686			allogrooming blue		allogrooming green	allogrooming green
687			allogrooming blue		allogrooming green	allogrooming green
688			allogrooming blue		allogrooming green	allogrooming green
689			allogrooming blue		allogrooming green	allogrooming green
690			allogrooming blue		allogrooming green	allogrooming green
691			allogrooming blue		allogrooming green	allogrooming green
692			allogrooming blue		allogrooming green	allogrooming green
693			allogrooming blue		allogrooming green	allogrooming green
694			allogrooming blue		allogrooming green	allogrooming green
695			allogrooming blue		allogrooming green	allogrooming green
696			allogrooming blue		allogrooming green	allogrooming green
697			allogrooming blue		allogrooming green	allogrooming green
698			allogrooming blue		allogrooming green	allogrooming green
699			allogrooming blue		allogrooming green	allogrooming green
700			allogrooming blue		allogrooming green	allogrooming green
701			allogrooming blue		allogrooming green	allogrooming green
702			allogrooming blue		allogrooming green	allogrooming green
703			allogrooming blue		allogrooming green	allogrooming green
704			allogrooming blue		allogrooming green	allogrooming green
705			allogrooming blue		allogrooming green	allogrooming green
706			allogrooming blue		allogrooming green	allogrooming green
707			allogrooming blue		allogrooming green	allogrooming green
708			allogrooming blue		allogrooming green	allogrooming green
709			allogrooming blue		allogrooming green	allogrooming green
710			allogrooming blue		allogrooming green	allogrooming green
711			allogrooming blue		allogrooming green	allogrooming green
712			allogrooming blue		allogrooming green	allogrooming green
713			allogrooming blue		allogrooming green	allogrooming green
714			allogrooming blue		allogrooming green	allogrooming green
715			allogrooming blue		allogrooming green	allogrooming green
716			allogrooming blue		allogrooming green	allogrooming green
717			allogrooming blue		allogrooming green	allogrooming green
718			allogrooming blue		allogrooming green	allogrooming green
719			allogrooming blue		allogrooming green	allogrooming green
720			allogrooming blue		allogrooming green	allogrooming green
721			allogrooming blue		allogrooming green	allogrooming green
722			allogrooming blue		allogrooming green	allogrooming green
723			allogrooming blue		allogrooming green	allogrooming green
724			allogrooming blue		allogrooming green	allogrooming green
725			allogrooming blue		allogrooming green	allogrooming green
726			allogrooming blue		allogrooming green	allogrooming green
727			allogrooming blue		allogrooming green	allogrooming green
728			allogrooming blue		allogrooming green	allogrooming green
729			allogrooming blue		allogrooming green	allogrooming green
730			allogrooming blue		allogrooming green	allogrooming green
731			allogrooming blue		allogrooming green	allogrooming green
732			allogrooming blue		allogrooming green	allogrooming green
733			allogrooming blue		allogrooming green	allogrooming green
734			allogrooming blue		allogrooming green	allogrooming green
735			allogrooming blue		allogrooming green	allogrooming green
736			allogrooming blue		allogrooming green	allogrooming green
737			allogrooming blue		allogrooming green	allogrooming green
738			allogrooming blue		allogrooming green	allogrooming green
739			allogrooming blue		allogrooming green	allogrooming green
740			allogrooming blue		allogrooming green	allogrooming green
741			allogrooming blue		allogrooming green	allogrooming green
742			allogrooming blue		allogrooming green	allogrooming green
743			allogrooming blue		allogrooming green	allogrooming green
744			allogrooming blue		allogrooming green	allogrooming green
745			allogrooming blue		allogrooming green	allogrooming green
746			allogrooming blue		allogrooming green	allogrooming green
747			allogrooming blue		allogrooming green	allogrooming green
748			allogrooming blue		allogrooming green	allogrooming green
749			allogrooming blue		allogrooming green	allogrooming green
750			allogrooming blue		allogrooming green	allogrooming green
751			allogrooming blue		allogrooming green	allogrooming green
752			allogrooming blue		allogrooming green	allogrooming green
753			allogrooming blue		allogrooming green	allogrooming green
754			allogrooming blue		allogrooming green	allogrooming green
755			allogrooming blue		allogrooming green	allogrooming green
756			allogrooming blue		allogrooming green	allogrooming green
757			allogrooming blue		allogrooming green	allogrooming green
758			allogrooming blue		allogrooming green	allogrooming green
759			allogrooming blue		allogrooming green	allogrooming green
760			allogrooming blue		allogrooming green	allogrooming green
761			allogrooming blue		allogrooming green	allogrooming green
762			allogrooming blue		allogrooming green	allogrooming green
763			allogrooming blue		allogrooming green	allogrooming green
764			allogrooming blue		allogrooming green	allogrooming green
765			allogrooming blue		allogrooming green	allogrooming green
766			allogrooming blue		allogrooming green	allogrooming green
767			allogrooming blue		allogrooming green	allogrooming green
768			allogrooming blue		allogrooming green	allogrooming green
769			allogrooming blue		allogrooming green	allogrooming green
770			allogrooming blue		allogrooming green	allogrooming green
771			allogrooming blue		allogrooming green	allogrooming green
772			allogrooming blue		allogrooming green	allogrooming green
773			allogrooming blue		allogrooming green	allogrooming green
774			allogrooming blue		allogrooming green	allogrooming green
775			allogrooming blue		allogrooming green	allogrooming green
776			allogrooming blue		allogrooming green	allogrooming green
777			allogrooming blue		allogrooming green	allogrooming green
778			allogrooming blue		allogrooming green	allogrooming green
779			allogrooming blue		allogrooming green	allogrooming green
780			allogrooming blue		allogrooming green	allogrooming green
781			allogrooming blue		allogrooming green	allogrooming green
782			allogrooming blue		allogrooming green	allogrooming green
783			allogrooming blue		allogrooming green	allogrooming green
784			allogrooming blue		allogrooming green	allogrooming green
785			allogrooming blue		allogrooming green	allogrooming green
786			allogrooming blue		allogrooming green	allogrooming green
787			allogrooming blue		allogrooming green	allogrooming green
788			allogrooming blue		allogrooming green	allogrooming green
789			allogrooming blue		allogrooming green	allogrooming green
790			allogrooming blue		allogrooming green	allogrooming green
791			allogrooming blue		allogrooming green	allogrooming green
792			allogrooming blue		allogrooming green	allogrooming green
793			allogrooming blue		allogrooming green	allogrooming green
794			allogrooming blue		allogrooming green	allogrooming green
795			allogrooming blue		allogrooming green	allogrooming green
796			allogrooming blue		allogrooming green	allogrooming green
797			allogrooming blue		allogrooming green	allogrooming green
798			allogrooming blue		allogrooming green	allogrooming green
799			allogrooming blue		allogrooming green	allogrooming green
800			allogrooming blue		allogrooming green	allogrooming green
801			allogrooming blue		allogrooming green	allogrooming green
802			allogrooming blue		allogrooming green	allogrooming green
803			allogrooming blue		allogrooming green	allogrooming green
804			allogrooming blue		allogrooming green	allogrooming green
805			allogrooming blue		allogrooming green	allogrooming green
806			allogrooming blue		allogrooming green	allogrooming green
807			allogrooming blue		allogrooming green	allogrooming green
808			allogrooming blue		allogrooming green	allogrooming green
809			allogrooming blue		allogrooming green	allogrooming green
810			allogrooming blue		allogrooming green	allogrooming green
811			allogrooming blue		allogrooming green	allogrooming green
812			allogrooming blue		allogrooming green	allogrooming green
813			allogrooming blue		allogrooming green	allogrooming green
814			allogrooming blue		allogrooming green	allogrooming green
815			allogrooming blue		allogrooming green	allogrooming green
816			allogrooming blue		allogrooming green	allogrooming green
817			allogrooming blue		allogrooming green	allogrooming green
818			allogrooming blue		allogrooming green	allogrooming green
819			allogrooming blue		allogrooming green	allogrooming green
820			allogrooming blue		allogrooming green	allogrooming green
821			allogrooming blue		allogrooming green	allogrooming green
822			allogrooming blue		allogrooming green	allogrooming green
823			allogrooming blue		allogrooming green	allogrooming green
824			allogrooming blue		allogrooming green	allogrooming green
825			allogrooming blue		allogrooming green	allogrooming green
826			allogrooming blue		allogrooming green	allogrooming green
827			allogrooming blue		allogrooming green	allogrooming green
828			allogrooming blue		allogrooming green	allogrooming green
829			allogrooming blue		allogrooming green	allogrooming green
830			allogrooming blue		allogrooming green	allogrooming green
831			allogrooming blue		allogrooming green	allogrooming green
832			allogrooming blue		allogrooming green	allogrooming green
833			allogrooming blue		allogrooming green	allogrooming green
834			allogrooming blue		allogrooming green	allogrooming green
835			allogrooming blue		allogrooming green	allogrooming green
836			allogrooming blue		allogrooming green	allogrooming green
837			allogrooming blue		allogrooming green	allogrooming green
838			allogrooming blue		allogrooming green	allogrooming green
839			allogrooming blue		allogrooming green	allogrooming green
840			allogrooming blue		allogrooming green	allogrooming green
841			allogrooming blue		allogrooming green	allogrooming green
842			allogrooming blue		allogrooming green	allogrooming green
843			allogrooming blue		allogrooming green	allogrooming green
844			allogrooming blue		allogrooming green	allogrooming green
845			allogrooming blue		allogrooming green	allogrooming green
846			allogrooming blue		allogrooming green	allogrooming green
847			allogrooming blue		allogrooming green	allogrooming green
848			allogrooming blue		allogrooming green	allogrooming green
849			allogrooming blue		allogrooming green	allogrooming green
850			allogrooming blue		allogrooming green	allogrooming green
851			allogrooming blue		allogrooming green	allogrooming green
852			allogrooming blue		allogrooming green	allogrooming green
853			allogrooming blue		allogrooming green	allogrooming green
854			allogrooming blue		allogrooming green	allogrooming green
855			allogrooming blue		allogrooming green	allogrooming green
856			allogrooming blue		allogrooming green	allogrooming green
857			allogrooming blue		allogrooming green	allogrooming green
858			allogrooming blue		allogrooming green	allogrooming green
859			allogrooming blue		allogrooming green	allogrooming green
860			allogrooming blue		allogrooming green	allogrooming green
861			allogrooming blue		allogrooming green	allogrooming green
862			allogrooming blue		allogrooming green	allogrooming green
863			allogrooming blue		allogrooming green	allogrooming green
864			allogrooming blue		allogrooming green	allogrooming green
865			allogrooming blue		allogrooming green	allogrooming green
866			allogrooming blue		allogrooming green	allogrooming green
867			allogrooming blue		allogrooming green	allogrooming green
868			allogrooming blue		allogrooming green	allogrooming green
869			allogrooming blue		allogrooming green	allogrooming green
870			allogrooming blue		allogrooming green	allogrooming green
871			allogrooming blue		allogrooming green	allogrooming green
872			allogrooming blue		allogrooming green	allogrooming green
873			allogrooming blue		allogrooming green	allogrooming green
874			allogrooming blue		allogrooming green	allogrooming green
875			allogrooming blue		allogrooming green	allogrooming green
876			allogrooming blue		allogrooming green	allogrooming green
877			allogrooming blue		allogrooming green	allogrooming green
878			allogrooming blue		allogrooming green	allogrooming green
879			allogrooming blue		allogrooming green	allogrooming green
880			allogrooming blue		allogrooming green	allogrooming green
881			allogrooming blue		allogrooming green	allogrooming green
882			allogrooming blue		allogrooming green	allogrooming green
883			allogrooming blue		allogrooming green	allogrooming green
884			allogrooming blue		allogrooming green	allogrooming green
885			allogrooming blue		allogrooming green	allogrooming green
886			allogrooming blue		allogrooming green	allogrooming green
887			allogrooming blue		allogrooming green	allogrooming green
888			allogrooming blue		allogrooming green	allogrooming green
889			allogrooming blue		allogrooming green	allogrooming green
890			allogrooming blue		allogrooming green	allogrooming green
891			allogrooming blue		allogrooming green	allogrooming green
892			allogrooming blue		allogrooming green	allogrooming green
893			allogrooming blue		allogrooming green	allogrooming green
894			allogrooming blue		allogrooming green	allogrooming green
895			allogrooming blue		allogrooming green	allogrooming green
896			allogrooming blue		allogrooming green	allogrooming green
897			allogrooming blue		allogrooming green	allogrooming green
898			allogrooming blue		allogrooming green	allogrooming green
899			allogrooming blue		allogrooming green	allogrooming green
900			allogrooming blue		allogrooming green	allogrooming green
901			allogrooming blue		allogrooming green	allogrooming green
902			allogrooming blue		allogrooming green	allogrooming green
903			allogrooming blue		allogrooming green	allogrooming green
904			allogrooming blue		allogrooming green	allogrooming green
905			allogrooming blue		allogrooming green	allogrooming green
906			allogrooming blue		allogrooming green	allogrooming green
907			allogrooming blue		allogrooming green	allogrooming green
908			allogrooming blue		allogrooming green	allogrooming green
909			allogrooming blue		allogrooming green	allogrooming green
910			allogrooming blue		allogrooming green	allogrooming green
911			allogrooming blue		allogrooming green	allogrooming green
912			allogrooming blue		allogrooming green	allogrooming green
913			allogrooming blue		allogrooming green	allogrooming green
914			allogrooming blue		allogrooming green	allogrooming green
915			allogrooming blue		allogrooming green	allogrooming green
916			allogrooming blue		allogrooming green	allogrooming green
917			allogrooming blue		allogrooming green	allogrooming green
918			allogrooming blue		allogrooming green	allogrooming green
919			allogrooming blue		allogrooming green	allogrooming green
920			allogrooming blue		allogrooming green	allogrooming green
921			allogrooming blue		allogrooming green	allogrooming green
922			allogrooming blue		allogrooming green	allogrooming green
923			allogrooming blue		allogrooming green	allogrooming green
924			allogrooming blue		allogrooming green	allogrooming green
925			allogrooming blue		allogrooming green	allogrooming green
926			allogrooming blue		allogrooming green	allogrooming green
927			allogrooming blue		allogrooming green	allogrooming green
928			allogrooming blue		allogrooming green	allogrooming green
929			allogrooming blue		allogrooming green	allogrooming green
930			allogrooming blue		allogrooming green	allogrooming green
931			allogrooming blue		allogrooming green	allogrooming green
932			allogrooming blue		allogrooming green	allogrooming green
933			allogrooming blue		allogrooming green	allogrooming green
934			allogrooming blue		allogrooming green	allogrooming green
935			allogrooming blue		allogrooming green	allogrooming green
936			allogrooming blue		allogrooming green	allogrooming green
937			allogrooming blue		allogrooming green	allogrooming green
938			allogrooming blue		allogrooming green	allogrooming green
939			allogrooming blue		allogrooming green	allogrooming green
940			allogrooming blue		allogrooming green	allogrooming green
941			allogrooming blue		allogrooming green	allogrooming green
942			allogrooming blue		allogrooming green	allogrooming green
943			allogrooming blue		allogrooming green	allogrooming green
944			allogrooming blue		allogrooming green	allogrooming green
945			allogrooming blue		allogrooming green	allogrooming green
946			allogrooming blue		allogrooming green	allogrooming green
947			allogrooming blue		allogrooming green	allogrooming green
948			allogrooming blue		allogrooming green	allogrooming green
949			allogrooming blue		allogrooming green	allogrooming green
950			allogrooming blue		allogrooming green	allogrooming green
951			allogrooming blue		allogrooming green	allogrooming green
952			allogrooming blue		allogrooming green	allogrooming green
953			allogrooming blue		allogrooming green	allogrooming green
954			allogrooming blue		allogrooming green	allogrooming green
955			allogrooming blue		allogrooming green	allogrooming green
956			allogrooming blue		allogrooming green	allogrooming green
957			allogrooming blue		allogrooming green	allogrooming green
958			allogrooming blue		allogrooming green	allogrooming green
959			allogrooming blue		allogrooming green	allogrooming green
960			allogrooming blue		allogrooming green	allogrooming green
961			allogrooming blue		allogrooming green	allogrooming green
962			allogrooming blue		allogrooming green	allogrooming green
963			allogrooming blue		allogrooming green	allogrooming green
964			allogrooming blue		allogrooming green	allogrooming green
965			allogrooming blue		allogrooming green	allogrooming green
966			allogrooming blue		allogrooming green	allogrooming green
967			allogrooming blue		allogrooming green	allogrooming green
968			allogrooming blue		allogrooming green	allogrooming green
969			allogrooming blue		allogrooming green	allogrooming green
970			allogrooming blue		allogrooming green	allogrooming green
971			allogrooming blue		allogrooming green	allogrooming green
972			allogrooming blue		allogrooming green	allogrooming green
973			allogrooming blue		allogrooming green	allogrooming green
974			allogrooming blue		allogrooming green	allogrooming green
975			allogrooming blue		allogrooming green	allogrooming green
976			allogrooming blue		allogrooming green	allogrooming green
977			allogrooming blue		allogrooming green	allogrooming green
978			allogrooming blue		allogrooming green	allogrooming green
979			allogrooming blue		allogrooming green	allogrooming green
980			allogrooming blue		allogrooming green	allogrooming green
981			allogrooming blue		allogrooming green	allogrooming green
982			allogrooming blue		allogrooming green	allogrooming green
983			allogrooming blue		allogrooming green	allogrooming green
984			allogrooming blue		allogrooming green	allogrooming green
985			allogrooming blue		allogrooming green	allogrooming green
986			allogrooming blue		allogrooming green	allogrooming green
987			allogrooming blue		allogrooming green	allogrooming green
988			allogrooming blue		allogrooming green	allogrooming green
989			allogrooming blue		allogrooming green	allogrooming green
990			allogrooming blue		allogrooming green	allogrooming green
991			allogrooming blue		allogrooming green	allogrooming green
992			allogrooming blue		allogrooming green	allogrooming green
993			allogrooming blue		allogrooming green	allogrooming green
994			allogrooming blue		allogrooming green	allogrooming green
995			allogrooming blue		allogrooming green	allogrooming green
996			allogrooming blue		allogrooming green	allogrooming green
997			allogrooming blue		allogrooming green	allogrooming green
998			allogrooming blue		allogrooming green	allogrooming green
999			allogrooming blue		allogrooming green	allogrooming green
1000			allogrooming blue		allogrooming green	allogrooming green
1001			allogrooming blue		allogrooming green	allogrooming green
1002			allogrooming blue		allogrooming green	allogrooming green
1003			allogrooming blue		allogrooming green	allogrooming green
1004			allogrooming blue		allogrooming green	allogrooming green
1005			allogrooming blue		allogrooming green	allogrooming green
1006			allogrooming blue		allogrooming green	allogrooming green
1007			allogrooming blue		allogrooming green	allogrooming green
1008			allogrooming blue		allogrooming green	allogrooming green
1009			allogrooming blue		allogrooming green	allogrooming green
1010			allogrooming blue		allogrooming green	allogrooming green
1011			allogrooming blue		allogrooming green	allogrooming green
1012			allogrooming blue		allogrooming green	allogrooming green
1013			allogrooming blue		allogrooming green	allogrooming green
1014			allogrooming blue		allogrooming green	allogrooming green
1015			allogrooming blue		allogrooming green	allogrooming green
1016			allogrooming blue		allogrooming green	allogrooming green
1017			allogrooming blue		allogrooming green	allogrooming green
1018			allogrooming blue		allogrooming green	allogrooming green
1019			allogrooming blue		allogrooming green	allogrooming green
1020			allogrooming blue		allogrooming green	allogrooming green
1021			allogrooming blue		allogrooming green	allogrooming green
1022			allogrooming blue		allogrooming green	allogrooming green
1023			allogrooming blue		allogrooming green	allogrooming green
1024			allogrooming blue		allogrooming green	allogrooming green
1025			allogrooming blue		allogrooming green	allogrooming green
1026			allogrooming blue		allogrooming green	allogrooming green
1027			allogrooming blue		allogrooming green	allogrooming green
1028			allogrooming blue		allogrooming green	allogrooming green
1029			allogrooming blue		allogrooming green	allogrooming green
1030			allogrooming blue		allogrooming green	allogrooming green
1031			allogrooming blue		allogrooming green	allogrooming green
1032			allogrooming blue		allogrooming green	allogrooming green
1033			allogrooming blue		allogrooming green	allogrooming green
1034			allogrooming blue		allogrooming green	allogrooming green
1035			allogrooming blue		allogrooming green	allogrooming green
1036			allogrooming blue		allogrooming green	allogrooming green
1037			allogrooming blue		allogrooming green	allogrooming green
1038			allogrooming blue		allogrooming green	allogrooming green
1039			allogrooming blue		allogrooming green	allogrooming green
1040			allogrooming blue		allogrooming green	allogrooming green
1041			allogrooming blue		allogrooming green	allogrooming green
1042			allogrooming blue		allogrooming green	allogrooming green
1043			allogrooming blue		allogrooming green	allogrooming green
1044			allogrooming blue		allogrooming green	allogrooming green
1045			allogrooming blue		allogrooming green	allogrooming green
1046			allogrooming blue		allogrooming green	allogrooming green
1047			allogrooming blue		allogrooming green	allogrooming green
1048			allogrooming blue		allogrooming green	allogrooming green
1049			allogrooming blue		allogrooming green	allogrooming green
1050			allogrooming blue		allogrooming green	allogrooming green
1051			allogrooming blue		allogrooming green	allogrooming green
1052			allogrooming blue		allogrooming green	allogrooming green
1053			allogrooming blue		allogrooming green	allogrooming green
1054			allogrooming blue		allogrooming green	allogrooming green
1055			allogrooming blue		allogrooming green	allogrooming green
1056			allogrooming blue		allogrooming green	allogrooming green
1057			allogrooming blue		allogrooming green	allogrooming green
1058			allogrooming blue		allogrooming green	allogrooming green
1059			allogrooming blue		allogrooming green	allogrooming green
1060			allogrooming blue		allogrooming green	allogrooming green
1061			allogrooming blue		allogrooming green	allogrooming green
1062			allogrooming blue		allogrooming green	allogrooming green
1063			allogrooming blue		allogrooming green	allogrooming green
1064			allogrooming blue		allogrooming green	allogrooming green
1065			allogrooming blue		allogrooming green	allogrooming green
1066			allogrooming blue		allogrooming green	allogrooming green
1067			allogrooming blue		allogrooming green	allogrooming green
1068			allogrooming blue		allogrooming green	allogrooming green
1069			allogrooming blue		allogrooming green	allogrooming green
1070			allogrooming blue		allogrooming green	allogrooming green
1071			allogrooming blue		allogrooming green	allogrooming green
1072			allogrooming blue		allogrooming green	allogrooming green
1073			allogrooming blue		allogrooming green	allogrooming green
1074			allogrooming blue		allogrooming green	allogrooming green
1075			allogrooming blue		allogrooming green	allogrooming green
1076			allogrooming blue		allogrooming green	allogrooming green
1077			allogrooming blue		allogrooming green	allogrooming green
1078			allogrooming blue		allogrooming green	allogrooming green
1079			allogrooming blue		allogrooming green	allogrooming green
1080			allogrooming blue		allogrooming green	allogrooming green
1081			allogrooming blue		allogrooming green	allogrooming green
1082			allogrooming blue		allogrooming green	allogrooming green
1083			allogrooming blue		allogrooming green	allogrooming green
1084			allogrooming blue		allogrooming green	allogrooming green
1085			allogrooming blue		allogrooming green	allogrooming green
1086			allogrooming blue		allogrooming green	allogrooming green
1087			allogrooming blue		allogrooming green	allogrooming green
1088			allogrooming blue		allogrooming green	allogrooming green
1089			allogrooming blue		allogrooming green	allogrooming green
1090			allogrooming blue		allogrooming green	allogrooming green
1091			allogrooming blue		allogrooming green	allogrooming green
1092			allogrooming blue		allogrooming green	allogrooming green
1093			allogrooming blue		allogrooming green	allogrooming green
1094			allogrooming blue		allogrooming green	allogrooming green
1095			allogrooming blue		allogrooming green	allogrooming green
1096			allogrooming blue		allogrooming green	allogrooming green
1097			allogrooming blue		allogrooming green	allogrooming green
1098			allogrooming blue		allogrooming green	allogrooming green
1099			allogrooming blue		allogrooming green	allogrooming green
1100			allogrooming blue		allogrooming green	allogrooming green
1101			allogrooming blue		allogrooming green	allogrooming green
1102			allogrooming blue		allogrooming green	allogrooming green
1103			allogrooming blue		allogrooming green	allogrooming green
1104			allogrooming blue		allogrooming green	allogrooming green
1105			allogrooming blue		allogrooming green	allogrooming green
1106			allogrooming blue		allogrooming green	allogrooming green
1107			allogrooming blue		allogrooming green	allogrooming green
1108			allogrooming blue		allogrooming green	allogrooming green
1109			allogrooming blue		allogrooming green	allogrooming green
1110			allogrooming blue		allogrooming green	allogrooming green
1111			allogrooming blue		allogrooming green	allogrooming green
1112			allogrooming blue		allogrooming green	allogrooming green
1113			allogrooming blue		allogrooming green	allogrooming green
1114			allogrooming blue		allogrooming green	allogrooming green
1115			allogrooming blue		allogrooming green	allogrooming green
1116			allogrooming blue		allogrooming green	allogrooming green
1117			allogrooming blue		allogrooming green	allogrooming green
1118			allogrooming blue		allogrooming green	allogrooming green
1119			allogrooming blue		allogrooming green	allogrooming green
1120			allogrooming blue		allogrooming green	allogrooming green
1121			allogrooming blue		allogrooming green	allogrooming green
1122			allogrooming blue		allogrooming green	allogrooming green
1123			allogrooming blue		allogrooming green	allogrooming green
1124			allogrooming blue		allogrooming green	allogrooming green
1125			allogrooming blue		allogrooming green	allogrooming green
1126			allogrooming blue		allogrooming green	allogrooming green
1127			allogrooming blue		allogrooming green	allogrooming green
1128			allogrooming blue		allogrooming green	allogrooming green
1129			allogrooming blue		allogrooming green	allogrooming green
1130			allogrooming blue		allogrooming green	allogrooming green
1131			allogrooming blue		allogrooming green	allogrooming green
1132			allogrooming blue		allogrooming green	allogrooming green
1133			allogrooming blue		allogrooming green	allogrooming green
1134			allogrooming blue		allogrooming green	allogrooming green
1135			allogrooming blue		allogrooming green	allogrooming green
1136			allogrooming blue		allogrooming green	allogrooming green
1137			allogrooming blue		allogrooming green	allogrooming green
1138			allogrooming blue		allogrooming green	allogrooming green
1139			allogrooming blue		allogrooming green	allogrooming green
1140			allogrooming blue		allogrooming green	allogrooming green
1141			allogrooming blue		allogrooming green	allogrooming green
1142			allogrooming blue		allogrooming green	allogrooming green
1143			allogrooming blue		allogrooming green	allogrooming green
1144			allogrooming blue		allogrooming green	allogrooming green
1145			allogrooming blue		allogrooming green	allogrooming green
1146			allogrooming blue		allogrooming green	allogrooming green
1147			allogrooming blue		allogrooming green	allogrooming green
1148			allogrooming blue		allogrooming green	allogrooming green
1149			allogrooming blue		allogrooming green	allogrooming green
1150			allogrooming blue		allogrooming green	allogrooming green
1151			allogrooming blue		allogrooming green	allogrooming green
1152			allogrooming blue		allogrooming green	allogrooming green
1153			allogrooming blue		allogrooming green	allogrooming green
1154			allogrooming blue		allogrooming green	allogrooming green
1155			allogrooming blue		allogrooming green	allogrooming green
1156			allogrooming blue		allogrooming green	allogrooming green
1157			allogrooming blue		allogrooming green	allogrooming green
1158			allogrooming blue		allogrooming green	allogrooming green
1159			allogrooming blue		allogrooming green	allogrooming green
1160			allogrooming blue		allogrooming green	allogrooming green
1161			allogrooming blue		allogrooming green	allogrooming green
1162			allogrooming blue		allogrooming green	allogrooming green
1163			allogrooming blue		allogrooming green	allogrooming green
1164			allogrooming blue		allogrooming green	allogrooming green
1165			allogrooming blue		allogrooming green	allogrooming green
1166			allogrooming blue		allogrooming green	allogrooming green
1167			allogrooming blue		allogrooming green	allogrooming green
1168			allogrooming blue		allogrooming green	allogrooming green
1169			allogrooming blue		allogrooming green	allogrooming green
1170			allogrooming blue		allogrooming green	allogrooming green
1171			allogrooming blue		allogrooming green	allogrooming green
1172			allogrooming blue		allogrooming green	allogrooming green
1173			allogrooming blue		allogrooming green	allogrooming green
1174			allogrooming blue		allogrooming green	allogrooming green
1175			allogrooming blue		allogrooming green	allogrooming green
1176			allogrooming blue		allogrooming green	allogrooming green
1177			allogrooming blue		allogrooming green	allogrooming green
1178			allogrooming blue		allogrooming green	allogrooming green
1179			allogrooming blue		allogrooming green	allogrooming green
1180			allogrooming blue		allogrooming green	allogrooming green
1181			allogrooming blue		allogrooming green	allogrooming green
1182			allogrooming blue		allogrooming green	allogrooming green
1183			allogrooming blue		allogrooming green	allogrooming green
1184			allogrooming blue		allogrooming green	allogrooming green
1185			allogrooming blue		allogrooming green	allogrooming green
1186			allogrooming blue		allogrooming green	allogrooming green
1187			allogrooming blue		allogrooming green	allogrooming green
1188			allogrooming blue		allogrooming green	allogrooming green
1189			allogrooming blue		allogrooming green	allogrooming green
1190			allogrooming blue		allogrooming green	allogrooming green
1191			allogrooming blue		allogrooming green	allogrooming green
1192			allogrooming blue		allogrooming green	allogrooming green
1193			allogrooming blue		allogrooming green	allogrooming green
1194			allogrooming blue		allogrooming green	allogrooming green
1195			allogrooming blue		allogrooming green	allogrooming green
1196			allogrooming blue		allogrooming green	allogrooming green
1197			allogrooming blue		allogrooming green	allogrooming green
1198			allogrooming blue		allogrooming green	allogrooming green
1199			allogrooming blue		allogrooming green	allogrooming green
1200			allogrooming blue		allogrooming green	allogrooming green
1201			allogrooming blue		allogrooming green	allogrooming green
1202			allogrooming blue		allogrooming green	allogrooming green
1203			allogrooming blue		allogrooming green	allogrooming green
1204			allogrooming blue		allogrooming green	allogrooming green
1205			allogrooming blue		allogrooming green	allogrooming green
1206			allogrooming blue		allogrooming green	allogrooming green
1207			allogrooming blue		allogrooming green	allogrooming green
1208			allogrooming blue		allogrooming green	allogrooming green
1209			allogrooming blue		allogrooming green	allogrooming green
1210			allogrooming blue		allogrooming green	allogrooming green
1211			allogrooming blue		allogrooming green	allogrooming green
1212			allogrooming blue		allogrooming green	allogrooming green
1213			allogrooming blue		allogrooming green	allogrooming green
1214			allogrooming blue		allogrooming green	allogrooming green
1215			allogrooming blue		allogrooming green	allogrooming green
1216			allogrooming blue		allogrooming green	allogrooming green
1217			allogrooming blue		allogrooming green	allogrooming green
1218			allogrooming blue		allogrooming green	allogrooming green
1219			allogrooming blue		allogrooming green	allogrooming green
1220			allogrooming blue		allogrooming green	allogrooming green
1221			allogrooming blue		allogrooming green	allogrooming green
1222			allogrooming blue		allogrooming green	allogrooming green
1223			allogrooming blue		allogrooming green	allogrooming green
1224			allogrooming blue		allogrooming green	allogrooming green
1225			allogrooming blue		allogrooming green	allogrooming green
1226			allogrooming blue		allogrooming green	allogrooming green
1227			allogrooming blue		allogrooming green	allogrooming green
1228			allogrooming blue		allogrooming green	allogrooming green
1229			allogrooming blue		allogrooming green	allogrooming green
1230			allogrooming blue		allogrooming green	allogrooming green
1231			allogrooming blue		allogrooming green	allogrooming green
1232			allogrooming blue		allogrooming green	allogrooming green
1233			allogrooming blue		allogrooming green	allogrooming green
1234			allogrooming blue		allogrooming green	allogrooming green
1235			allogrooming blue		allogrooming green	allogrooming green
1236			allogrooming blue		allogrooming green	allogrooming green
1237			allogrooming blue		allogrooming green	allogrooming green
1238			allogrooming blue		allogrooming green	allogrooming green
1239			allogrooming blue		allogrooming green	allogrooming green
1240			allogrooming blue		allogrooming green	allogrooming green
1241			allogrooming blue		allogrooming green	allogrooming green
1242			allogrooming blue		allogrooming green	allogrooming green
1243			allogrooming blue		allogrooming green	allogrooming green
1244			allogrooming blue		allogrooming green	allogrooming green
1245			allogrooming blue		allogrooming green	allogrooming green
1246			allogrooming blue		allogrooming green	allogrooming green
1247			allogrooming blue		allogrooming green	allogrooming green
1248			allogrooming blue		allogrooming green	allogrooming green
1249			allogrooming blue		allogrooming green	allogrooming green
1250			allogrooming blue		allogrooming green	allogrooming green
1251			allogrooming blue		allogrooming green	allogrooming green
1252			allogrooming blue		allogrooming green	allogrooming green
1253			allogrooming blue		allogrooming green	allogrooming green
1254			allogrooming blue		allogrooming green	allogrooming green
1255			allogrooming blue		allogrooming green	allogrooming green
1256			allogrooming blue		allogrooming green	allogrooming green
1257			allogrooming blue		allogrooming green	allogrooming green
1258			allogrooming blue		allogrooming green	allogrooming green
1259			allogrooming blue		allogrooming green	allogrooming green
1260			allogrooming blue		allogrooming green	allogrooming green
1261			allogrooming blue		allogrooming green	allogrooming green
1262			allogrooming blue		allogrooming green	allogrooming green
1263			allogrooming blue		allogrooming green	allogrooming green
1264			allogrooming blue		allogrooming green	allogrooming green
1265			allogrooming blue		allogrooming green	allogrooming green
1266			allogrooming blue		allogrooming green	allogrooming green
1267			allogrooming blue		allogrooming green	allogrooming green
1268			allogrooming blue		allogrooming green	allogrooming green
1269			allogrooming blue		allogrooming green	allogrooming green
1270			allogrooming blue		allogrooming green	allogrooming green
1271			allogrooming blue		allogrooming green	allogrooming green
1272			allogrooming blue		allogrooming green	allogrooming green
1273			allogrooming blue		allogrooming green	allogrooming green
1274			allogrooming blue		allogrooming green	allogrooming green
1275			allogrooming blue		allogrooming green	allogrooming green
1276			allogrooming blue		allogrooming green	allogrooming green
1277			allogrooming blue		allogrooming green	allogrooming green
1278			allogrooming blue		allogrooming green	allogrooming green
1279			allogrooming blue		allogrooming green	allogrooming green
1280			allogrooming blue		allogrooming green	allogrooming green
1281			allogrooming blue		allogrooming green	allogrooming green
1282			allogrooming blue		allogrooming green	allogrooming green
1283			allogrooming blue		allogrooming green	allogrooming green
1284			allogrooming blue		allogrooming green	allogrooming green
1285			allogrooming blue		allogrooming green	allogrooming green
1286			allogrooming blue		allogrooming green	allogrooming green
1287			allogrooming blue		allogrooming green	allogrooming green
1288			allogrooming blue		allogrooming green	allogrooming green
1289			allogrooming blue		allogrooming green	allogrooming green
1290			allogrooming blue		allogrooming green	allogrooming green
1291			allogrooming blue		allogrooming green	allogrooming green
1292			allogrooming blue		allogrooming green	allogrooming green
1293			allogrooming blue		allogrooming green	allogrooming green
1294			allogrooming blue		allogrooming green	allogrooming green
1295			allogrooming blue		allogrooming green	allogrooming green
1296			allogrooming blue		allogrooming green	allogrooming green
1297			allogrooming blue		allogrooming green	allogrooming green
1298			allogrooming blue		allogrooming green	allogrooming green
1299			allogrooming blue		allogrooming green	allogrooming green
1300			allogrooming blue		allogrooming green	allogrooming green
1301			allogrooming blue		allogrooming green	allogrooming green
1302			allogrooming blue		allogrooming green	allogrooming green
1303			allogrooming blue		allogrooming green	allogrooming green
1304			allogrooming blue		allogrooming green	allogrooming green
1305			allogrooming blue		allogrooming green	allogrooming green
1306			allogrooming blue		allogrooming green	allogrooming green
1307			allogrooming blue		allogrooming green	allogrooming green
1308			allogrooming blue		allogrooming green	allogrooming green
1309			allogrooming blue		allogrooming green	allogrooming green
1310			allogrooming blue		allogrooming green	allogrooming green
1311			allogrooming blue		allogrooming green	allogrooming green
1312			allogrooming blue		allogrooming green	allogrooming green
1313			allogrooming blue		allogrooming green	allogrooming green
1314			allogrooming blue		allogrooming green	allogrooming green
1315			allogrooming blue		allogrooming green	allogrooming green
1316			allogrooming blue		allogrooming green	allogrooming green
1317			allogrooming blue		allogrooming green	allogrooming green
1318			allogrooming blue		allogrooming green	allogrooming green
1319			allogrooming blue		allogrooming green	allogrooming green
1320			allogrooming blue		allogrooming green	allogrooming green
1321			allogrooming blue		allogrooming green	allogrooming green
1322			allogrooming blue		allogrooming green	allogrooming green
1323			allogrooming blue		allogrooming green	allogrooming green
1324			allogrooming blue		allogrooming green	allogrooming green
1325			allogrooming blue		allogrooming green	allogrooming green
1326			allogrooming blue		allogrooming green	allogrooming green
1327			allogrooming blue		allogrooming green	allogrooming green
1328			allogrooming blue		allogrooming green	allogrooming green
1329			allogrooming blue		allogrooming green	allogrooming green
1330			allogrooming blue		allogrooming green	allogrooming green
1331			allogrooming blue		allogrooming green	allogrooming green
1332			allogrooming blue		allogrooming green	allogrooming green
1333			allogrooming blue		allogrooming green	allogrooming green
1334			allogrooming blue		allogrooming green	allogrooming green
1335			allogrooming blue		allogrooming green	allogrooming green
1336			allogrooming blue		allogrooming green	allogrooming green
1337			allogrooming blue		allogrooming green	allogrooming green
1338			allogrooming blue		allogrooming green	allogrooming green
1339			allogrooming blue		allogrooming green	allogrooming green
1340			allogrooming blue		allogrooming green	allogrooming green
1341			allogrooming blue		allogrooming green	allogrooming green
1342			allogrooming blue		allogrooming green	allogrooming green
1343			allogrooming blue		allogrooming green	allogrooming green
1344			allogrooming blue		allogrooming green	allogrooming green
1345			allogrooming blue		allogrooming green	allogrooming green
1346			allogrooming blue		allogrooming green	allogrooming green
1347			allogrooming blue		allogrooming green	allogrooming green
1348			allogrooming blue		allogrooming green	allogrooming green
1349			allogrooming blue		allogrooming green	allogrooming green
1350			allogrooming blue		allogrooming green	allogrooming green
1351			allogrooming blue		allogrooming green	allogrooming green
1352			allogrooming blue		allogrooming green	allogrooming green
1353			allogrooming blue		allogrooming green	allogrooming green
1354			allogrooming blue		allogrooming green	allogrooming green
1355			allogrooming blue		allogrooming green	allogrooming green
1356			allogrooming blue		allogrooming green	allogrooming green
1357			allogrooming blue		allogrooming green	allogrooming green
1358			allogrooming blue		allogrooming green	allogrooming green
1359			allogrooming blue		allogrooming green	allogrooming green
1360			allogrooming blue		allogrooming green	allogrooming green
1361			allogrooming blue		allogrooming green	allogrooming green
1362			allogrooming blue		allogrooming green	allogrooming green
1363			allogrooming blue		allogrooming green	allogrooming green
1364			allogrooming blue		allogrooming green	allogrooming green
1365			allogrooming blue		allogrooming green	allogrooming green
1366			allogrooming blue		allogrooming green	allogrooming green
1367			allogrooming blue		allogrooming green	allogrooming green
1368			allogrooming blue		allogrooming green	allogrooming green
1369			allogrooming blue		allogrooming green	allogrooming green
1370			allogrooming blue		allogrooming green	allogrooming green
1371			allogrooming blue		allogrooming green	allogrooming green
1372			allogrooming blue		allogrooming green	allogrooming green
1373			allogrooming blue		allogrooming green	allogrooming green
1374			allogrooming blue		allogrooming green	allogrooming green
1375			allogrooming blue		allogrooming green	allogrooming green
1376			allogrooming blue		allogrooming green	allogrooming green
1377			allogrooming blue		allogrooming green	allogrooming green
1378			allogrooming blue		allogrooming green	allogrooming green
1379			allogrooming blue		allogrooming green	allogrooming green
1380			allogrooming blue		allogrooming green	allogrooming green
1381			allogrooming blue		allogrooming green	allogrooming green
1382			allogrooming blue		allogrooming green	allogrooming green
1383			allogrooming blue		allogrooming green	allogrooming green
1384			allogrooming blue		allogrooming green	allogrooming green
1385			allogrooming blue		allogrooming green	allogrooming green
1386			allogrooming blue		allogrooming green	allogrooming green
1387			allogrooming blue		allogrooming green	allogrooming green
1388			allogrooming blue		allogrooming green	allogrooming green
1389			allogrooming blue		allogrooming green	allogrooming green
1390			allogrooming blue		allogrooming green	allogrooming green
1391			allogrooming blue		allogrooming green	allogrooming green
1392			allogrooming blue		allogrooming green	allogrooming green
1393			allogrooming blue		allogrooming green	allogrooming green
1394			allogrooming blue		allogrooming green	allogrooming green
1395			allogrooming blue		allogrooming green	allogrooming green
1396			allogrooming blue		allogrooming green	allogrooming green
1397			allogrooming blue		allogrooming green	allogrooming green
1398			allogrooming blue		allogrooming green	allogrooming green
1399			allogrooming blue		allogrooming green	allogrooming green
1400			allogrooming blue		allogrooming green	allogrooming green
1401			allogrooming blue		allogrooming green	allogrooming green
1402			allogrooming blue		allogrooming green	allogrooming green
1403			allogrooming blue		allogrooming green	allogrooming green
1404			allogrooming blue		allogrooming green	allogrooming green
1405			allogrooming blue		allogrooming green	allogrooming green
1406			allogrooming blue		allogrooming green	allogrooming green
1407			allogrooming blue		allogrooming green	allogrooming green
1408			allogrooming blue		allogrooming green	allogrooming green
1409			allogrooming blue		allogrooming green	allogrooming green
1410			allogrooming blue		allogrooming green	allogrooming green
1411			allogrooming blue		allogrooming green	allogrooming green
1412			allogrooming blue		allogrooming green	allogrooming green
1413			allogrooming blue		allogrooming green	allogrooming green
1414			allogrooming blue		allogrooming green	allogrooming green
1415			allogrooming blue		allogrooming green	allogrooming green
1416			allogrooming blue		allogrooming green	allogrooming green
1417			allogrooming blue		allogrooming green	allogrooming green
1418			allogrooming blue		allogrooming green	allogrooming green
1419			allogrooming blue		allogrooming green	allogrooming green
1420			allogrooming blue		allogrooming green	allogrooming green
1421			allogrooming blue		allogrooming green	allogrooming green
1422			allogrooming blue		allogrooming green	allogrooming green
1423			allogrooming blue		allogrooming green	allogrooming green
1424			allogrooming blue		allogrooming green	allogrooming green
1425			allogrooming blue		allogrooming green	allogrooming green
1426			allogrooming blue		allogrooming green	allogrooming green
1427			allogrooming blue		allogrooming green	allogrooming green
1428			allogrooming blue		allogrooming green	allogrooming green
1429			allogrooming blue		allogrooming green	allogrooming green
1430			allogrooming blue		allogrooming green	allogrooming green
1431			allogrooming blue		allogrooming green	allogrooming green
1432			allogrooming blue		allogrooming green	allogrooming green
1433			allogrooming blue		allogrooming green	allogrooming green
1434			allogrooming blue		allogrooming green	allogrooming green
1435			allogrooming blue		allogrooming green	allogrooming green
1436			allogrooming blue		allogrooming green	allogrooming green
1437			allogrooming blue		allogrooming green	allogrooming green
1438			allogrooming blue		allogrooming green	allogrooming green
1439			allogrooming blue		allogrooming green	allogrooming green
1440			allogrooming blue		allogrooming green	allogrooming green
1441			allogrooming blue		allogrooming green	allogrooming green
1442			allogrooming blue		allogrooming green	allogrooming green
1443			allogrooming blue		allogrooming green	allogrooming green
1444			allogrooming blue		allogrooming green	allogrooming green
1445			allogrooming blue		allogrooming green	allogrooming green
1446			allogrooming blue		allogrooming green	allogrooming green
1447			allogrooming blue		allogrooming green	allogrooming green
1448			allogrooming blue		allogrooming green	allogrooming green
1449			allogrooming blue		allogrooming green	allogrooming green
1450			allogrooming blue		allogrooming green	allogrooming green
1451			allogrooming blue		allogrooming green	allogrooming green
1452			allogrooming blue		allogrooming green	allogrooming green
1453			allogrooming blue		allogrooming green	allogrooming green
1454			allogrooming blue		allogrooming green	allogrooming green
1455			allogrooming blue		allogrooming green	allogrooming green
1456			allogrooming blue		allogrooming green	allogrooming green
1457			allogrooming blue		allogrooming green	allogrooming green
1458			allogrooming blue		allogrooming green	allogrooming green
1459			allogrooming blue		allogrooming green	allogrooming green
1460			allogrooming blue		allogrooming green	allogrooming green
1461			allogrooming blue		allogrooming green	allogrooming green
1462			allogrooming blue		allogrooming green	allogrooming green
1463			allogrooming blue		allogrooming green	allogrooming green
1464			allogrooming blue		allogrooming green	allogrooming green
1465			allogrooming blue		allogrooming green	allogrooming green
1466			allogrooming blue		allogrooming green	allogrooming green
1467			allogrooming blue		allogrooming green	allogrooming green
1468			allogrooming blue		allogrooming green	allogrooming green
1469			allogrooming blue		allogrooming green	allogrooming green
1470			allogrooming blue		allogrooming green	allogrooming green
1471			allogrooming blue		allogrooming green	allogrooming green
1472			allogrooming blue		allogrooming green	allogrooming green
1473			allogrooming blue		allogrooming green	allogrooming green
1474			allogrooming blue		allogrooming green	allogrooming green
1475			allogrooming blue		allogrooming green	allogrooming green
1476			allogrooming blue		allogrooming green	allogrooming green
1477			allogrooming blue		allogrooming green	allogrooming green
1478			allogrooming blue		allogrooming green	allogrooming green
1479			allogrooming blue		allogrooming green	allogrooming green
1480			allogrooming blue		allogrooming green	allogrooming green
1481			allogrooming blue		allogrooming green	allogrooming green
1482			allogrooming blue		allogrooming green	allogrooming green
1483			allogrooming blue		allogrooming green	allogrooming green
1484			allogrooming blue		allogrooming green	allogrooming green
1485			allogrooming blue		allogrooming green	allogrooming green
1486			allogrooming blue		allogrooming green	allogrooming green
1487			allogrooming blue		allogrooming green	allogrooming green
1488			allogrooming blue		allogrooming green	allogrooming green
1489			allogrooming blue		allogrooming green	allogrooming green
1490			allogrooming blue		allogrooming green	allogrooming green
1491			allogrooming blue		allogrooming green	allogrooming green
1492			allogrooming blue	antennating purple	allogrooming green	allogrooming green
1493			allogrooming blue		allogrooming green	allogrooming green
1494			allogrooming blue		allogrooming green	allogrooming green
1495			allogrooming blue		allogrooming green	allogrooming green
1496			allogrooming blue		allogrooming green	allogrooming green
1497			allogrooming blue		allogrooming green	allogrooming green
1498			allogrooming blue		allogrooming green	allogrooming green
1499			allogrooming blue		allogrooming green	allogrooming green
1500			allogrooming blue		allogrooming green	allogrooming green
1501			allogrooming blue		allogrooming green	allogrooming green
1502			allogrooming blue		allogrooming green	allogrooming green
1503			allogrooming blue		allogrooming green	allogrooming green
1504			allogrooming blue		allogrooming green	allogrooming green
1505			allogrooming blue		allogrooming green	allogrooming green
1506			allogrooming blue		allogrooming green	allogrooming green
1507			allogrooming blue		allogrooming green	allogrooming green
1508			allogrooming blue		allogrooming green	allogrooming green
1509			allogrooming blue		allogrooming green	allogrooming green
1510			allogrooming blue		allogrooming green	allogrooming green
1511			allogrooming blue		allogrooming green	allogrooming green
1512			allogrooming blue		allogrooming green	allogrooming green
1513			allogrooming blue		allogrooming green	allogrooming green
1514			allogrooming blue		allogrooming green	allogrooming green
1515			allogrooming blue		allogrooming green	allogrooming green
1516			allogrooming blue		allogrooming green	allogrooming green
1517			allogrooming blue		allogrooming green	allogrooming green
1518			allogrooming blue		allogrooming green	allogrooming green
1519			allogrooming blue		allogrooming green	allogrooming green
1520			allogrooming blue		allogrooming green	allogrooming green
1521			allogrooming blue		allogrooming green	allogrooming green
1522			allogrooming blue		allogrooming green	allogrooming green
1523			allogrooming blue		allogrooming green	allogrooming green
1524			allogrooming blue		allogrooming green	allogrooming green
1525			allogrooming blue		allogrooming green	allogrooming green
1526			allogrooming blue		allogrooming green	allogrooming green
1527			allogrooming blue		allogrooming green	allogrooming green
1528			allogrooming blue		allogrooming green	allogrooming green
1529			allogrooming blue		allogrooming green	allogrooming green
1530			allogrooming blue		allogrooming green	allogrooming green
1531			allogrooming blue		allogrooming green	allogrooming green
1532			allogrooming blue		allogrooming green	allogrooming green
1533			allogrooming blue		allogrooming green	allogrooming green
1534			allogrooming blue		allogrooming green	allogrooming green
1535			allogrooming blue		allogrooming green	allogrooming green
1536			allogrooming blue		allogrooming green	allogrooming green
1537			allogrooming blue		allogrooming green	allogrooming green
1538			allogrooming blue		allogrooming green	allogrooming green
1539			allogrooming blue		allogrooming green	allogrooming green
1540			allogrooming blue		allogrooming green	allogrooming green
1541			allogrooming blue		allogrooming green	allogrooming green
1542			allogrooming blue		allogrooming green	allogrooming green
1543			allogrooming blue		allogrooming green	allogrooming green
1544			allogrooming blue		allogrooming green	allogrooming green
1545			allogrooming blue		allogrooming green	allogrooming green
1546			allogrooming blue		allogrooming green	allogrooming green
1547			allogrooming blue		allogrooming green	allogrooming green
1548			allogrooming blue		allogrooming green	allogrooming green
1549			allogrooming blue		allogrooming green	allogrooming green
1550			allogrooming blue		allogrooming green	allogrooming green
1551			allogrooming blue		allogrooming green	allogrooming green
1552			allogrooming blue		allogrooming green	allogrooming green
1553			allogrooming blue		allogrooming green	allogrooming green
1554			allogrooming blue		allogrooming green	allogrooming green
1555			allogrooming blue		allogrooming green	allogrooming green
1556			allogrooming blue		allogrooming green	allogrooming green
1557			allogrooming blue		allogrooming green	allogrooming green
1558			allogrooming blue		allogrooming green	allogrooming green
1559			allogrooming blue		allogrooming green	allogrooming green
1560			allogrooming blue		allogrooming green	allogrooming green
1561			allogrooming blue		allogrooming green	allogrooming green
1562			allogrooming blue		allogrooming green	allogrooming green
1563			allogrooming blue		allogrooming green	allogrooming green
1564			allogrooming blue		allogrooming green	allogrooming green
1565			allogrooming blue		allogrooming green	allogrooming green
1566			allogrooming blue		allogrooming green	allogrooming green
1567			allogrooming blue		allogrooming green	allogrooming green
1568			allogrooming blue		allogrooming green	allogrooming green
1569			allogrooming blue		allogrooming green	allogrooming green
1570			allogrooming blue		allogrooming green	allogrooming green
1571			allogrooming blue		allogrooming green	allogrooming green
1572			allogrooming blue		allogrooming green	allogrooming green
1573			allogrooming blue		allogrooming green	allogrooming green
1574			allogrooming blue		allogrooming green	allogrooming green
1575			allogrooming blue		allogrooming green	allogrooming green
1576			allogrooming blue		allogrooming green	allogrooming green
1577			allogrooming blue		allogrooming green	allogrooming green
1578			allogrooming blue		allogrooming green	allogrooming green
1579			allogrooming blue		allogrooming green	allogrooming green
1580			allogrooming blue		allogrooming green	allogrooming green
1581			allogrooming blue		allogrooming green	allogrooming green
1582			allogrooming blue		allogrooming green	allogrooming green
1583			allogrooming blue		allogrooming green	allogrooming green
1584			allogrooming blue		allogrooming green	allogrooming green
1585			allogrooming blue		allogrooming green	allogrooming green
1586			allogrooming blue		allogrooming green	allogrooming green
1587			allogrooming blue		allogrooming green	allogrooming green
1588			allogrooming blue		allogrooming green	allogrooming green
1589			allogrooming blue		allogrooming green	allogrooming green
1590			allogrooming blue		allogrooming green	allogrooming green
1591			allogrooming blue		allogrooming green	allogrooming green
1592			allogrooming blue		allogrooming green	allogrooming green
1593			allogrooming blue		allogrooming green	allogrooming green
1594			allogrooming blue		allogrooming green	allogrooming green
1595			allogrooming blue		allogrooming green	allogrooming green
1596			allogrooming blue		allogrooming green	allogrooming green
1597			allogrooming blue		allogrooming green	allogrooming green
1598			allogrooming blue		allogrooming green	allogrooming green
1599			allogrooming blue		allogrooming green	allogrooming green
1600			allogrooming blue		allogrooming green	allogrooming green
1601			allogrooming blue		allogrooming green	allogrooming green
1602			allogrooming blue		allogrooming green	allogrooming green
1603			allogrooming blue		allogrooming green	allogrooming green
1604			allogrooming blue		allogrooming green	allogrooming green
1605			allogrooming blue		allogrooming green	allogrooming green
1606			allogrooming blue		allogrooming green	allogrooming green
1607			allogrooming blue		allogrooming green	allogrooming green
1608			allogrooming blue		allogrooming green	allogrooming green
1609			allogrooming blue		allogrooming green	allogrooming green
1610			allogrooming blue		allogrooming green	allogrooming green
1611			allogrooming blue		allogrooming green	allogrooming green
1612			allogrooming blue		allogrooming green	allogrooming green
1613			allogrooming blue		allogrooming green	allogrooming green
1614			allogrooming blue		allogrooming green	allogrooming green
1615			allogrooming blue		allogrooming green	allogrooming green
1616			allogrooming blue		allogrooming green	allogrooming green
1617			allogrooming blue		allogrooming green	allogrooming green
1618			allogrooming blue		allogrooming green	allogrooming green
1619			allogrooming blue		allogrooming green	allogrooming green
1620			allogrooming blue		allogrooming green	allogrooming green
1621			allogrooming blue		allogrooming green	allogrooming green
1622			allogrooming blue		allogrooming green	allogrooming green
1623			allogrooming blue		allogrooming green	allogrooming green
1624			allogrooming blue		allogrooming green	allogrooming green
1625			allogrooming blue		allogrooming green	allogrooming green
1626			allogrooming blue		allogrooming green	allogrooming green
1627			allogrooming blue		allogrooming green	allogrooming green
1628			allogrooming blue		allogrooming green	allogrooming green
1629			allogrooming blue		allogrooming green	allogrooming green
1630			allogrooming blue		allogrooming green	allogrooming green
1631			allogrooming blue		allogrooming green	allogrooming green
1632			allogrooming blue		allogrooming green	allogrooming green
1633			allogrooming blue		allogrooming green	allogrooming green
1634			allogrooming blue		allogrooming green	allogrooming green
1635			allogrooming blue		allogrooming green	allogrooming green
1636			allogrooming blue		allogrooming green	allogrooming green
1637			allogrooming blue		allogrooming green	allogrooming green
1638			allogrooming blue		allogrooming green	allogrooming green
1639			allogrooming blue	antennating green	allogrooming green	allogrooming green
1640			allogrooming blue	allogrooming green	allogrooming green	allogrooming green
1641			allogrooming blue	allogrooming green	allogrooming green	allogrooming green
1642			allogrooming blue	allogrooming green	allogrooming green	allogrooming green
1643			allogrooming blue	allogrooming green	allogrooming green	allogrooming green
1644			allogrooming blue	allogrooming green	allogrooming green	allogrooming green
1645			allogrooming blue	allogrooming green	allogrooming green	allogrooming green
1646			allogrooming blue	allogrooming green	allogrooming green	allogrooming green
1647			allogrooming blue	allogrooming green	allogrooming green	allogrooming green
1648			allogrooming blue	allogrooming green	allogrooming green	allogrooming green
1649			allogrooming blue	allogrooming green	allogrooming green	allogrooming green
1650			allogrooming blue	allogrooming green	allogrooming green	allogrooming green
1651			allogrooming blue	allogrooming green	allogrooming green	allogrooming green
1652			allogrooming blue	allogrooming green	allogrooming green	allogrooming green
1653			allogrooming blue	allogrooming green	allogrooming green	allogrooming green
1654			allogrooming blue	allogrooming green	allogrooming green	allogrooming green
1655			allogrooming blue	allogrooming green	allogrooming green	allogrooming green
1656			allogrooming blue	allogrooming green	allogrooming green	allogrooming green
1657			allogrooming blue	allogrooming green	allogrooming green	allogrooming green
1658			allogrooming blue	allogrooming green	allogrooming green	allogrooming green
1659			allogrooming blue	allogrooming green	allogrooming green	allogrooming green
1660			allogrooming blue	allogrooming green	allogrooming green	allogrooming green
1661			allogrooming blue	allogrooming green	allogrooming green	allogrooming green
1662			allogrooming blue	allogrooming green	allogrooming green	allogrooming green
1663			allogrooming blue	allogrooming green	allogrooming green	allogrooming green
1664			allogrooming blue	allogrooming green	allogrooming green	allogrooming green
1665			allogrooming blue	allogrooming green	allogrooming green	allogrooming green
1666			allogrooming blue	allogrooming green	allogrooming green	allogrooming green
1667			allogrooming blue	allogrooming green	allogrooming green	allogrooming green
1668			allogrooming blue	allogrooming green	allogrooming green	allogrooming green
1669			allogrooming blue	allogrooming green	allogrooming green	allogrooming green
1670			allogrooming blue	allogrooming green	allogrooming green	allogrooming green
1671			allogrooming blue	allogrooming green	allogrooming green	allogrooming green
1672			allogrooming blue	allogrooming green	allogrooming green	allogrooming green
1673			allogrooming blue	allogrooming green	allogrooming green	allogrooming green
1674			allogrooming blue	allogrooming green	allogrooming green	allogrooming green
1675			allogrooming blue	allogrooming green	allogrooming green	allogrooming green
1676			allogrooming blue	allogrooming green	allogrooming green	allogrooming green
1677			allogrooming blue	allogrooming green	allogrooming green	allogrooming green
1678			allogrooming blue	allogrooming green	allogrooming green	allogrooming green
1679			allogrooming blue	allogrooming green	allogrooming green	allogrooming green
1680			allogrooming blue	allogrooming green	allogrooming green	allogrooming green
1681			allogrooming blue	allogrooming green	allogrooming green	allogrooming green
1682			allogrooming blue	allogrooming green	allogrooming green	allogrooming green
1683			allogrooming blue	allogrooming green	allogrooming green	allogrooming green
1684			allogrooming blue	allogrooming green	allogrooming green	allogrooming green
1685			allogrooming blue	allogrooming green	allogrooming green	allogrooming green
1686			allogrooming blue	allogrooming green	allogrooming green	allogrooming green
1687			allogrooming blue	allogrooming green	allogrooming green	allogrooming green
1688			allogrooming blue	allogrooming green	allogrooming green	allogrooming green
1689			allogrooming blue	allogrooming green	allogrooming green	allogrooming green
1690			allogrooming blue	allogrooming green	allogrooming green	allogrooming green
1691			allogrooming blue	allogrooming green	allogrooming green	allogrooming green
1692			allogrooming blue	allogrooming green	allogrooming green	allogrooming green
1693			allogrooming blue	allogrooming green	allogrooming green	allogrooming green
1694			allogrooming blue	allogrooming green	allogrooming green	allogrooming green
1695			allogrooming blue	allogrooming green	allogrooming green	allogrooming green
1696			allogrooming blue	allogrooming green	allogrooming green	allogrooming green
1697			allogrooming blue	allogrooming green	allogrooming green	allogrooming green
1698			allogrooming blue	allogrooming green	allogrooming green	allogrooming green
1699			allogrooming blue	allogrooming green	allogrooming green	allogrooming green
1700			allogrooming blue	allogrooming green	allogrooming green	allogrooming green
1701			allogrooming blue	allogrooming green	allogrooming green	allogrooming green
1702			allogrooming blue	allogrooming green	allogrooming green	allogrooming green
1703			allogrooming blue	allogrooming green	allogrooming green	allogrooming green
1704			allogrooming blue	allogrooming green	allogrooming green	allogrooming green
1705			allogrooming blue	allogrooming green	allogrooming green	allogrooming green
1706			allogrooming blue	allogrooming green	allogrooming green	allogrooming green
1707			allogrooming blue	allogrooming green	allogrooming green	allogrooming green
1708			allogrooming blue	allogrooming green	allogrooming green	allogrooming green
1709			allogrooming blue	allogrooming green	allogrooming green	allogrooming green
1710			allogrooming blue	allogrooming green	allogrooming green	allogrooming green
1711			allogrooming blue	allogrooming green	allogrooming green	allogrooming green
1712			allogrooming blue	allogrooming green	allogrooming green	allogrooming green
1713			allogrooming blue	allogrooming green	allogrooming green	allogrooming green
1714			allogrooming blue	allogrooming green	allogrooming green	allogrooming green
1715			allogrooming blue	allogrooming green	allogrooming green	allogrooming green
1716			allogrooming blue	allogrooming green	allogrooming green	allogrooming green
1717			allogrooming blue	allogrooming green	allogrooming green	allogrooming green
1718			allogrooming blue	allogrooming green	allogrooming green	allogrooming green
1719			allogrooming blue	allogrooming green	allogrooming green	allogrooming green
1720			allogrooming blue	allogrooming green	allogrooming green	allogrooming green
1721			allogrooming blue	allogrooming green	allogrooming green	allogrooming green
1722			allogrooming blue	allogrooming green	allogrooming green	allogrooming green
1723			allogrooming blue	allogrooming green	allogrooming green	allogrooming green
1724			allogrooming blue	allogrooming green	allogrooming green	allogrooming green
1725			allogrooming blue	allogrooming green	allogrooming green	allogrooming green
1726			allogrooming blue	allogrooming green	allogrooming green	allogrooming green
1727			allogrooming blue	allogrooming green	allogrooming green	allogrooming green
1728			allogrooming blue	allogrooming green	allogrooming green	allogrooming green
1729			allogrooming blue	allogrooming green	allogrooming green	allogrooming green
1730			allogrooming blue	allogrooming green	allogrooming green	allogrooming green
1731			allogrooming blue	allogrooming green	allogrooming green	allogrooming green
1732			allogrooming blue	allogrooming green	allogrooming green	allogrooming green
1733			allogrooming blue	allogrooming green	allogrooming green	allogrooming green
1734			allogrooming blue	allogrooming green	allogrooming green	allogrooming green
1735			allogrooming blue	allogrooming green	allogrooming green	allogrooming green
1736			allogrooming blue	allogrooming green	allogrooming green	allogrooming green
1737			allogrooming blue	allogrooming green	allogrooming green	allogrooming green
1738			allogrooming blue	allogrooming green	allogrooming green	allogrooming green
1739			allogrooming blue	allogrooming green	allogrooming green	allogrooming green
1740			allogrooming blue	allogrooming green	allogrooming green	allogrooming green
1741			allogrooming blue	allogrooming green	allogrooming green	allogrooming green
1742			allogrooming blue	allogrooming green	allogrooming green	allogrooming green
1743			allogrooming blue	allogrooming green	allogrooming green	allogrooming green
1744			allogrooming blue	allogrooming green	allogrooming green	allogrooming green
1745			allogrooming blue	allogrooming green	allogrooming green	allogrooming green
1746			allogrooming blue	allogrooming green	allogrooming green	allogrooming green
1747			allogrooming blue	allogrooming green	allogrooming green	allogrooming green
1748			allogrooming blue	allogrooming green	allogrooming green	allogrooming green
1749			allogrooming blue	allogrooming green	allogrooming green	allogrooming green
1750			allogrooming blue	allogrooming green	allogrooming green	allogrooming green
1751			allogrooming blue	allogrooming green	allogrooming green	allogrooming green
1752			allogrooming blue	allogrooming green	allogrooming green	allogrooming green
1753			allogrooming blue	allogrooming green	allogrooming green	allogrooming green
1754			allogrooming blue	allogrooming green	allogrooming green	allogrooming green
1755			allogrooming blue	allogrooming green	allogrooming green	allogrooming green
1756			allogrooming blue	allogrooming green	allogrooming green	allogrooming green
1757			allogrooming blue	allogrooming green	allogrooming green	allogrooming green
1758			allogrooming blue	allogrooming green	allogrooming green	allogrooming green
1759			allogrooming blue	allogrooming green	allogrooming green	allogrooming green
1760			allogrooming blue	allogrooming green	allogrooming green	allogrooming green
1761			allogrooming blue	allogrooming green	allogrooming green	allogrooming green
1762			allogrooming blue	allogrooming green	allogrooming green	allogrooming green
1763			allogrooming blue	allogrooming green	allogrooming green	allogrooming green
1764			allogrooming blue	allogrooming green	allogrooming green	allogrooming green
1765			allogrooming blue	allogrooming green	allogrooming green	allogrooming green
1766			allogrooming blue	allogrooming green	allogrooming green	allogrooming green
1767			allogrooming blue	allogrooming green	allogrooming green	allogrooming green
1768			allogrooming blue	allogrooming green	allogrooming green	allogrooming green
1769			allogrooming blue	allogrooming green	allogrooming green	allogrooming green
1770			allogrooming blue	allogrooming green	allogrooming green	allogrooming green
1771			allogrooming blue	allogrooming green	allogrooming green	allogrooming green
1772			allogrooming blue	allogrooming green	allogrooming green	allogrooming green
1773			allogrooming blue	allogrooming green	allogrooming green	allogrooming green
1774			allogrooming blue	allogrooming green	allogrooming green	allogrooming green
1775			allogrooming blue	allogrooming green	allogrooming green	allogrooming green
1776			allogrooming blue	allogrooming green	allogrooming green	allogrooming green
1777			allogrooming blue	allogrooming green	allogrooming green	allogrooming green
1778			allogrooming blue	allogrooming green	allogrooming green	allogrooming green
1779			allogrooming blue	allogrooming green	allogrooming green	allogrooming green
1780			allogrooming blue	allogrooming green	allogrooming green	allogrooming green
1781			allogrooming blue	allogrooming green	allogrooming green	allogrooming green
1782			allogrooming blue	allogrooming green	allogrooming green	allogrooming green
1783			allogrooming blue	allogrooming green	allogrooming green	allogrooming green
1784			allogrooming blue	allogrooming green	allogrooming green	allogrooming green
1785			allogrooming blue	allogrooming green	allogrooming green	allogrooming green
1786			allogrooming blue	allogrooming green	allogrooming green	allogrooming green
1787			allogrooming blue	allogrooming green	allogrooming green	allogrooming green
1788			allogrooming blue	allogrooming green	allogrooming green	allogrooming green
1789			allogrooming blue	allogrooming green	allogrooming green	allogrooming green
1790			allogrooming blue	allogrooming green	allogrooming green	allogrooming green
1791			allogrooming blue	allogrooming green	allogrooming green	allogrooming green
1792			allogrooming blue	allogrooming green	allogrooming green	allogrooming green
1793			allogrooming blue	allogrooming green	allogrooming green	allogrooming green
1794			allogrooming blue	allogrooming green	allogrooming green	allogrooming green
1795			allogrooming blue	allogrooming green	allogrooming green	allogrooming green
1796			allogrooming blue	allogrooming green	allogrooming green	allogrooming green
1797			allogrooming blue	allogrooming green	allogrooming green	allogrooming green
1798			allogrooming blue	allogrooming green	allogrooming green	allogrooming green
1799			allogrooming blue	allogrooming green	allogrooming green	allogrooming green
1800			allogrooming blue	allogrooming green	allogrooming green	allogrooming green
1801			allogrooming blue	allogrooming green	allogrooming green	allogrooming green
1802			allogrooming blue	allogrooming green	allogrooming green	allogrooming green
1803			allogrooming blue	allogrooming green	allogrooming green	allogrooming green
1804			allogrooming blue	allogrooming green	allogrooming green	allogrooming green
1805			allogrooming blue	allogrooming green	allogrooming green	allogrooming green
1806			allogrooming blue	allogrooming green	allogrooming green	allogrooming green
1807			allogrooming blue	allogrooming green	allogrooming green	allogrooming green
1808			allogrooming blue	allogrooming green	allogrooming green	allogrooming green
1809			allogrooming blue	allogrooming green	allogrooming green	allogrooming green
1810			allogrooming blue	allogrooming green	allogrooming green	allogrooming green
1811			allogrooming blue	allogrooming green	allogrooming green	allogrooming green
1812			allogrooming blue	allogrooming green	allogrooming green	allogrooming green
1813			allogrooming blue	allogrooming green	allogrooming green	allogrooming green
1814			allogrooming blue	allogrooming green	allogrooming green	allogrooming green
1815			allogrooming blue	allogrooming green	allogrooming green	allogrooming green
1816			allogrooming blue	allogrooming green	allogrooming green	allogrooming green
1817			allogrooming blue	allogrooming green	allogrooming green	allogrooming green
1818			allogrooming blue	allogrooming green	allogrooming green	allogrooming green
1819			allogrooming blue	allogrooming green	allogrooming green	allogrooming green
1820			allogrooming blue	allogrooming green	allogrooming green	allogrooming green
1821			allogrooming blue	allogrooming green	allogrooming green	allogrooming green
1822			allogrooming blue	allogrooming green	allogrooming green	allogrooming green
1823			allogrooming blue	allogrooming green	allogrooming green	allogrooming green
1824			allogrooming blue	allogrooming green	allogrooming green	allogrooming green
1825			allogrooming blue	allogrooming green	allogrooming green	allogrooming green
1826			allogrooming blue	allogrooming green	allogrooming green	allogrooming green
1827			allogrooming blue	allogrooming green	allogrooming green	allogrooming green
1828			allogrooming blue	allogrooming green	allogrooming green	allogrooming green
1829			allogrooming blue	allogrooming green	allogrooming green	allogrooming green
1830			allogrooming blue	allogrooming green	allogrooming green	allogrooming green
1831			allogrooming blue	allogrooming green	allogrooming green	allogrooming green
1832			allogrooming blue	allogrooming green	allogrooming green	allogrooming green
1833			allogrooming blue	allogrooming green	allogrooming green	allogrooming green
1834			allogrooming blue	allogrooming green	allogrooming green	allogrooming green
1835			allogrooming blue	allogrooming green	allogrooming green	allogrooming green
1836			allogrooming blue	allogrooming green	allogrooming green	allogrooming green
1837			allogrooming blue	allogrooming green	allogrooming green	allogrooming green
1838			allogrooming blue	allogrooming green	allogrooming green	allogrooming green
1839			allogrooming blue	allogrooming green	allogrooming green	allogrooming green
1840			allogrooming blue	allogrooming green	allogrooming green	allogrooming green
1841			allogrooming blue	allogrooming green	allogrooming green	allogrooming green
1842			allogrooming blue	allogrooming green	allogrooming green	allogrooming green
1843			allogrooming blue	allogrooming green	allogrooming green	allogrooming green
1844			allogrooming blue	allogrooming green	allogrooming green	allogrooming green
1845			allogrooming blue	allogrooming green	allogrooming green	allogrooming green
1846			allogrooming blue	allogrooming green	allogrooming green	allogrooming green
1847			allogrooming blue	allogrooming green	allogrooming green	allogrooming green
1848			allogrooming blue	allogrooming green	allogrooming green	allogrooming green
1849			allogrooming blue	allogrooming green	allogrooming green	allogrooming green
1850			allogrooming blue	allogrooming green	allogrooming green	allogrooming green
1851			allogrooming blue	allogrooming green	allogrooming green	allogrooming green
1852			allogrooming blue	allogrooming green	allogrooming green	allogrooming green
1853			allogrooming blue	allogrooming green	allogrooming green	allogrooming green
1854			allogrooming blue	allogrooming green	allogrooming green	allogrooming green
1855			allogrooming blue	allogrooming green	allogrooming green	allogrooming green
1856			allogrooming blue	allogrooming green	allogrooming green	allogrooming green
1857			allogrooming blue	allogrooming green	allogrooming green	allogrooming green
1858			allogrooming blue	allogrooming green	allogrooming green	allogrooming green
1859			allogrooming blue	allogrooming green	allogrooming green	allogrooming green
1860			allogrooming blue	allogrooming green	allogrooming green	allogrooming green
1861			allogrooming blue	allogrooming green	allogrooming green	allogrooming green
1862			allogrooming blue	allogrooming green	allogrooming green	allogrooming green
1863			allogrooming blue	allogrooming green	allogrooming green	allogrooming green
1864			allogrooming blue	allogrooming green	allogrooming green	allogrooming green
1865			allogrooming blue	allogrooming green	allogrooming green	allogrooming green
1866			allogrooming blue	allogrooming green	allogrooming green	allogrooming green
1867			allogrooming blue	allogrooming green	allogrooming green	allogrooming green
1868			allogrooming blue	allogrooming green	allogrooming green	allogrooming green
1869			allogrooming blue	allogrooming green	allogrooming green	allogrooming green
1870			allogrooming blue	allogrooming green	allogrooming green	allogrooming green
1871			allogrooming blue	allogrooming green	allogrooming green	allogrooming green
1872			allogrooming blue	allogrooming green	allogrooming green	allogrooming green
1873			allogrooming blue	allogrooming green	allogrooming green	allogrooming green
1874			allogrooming blue	allogrooming green	allogrooming green	allogrooming green
1875			allogrooming blue	allogrooming green	allogrooming green	allogrooming green
1876			allogrooming blue	allogrooming green	allogrooming green	allogrooming green
1877			allogrooming blue	allogrooming green	allogrooming green	allogrooming green
1878			allogrooming blue	allogrooming green	allogrooming green	allogrooming green
1879			allogrooming blue	allogrooming green	allogrooming green	allogrooming green
1880			allogrooming blue	allogrooming green	allogrooming green	allogrooming green
1881			allogrooming blue	allogrooming green	allogrooming green	allogrooming green
1882			allogrooming blue	allogrooming green	allogrooming green	allogrooming green
1883			allogrooming blue	allogrooming green	allogrooming green	allogrooming green
1884			allogrooming blue	allogrooming green	allogrooming green	allogrooming green
1885			allogrooming blue	allogrooming green	allogrooming green	allogrooming green
1886			allogrooming blue	allogrooming green	allogrooming green	allogrooming green
1887			allogrooming blue	allogrooming green	allogrooming green	allogrooming green
1888			allogrooming blue	allogrooming green	allogrooming green	allogrooming green
1889			allogrooming blue	allogrooming green	allogrooming green	allogrooming green
1890			allogrooming blue	allogrooming green	allogrooming green	allogrooming green
1891			allogrooming blue	allogrooming green	allogrooming green	allogrooming green
1892			allogrooming blue	allogrooming green	allogrooming green	allogrooming green
1893			allogrooming blue	allogrooming green	allogrooming green	allogrooming green
1894			allogrooming blue	allogrooming green	allogrooming green	allogrooming green
1895			allogrooming blue	allogrooming green	allogrooming green	allogrooming green
1896			allogrooming blue	allogrooming green	allogrooming green	allogrooming green
1897			allogrooming blue	allogrooming green	allogrooming green	allogrooming green
1898			allogrooming blue	allogrooming green	allogrooming green	allogrooming green
1899			allogrooming blue	allogrooming green	allogrooming green	allogrooming green
1900			allogrooming blue	allogrooming green	allogrooming green	allogrooming green
1901			allogrooming blue	allogrooming green	allogrooming green	allogrooming green
1902			allogrooming blue	allogrooming green	allogrooming green	allogrooming green
1903			allogrooming blue	allogrooming green	allogrooming green	allogrooming green
1904			allogrooming blue	allogrooming green	allogrooming green	allogrooming green
1905			allogrooming blue	allogrooming green	allogrooming green	allogrooming green
1906			allogrooming blue	allogrooming green	allogrooming green	allogrooming green
1907			allogrooming blue	allogrooming green	allogrooming green	allogrooming green
1908			allogrooming blue	allogrooming green	allogrooming green	allogrooming green
1909			allogrooming blue	allogrooming green	allogrooming green	allogrooming green
1910			allogrooming blue	allogrooming green	allogrooming green	allogrooming green
1911			allogrooming blue	allogrooming green	allogrooming green	allogrooming green
1912			allogrooming blue	allogrooming green	allogrooming green	allogrooming green
1913			allogrooming blue	allogrooming green	allogrooming green	allogrooming green
1914			allogrooming blue	allogrooming green	allogrooming green	allogrooming green
1915			allogrooming blue	allogrooming green	allogrooming green	allogrooming green
1916			allogrooming blue	allogrooming green	allogrooming green	allogrooming green
1917			allogrooming blue	allogrooming green	allogrooming green	allogrooming green
1918			allogrooming blue	allogrooming green	allogrooming green	allogrooming green
1919			allogrooming blue	allogrooming green	allogrooming green	allogrooming green
1920			allogrooming blue	allogrooming green	allogrooming green	allogrooming green
1921			allogrooming blue	allogrooming green	allogrooming green	allogrooming green
1922			allogrooming blue	allogrooming green	allogrooming green	allogrooming green
1923			allogrooming blue	allogrooming green	allogrooming green	allogrooming green
1924			allogrooming blue	allogrooming green	allogrooming green	allogrooming green
1925			allogrooming blue	allogrooming green	allogrooming green	allogrooming green
1926			allogrooming blue	allogrooming green	allogrooming green	allogrooming green
1927			allogrooming blue	allogrooming green	allogrooming green	allogrooming green
1928			allogrooming blue	allogrooming green	allogrooming green	allogrooming green
1929			allogrooming blue	allogrooming green	allogrooming green	allogrooming green
1930			allogrooming blue	allogrooming green	allogrooming green	allogrooming green
1931			allogrooming blue	allogrooming green	allogrooming green	allogrooming green
1932			allogrooming blue	allogrooming green	allogrooming green	allogrooming green
1933			allogrooming blue	allogrooming green	allogrooming green	allogrooming green
1934			allogrooming blue	allogrooming green	allogrooming green	allogrooming green
1935			allogrooming blue	allogrooming green	allogrooming green	allogrooming green
1936			allogrooming blue	allogrooming green	allogrooming green	allogrooming green
1937			allogrooming blue	allogrooming green	allogrooming green	allogrooming green
1938			allogrooming blue	allogrooming green	allogrooming green	allogrooming green
1939			allogrooming blue	allogrooming green	allogrooming green	allogrooming green
1940			allogrooming blue	allogrooming green	allogrooming green	allogrooming green
1941			allogrooming blue	allogrooming green	allogrooming green	allogrooming green
1942			allogrooming blue	allogrooming green	allogrooming green	allogrooming green
1943			allogrooming blue	allogrooming green	allogrooming green	allogrooming green
1944			allogrooming blue	allogrooming green	allogrooming green	allogrooming green
1945			allogrooming blue	allogrooming green	allogrooming green	allogrooming green
1946			allogrooming blue	allogrooming green	allogrooming green	allogrooming green
1947			allogrooming blue	allogrooming green	allogrooming green	allogrooming green
1948			allogrooming blue	allogrooming green	allogrooming green	allogrooming green
1949			allogrooming blue	allogrooming green	allogrooming green	allogrooming green
1950			allogrooming blue	allogrooming green	allogrooming green	allogrooming green
1951			allogrooming blue	allogrooming green	allogrooming green	allogrooming green
1952			allogrooming blue	allogrooming green	allogrooming green	allogrooming green
1953			allogrooming blue	allogrooming green	allogrooming green	allogrooming green
1954			allogrooming blue	allogrooming green	allogrooming green	allogrooming green
1955			allogrooming blue	allogrooming green	allogrooming green	allogrooming green
1956			allogrooming blue	allogrooming green	allogrooming green	allogrooming green
1957			allogrooming blue	allogrooming green	allogrooming green	allogrooming green
1958			allogrooming blue	allogrooming green	allogrooming green	allogrooming green
1959			allogrooming blue	allogrooming green	allogrooming green	allogrooming green
1960			allogrooming blue	allogrooming green	allogrooming green	allogrooming green
1961			allogrooming blue	allogrooming green	allogrooming green	allogrooming green
1962			allogrooming blue	allogrooming green	allogrooming green	allogrooming green
1963			allogrooming blue	allogrooming green	allogrooming green	allogrooming green
1964			allogrooming blue	allogrooming green	allogrooming green	allogrooming green
1965			allogrooming blue	allogrooming green	allogrooming green	allogrooming green
1966			allogrooming blue	allogrooming green	allogrooming green	allogrooming green
1967			allogrooming blue	allogrooming green	allogrooming green	allogrooming green
1968			allogrooming blue	allogrooming green	allogrooming green	allogrooming green
1969			allogrooming blue	allogrooming green	allogrooming green	allogrooming green
1970			allogrooming blue	allogrooming green	allogrooming green	allogrooming green
1971			allogrooming blue	allogrooming green	allogrooming green	allogrooming green
1972			allogrooming blue	allogrooming green	allogrooming green	allogrooming green
1973			allogrooming blue	allogrooming green	allogrooming green	allogrooming green
1974			allogrooming blue	allogrooming green	allogrooming green	allogrooming green
1975			allogrooming blue	allogrooming green	allogrooming green	allogrooming green
1976			allogrooming blue	allogrooming green	allogrooming green	allogrooming green
1977			allogrooming blue	allogrooming green	allogrooming green	allogrooming green
1978			allogrooming blue	allogrooming green	allogrooming green	allogrooming green
1979			allogrooming blue	allogrooming green	allogrooming green	allogrooming green
1980			allogrooming blue	allogrooming green	allogrooming green	allogrooming green
1981			allogrooming blue	allogrooming green	allogrooming green	allogrooming green
1982			allogrooming blue	allogrooming green	allogrooming green	allogrooming green
1983			allogrooming blue	allogrooming green	allogrooming green	allogrooming green
1984			allogrooming blue	allogrooming green	allogrooming green	allogrooming green
1985			allogrooming blue	allogrooming green	allogrooming green	allogrooming green
1986			allogrooming blue	allogrooming green	allogrooming green	allogrooming green
1987			allogrooming blue	allogrooming green	allogrooming green	allogrooming green
1988			allogrooming blue	allogrooming green	allogrooming green	allogrooming green
1989			allogrooming blue	allogrooming green	allogrooming green	allogrooming green
1990			allogrooming blue	allogrooming green	allogrooming green	allogrooming green
1991			allogrooming blue	allogrooming green	allogrooming green	allogrooming green
1992			allogrooming blue	allogrooming green	allogrooming green	allogrooming green
1993			allogrooming blue	allogrooming green	allogrooming green	allogrooming green
1994			allogrooming blue	allogrooming green	allogrooming green	allogrooming green
1995			allogrooming blue	allogrooming green	allogrooming green	allogrooming green
1996			allogrooming blue	allogrooming green	allogrooming green	allogrooming green
1997			allogrooming blue	allogrooming green	allogrooming green	allogrooming green
1998			allogrooming blue	allogrooming green	allogrooming green	allogrooming green
1999			allogrooming blue	allogrooming green	allogrooming green	allogrooming green
[truncated: 25,002 more rows]
