# Supplementary material for: Dynamic pathogen detection and social feedback shape collective hygiene in ants
Source: Nat Commun. 2023 Jun 3;14:3232. doi: 10.1038/s41467-023-38947-y (PMC10239465; doi:10.1038/s41467-023-38947-y)
Supplement: Supplementary file 4 — Source Data [file 41467_2023_38947_MOESM4_ESM.zip › Casillas_Bodova_Source_Data/Fig7a_SupplFig11.xlsx]

## Sheet: F 7a, SF 11
Replicate	Group_treatment	Groom_high_pref_mean	Groom_high_pref_error	Spores_removed_prop	Spores_removed_error
FF R1	high high	0.581023	0.0642022	0.0901296	0.0102136
FF R2	high high	0.734658	0.0364011	0.074537	0.00928815
FF R3	high high	0.612338	0.105248	0.0758117	0.00936723
FF R4	high high	0.57786	0.0482299	0.0479907	0.00745284
FF R5	high high	0.8097	0.0230406	0.108164	0.0111888
FF R6	high high	0.580178	0.0734941	0.140932	0.0127717
FF R7	high high	0.610478	0.0153383	0.0143951	0.00408178
FF R8	high high	0.606931	0.0635232	0.10863	0.0112129
FF R9	high high	0.719307	0.0397766	0.089429	0.0101738
FF R10	high high	0.723283	0.0274192	0.149784	0.0131667
FF R11	high high	0.608999	0.070407	0.179525	0.0144147
FF R12	high high	0.561269	0.0732657	0.162901	0.0137311
FF R13	high high	0.687153	0.0346513	0.0210463	0.0049355
FF R14	high high	0.650732	0.0583192	0.050821	0.00766946
FF R15	high high	0.608272	0.0544747	0.0665895	0.00877902
FF R16	high high	0.587841	0.0486311	0.0922901	0.0103352
FF R17	high high	0.72633	0.0301892	0.0662037	0.00875355
Ff R1	high low	0.684886	0.0404105	0.035661	0.00728615
Ff R2	high low	0.573821	0.0999184	0.0188765	0.00530106
Ff R3	high low	0.651828	0.0184463	0.0846169	0.0112235
Ff R4	high low	0.659999	0.0298513	0.0456252	0.00824146
Ff R5	high low	0.692206	0.025183	0.0354982	0.0072695
Ff R6	high low	0.651283	0.0384461	0.182707	0.0164922
Ff R7	high low	0.642719	0.0475513	0.0518579	0.00878636
Ff R8	high low	0.797906	0.0354925	0.112072	0.0129167
Ff R9	high low	0.716432	0.0397024	0.0793609	0.0108694
Ff R10	high low	0.716961	0.0240317	0.238126	0.018828
Ff R11	high low	0.670445	0.0194976	0.178539	0.016303
Ff R12	high low	0.649996	0.0758628	0.101842	0.012313
Ff R13	high low	0.660414	0.0244436	0.041314	0.00784242
Ff R14	high low	0.571755	0.048997	0.0953355	0.0119132
Ff R15	high low	0.628527	0.0411568	0.133978	0.0141227
Ff R16	high low	0.757212	0.0399077	0.0737674	0.0104793
FC R1	high control	0.717824	0.0681309	0.411148	0.0308502
FC R2	high control	0.51289	0.107135	0.00958025	0.00470919
FC R3	high control	0.518236	0.0795326	0.0514691	0.0109152
FC R4	high control	0.64852	0.0379274	0.137747	0.0178566
FC R5	high control	0.69067	0.036574	0.116623	0.0164305
FC R6	high control	0.694712	0.0451735	0.345179	0.028267
FC R7	high control	0.734583	0.0350203	0.0231605	0.00732204
FC R8	high control	0.725349	0.0415446	0.0899136	0.0144268
FC R9	high control	0.842277	0.0450688	0.222617	0.0227006
FC R10	high control	0.519231	0.0386467	0.0930988	0.0146801
FC R11	high control	0.725044	0.0115125	0.128599	0.0172535
FC R12	high control	0.8403	0.0188067	0.167796	0.0197083
FC R13	high control	0.722235	0.0299436	0.177883	0.020292
FC R14	high control	0.816505	0.0406019	0.246327	0.0238789
FC R15	high control	0.892237	0.0123557	0.242802	0.0237074
FC R16	high control	0.765046	0.0188058	0.210025	0.0220492
ff R1	low low	0.592732	0.0355146	0.0430423	0.00947476
ff R2	low low	0.569944	0.121404	0.0498832	0.0101999
ff R3	low low	0.510657	0.0302584	0.157303	0.0181129
ff R4	low low	0.567913	0.0145657	0.0240934	0.00708876
ff R5	low low	0.643097	0.0606708	0.11891	0.0157482
ff R6	low low	0.630814	0.0789447	0.100968	0.0145115
ff R7	low low	0.535889	0.0495512	0.129561	0.0164383
ff R8	low low	0.584744	0.0897602	0.0605617	0.0112388
ff R9	low low	0.620844	0.0654559	0.161974	0.0183799
ff R10	low low	0.592538	0.0232969	0.027158	0.00752609
ff R11	low low	0.768677	0.0431609	0.118204	0.0157013
ff R12	low low	0.628887	0.0662305	0.0871746	0.0134839
ff R13	low low	0.666038	0.0400377	0.226958	0.0217567
ff R14	low low	0.669971	0.0433411	0.126296	0.0162299
ff R15	low low	0.691235	0.087866	0.111596	0.0152562
ff R16	low low	0.624594	0.0432248	0.0951613	0.0140881
fC R1	low control	0.747337	0.0325447	0.104594	0.0208876
fC R2	low control	0.859516	0.0571155	0.124416	0.0227811
fC R3	low control	0.47785	0.0749554	0.0801669	0.0182866
fC R4	low control	0.531146	0.0443107	0.0902336	0.0194008
fC R5	low control	0.572185	0.02837	0.146552	0.0247247
fC R6	low control	0.598377	0.0833062	0.105762	0.0210039
fC R7	low control	0.588007	0.0501907	0.130156	0.0233006
fC R8	low control	0.820103	0.0346827	0.39406	0.0405431
fC R9	low control	0.798272	0.0241293	0.116196	0.0220156
fC R10	low control	0.708052	0.0542189	0.136941	0.0239003
fC R11	low control	0.45148	0.116941	0.0569855	0.0154176
fC R12	low control	0.669355	0.0771221	0.198565	0.0287798
fC R13	low control	0.603449	0.0763577	0.0558843	0.015268
fC R14	low control	0.574135	0.0368907	0.252881	0.0324783
fC R15	low control	0.624127	0.0712518	0.257464	0.0327713
fC R16	low control	0.842734	0.0413495	0.360067	0.038755
fC R17	low control	0.705157	0.0220774	0.121224	0.0224869
