# Supplementary material for: Dynamic pathogen detection and social feedback shape collective hygiene in ants
Source: Nat Commun. 2023 Jun 3;14:3232. doi: 10.1038/s41467-023-38947-y (PMC10239465; doi:10.1038/s41467-023-38947-y)
Supplement: Supplementary file 4 — Source Data [file 41467_2023_38947_MOESM4_ESM.zip › Casillas_Bodova_Source_Data/Fig2b_sp.xlsx]

## Sheet: F 2b sp
Replicate	Group_treatment	Individual_treatment	Color	Spore_label	Measured_remaining_spores	Spores_w1	Spores_w2	Spores_w3	Spores_w4	Spores_w5	Spores_w6	Spores_w7	Spores_w8	Spores_w9	Spores_w10	Spores_w11	Spores_w12	Spores_w13	Spores_w14	Spores_w15	Spores_w16	Spores_w17	Spores_w18	Spores_w19	Spores_w20	Spores_w21	Spores_w22	Spores_w23	Spores_w24	Spores_w25	Spores_w26	Spores_w27	Spores_w28	Spores_w29	Spores_w30	Spores_w31	Spores_w32	Spores_w33	Spores_w34	Spores_w35	Spores_w36	Spores_w37	Spores_w38	Spores_w39	Spores_w40	Spores_w41	Spores_w42	Spores_w43	Spores_w44
FF R1	high high	F_high	green	GFP	64500	149617	149589	147163	144794	141832	140793	139246	137524	135808	134098	133082	131382	129688	129011	127325	125646	125460	125460	125460	124258	121725	119391	119391	119222	118400	118001	117660	117660	117660	116391	114113	110877	109292	108817	108677	108677	108677	108677	107914	106770	106508	106508	106508	106508
FF R1	high high	F_high	purple	RFP	14925	193093	193093	191385	189527	187673	185823	183977	182135	180297	178463	176661	176369	174544	173406	171588	169581	166276	162427	158828	156511	154363	151523	147096	144172	142735	142029	141312	139767	138732	135902	134731	134419	133587	131949	131209	129602	127503	126766	124615	122625	119550	117821	116242	115039
FF R2	high high	F_high	orange	GFP	29450	86315.1	85132.3	83793.1	82513.6	81624.2	81624.2	80523.9	77837.5	76006.7	74601.6	73207.2	71823.7	70451.1	69846.3	68753.4	67406.1	65059.1	62949.2	61653.5	60370	60003.1	59634.4	59634.4	59634.4	59371.2	58129.4	57302.4	56116.7	54268.6	53602.3	53384.2	53107.6	53107.6	53064.7	52764.8	52764.8	52370.1	50471.2	49306.3	47991.3	47617.5	47531.1	47429.5	47429.5
FF R2	high high	F_high	purple	RFP	21475	244412	242655	238772	235428	232409	228556	225354	221934	218114	215442	211206	207963	205018	203297	201416	199539	197890	196816	194773	192446	192015	190462	188836	186110	185050	183996	183590	181789	181229	181229	180914	179372	175717	172819	170765	167151	164100	162827	161178	159391	157925	157683	156466	154692
FF R3	high high	F_high	yellow	GFP	24950	165054	165054	165054	165054	165054	165054	164953	163156	161364	159577	157794	156016	154530	152851	151088	149329	147575	145827	144115	142378	140646	138920	137199	136638	134925	133218	131517	129823	128134	126452	124776	123107	121278	119623	118453	117658	116494	115486	113858	112882	112445	112445	110685	107629
FF R3	high high	F_high	blue	RFP	19950	138432	138432	138432	138344	138344	138344	138344	137601	135885	134175	132471	130773	129081	127395	125715	124042	122376	120716	119063	117417	115777	114145	112520	110902	109413	108328	106729	105139	102634	99510	96418.8	94417.2	92891.4	91374.5	89347.9	86760.5	84227.5	82764.5	80991	79712.2	78280.1	76858.3	75446.9	74046
FF R4	high high	F_high	yellow	GFP	27500	150579	150579	150579	150579	150579	150352	150352	150352	150352	150352	150352	150352	150352	150352	149453	147699	145950	144207	140911	138565	136059	135388	133680	131977	130281	128591	127826	126401	124726	123057	122179	121821	120817	120817	119856	119059	116406	113783	113146	112597	110979	109368	107765	106169
FF R4	high high	F_high	orange	RFP	10025	187575	185725	184269	183473	183457	181820	179983	178149	176320	174495	172675	171185	168213	164611	161393	159732	157503	155246	153475	151709	149949	148193	146695	144305	141188	137911	135275	131871	128614	125411	122286	118980	116949	115217	114556	113629	112006	110390	108782	106977	105723	104137	102559	100989
FF R5	high high	F_high	green	GFP	18250	274951	274391	272407	270355	268138	266161	264187	262215	260245	258278	256640	254677	252717	250759	247798	243901	240015	236332	232468	229661	227343	223994	220180	216366	214230	210822	207039	203271	199944	197164	193532	191653	189795	187941	186090	184243	182401	180562	178727	176796	174970	173148	170027	166417
FF R5	high high	F_high	blue	RFP	4050	33683.1	32623.2	30833.8	29330.7	28166.2	26327.2	24581.9	23825.1	23293.4	22564.2	21963	21263.3	20579.5	20166.1	20166.1	20166.1	20166.1	20166.1	20166.1	20166.1	20166.1	20166.1	20166.1	20166.1	20166.1	19893.2	19241.6	18303.2	17690.4	17093	16510.9	15944	15392.1	14855	14462.3	14462.3	14462.3	14462.3	14462.3	14462.3	14462.3	14462.3	14462.3	14462.3
FF R6	high high	F_high	yellow	GFP	41250	111974	110412	108804	106956	105589	104573	103750	103012	102833	101262	100228	100228	98767	97217.1	95675.6	94747	93746.9	93132.7	93132.7	92617.8	91266.6	89759.3	88261.1	86966.3	86226.8	85785.3	85709.5	85216.5	85216.5	85094.9	85094.9	85094.9	85094.9	84920.9	84711	83244.8	83043	83043	81710	80263.9	78221.4	78192.8	78014.8	77624.6
FF R6	high high	F_high	blue	RFP	18175	83769.6	83769.6	83769.6	82962.6	82245.7	80384.1	78947.3	77372.8	75957.6	74692.4	73902.4	72513.4	70337	68844.8	66171.5	63668.4	61999.9	61096.6	60168.3	60168.3	60011.8	58744.3	57489.3	56255.3	56255.3	56255.3	55283.4	53605.4	53178.1	51495.7	50318.8	49155.7	47807.6	47535.8	47535.8	47535.8	47535.8	46423.8	45308.5	44415.8	44415.8	43487	42410.3	41663.9
FF R7	high high	F_high	yellow	GFP	63750	412205	412205	410205	407816	405725	403635	401547	399923	397054	392888	390052	387972	385007	382063	379702	377287	375390	374764	374764	374764	373829	370285	369384	369384	369384	367858	365792	364994	363590	362320	360620	357936	352115	347940	345323	343638	341589	339542	339329	338528	334805	328781	325420	322258
FF R7	high high	F_high	green	RFP	59000	249653	247401	245021	243619	242905	239146	235273	232092	230296	228369	226446	223627	222115	220002	217300	215395	212746	209360	204726	200966	199143	198277	196891	192794	187128	182004	178320	175029	171394	167437	164568	162168	162168	162168	160942	159758	159527	158247	157000	154364	153966	153966	153872	152105
FF R8	high high	F_high	orange	GFP	60750	145819	145819	144281	143256	141521	139792	137546	137172	136435	133720	130949	128661	125305	124097	123021	121359	119703	118994	118936	118936	117549	116898	115754	114122	112602	112602	112602	112602	112602	111823	109009	107716	105040	103899	103899	103899	103899	102661	101091	99528.6	97357.6	94290.1	91667.9	88669.7
FF R8	high high	F_high	red	RFP	8650	89206.2	88091.6	86952.5	83363.2	80297.1	80236.1	79123.9	77696	76212.8	73420.8	70672.1	67968	65370.8	63601.7	61022.2	58558.3	56077.5	54460.1	53250	50726.7	50134.1	50134.1	50134.1	50134.1	50095	49635.3	49170	48103.9	47948.2	46575.4	44647.3	44087.9	44087.9	43205.8	42133	41181.7	40164.6	39838.7	39774	39774	39774	39774	39748.6	39693.2
FF R9	high high	F_high	yellow	GFP	51325	98429.4	98429.4	98429.4	98429.4	98429.4	98429.4	97653.3	97653.3	97653.3	97653.3	97653.3	97653.3	97398.3	96720.9	95980.2	95726.6	95702.7	95702.7	95046.4	93517.1	92403.6	92082.5	90570.3	90338.7	90227.9	89375.1	89375.1	89311.5	89311.5	89001	89001	88904.2	88854.1	88764	88510.7	88354.2	87128.1	85646.2	84173.9	83011.9	83011.9	82210.9	81738.5	81247.7
FF R9	high high	F_high	purple	RFP	40000	232041	232041	232041	232041	230006	227559	225296	222718	221130	219337	217428	215239	211441	208861	206601	204295	204211	201273	198606	195444	191720	188725	185029	181348	178341	175219	171583	167965	164365	163123	161863	158295	156315	153885	151805	149600	146346	143217	141375	139647	137710	134289	131891	130195
FF R10	high high	F_high	green	GFP	30750	252355	249330	245428	242064	238488	235600	232936	230313	226790	223332	219508	216126	211921	207678	204392	202659	200892	197146	194147	190765	187519	185313	182271	178602	175634	172922	170997	170997	168935	166876	163357	160196	157137	153614	151832	150071	149298	149032	148673	146921	145539	143994	141657	140265
FF R10	high high	F_high	blue	RFP	5725	91098.2	91098.2	91098.2	90299.3	88797.8	86815.4	85335.6	85003.9	83824.6	82751.8	80745.2	79671.8	78240	77258.5	75663.3	73010.7	71488.6	70118.8	68760.1	67838.5	66901.4	65967	64862.8	63613.1	61882.7	60670.6	59396.6	58135.2	57936.4	57298.8	57198.6	56984.8	56984.8	56859.9	56859.9	56082.6	54874	54501.5	52629.8	50277.1	48226.7	47126.3	46123.2	45258.7
FF R11	high high	F_high	green	GFP	11600	113922	113922	113202	113101	112350	110733	110026	108619	107019	105427	103843	102266	101209	100655	100655	100655	100655	100557	99346.1	97793	96248.4	94712.3	92736.7	91220.6	90565.4	90176.2	89924.8	89924.8	89924.8	89924.8	89924.8	89777.4	89302.6	89302.6	88217.4	86814.2	86009.5	85818.3	85818.3	84719.6	83253.3	82422.3	81256.8	79813.9
FF R11	high high	F_high	blue	RFP	35000	186165	184429	182586	180457	178623	176793	175489	175489	175364	173541	171723	169909	168011	165008	161443	157877	155945	154751	152981	151217	149458	147704	147649	147649	147649	147649	147019	146844	146844	146078	144334	142596	140864	139137	139033	139033	137625	135909	134684	134684	134684	134684	134684	134684
FF R12	high high	F_high	red	GFP	28700	141170	141170	141170	141170	141170	141170	141170	139683	137960	136243	135770	135770	134963	133256	133013	133013	133013	132774	131542	129847	128159	126476	124719	122437	121561	121170	119515	118203	116560	115762	115762	115762	115627	115627	115627	115209	113579	112716	112376	111900	110461	110461	110461	110461
FF R12	high high	F_high	orange	RFP	27900	129789	129751	129751	129368	127681	126000	124326	122658	120997	119343	117696	116055	114422	113307	111686	110072	108760	107550	105955	104368	103079	101590	100715	99704.1	98149.1	96944.8	95909.4	94375.1	92849.6	90671.2	88988.2	88651.4	87608.8	86956.4	85475.7	84004.4	82542.9	81091.1	79885.1	78797.1	77371.5	75956.3	75254.5	73482.5
FF R13	high high	F_high	blue	GFP	10150	116357	115142	113512	111890	110154	107215	105622	102502	99760.9	96752	94075.2	92861.5	92509.4	92357.1	92265.8	92177.9	92076.5	89615.9	86639.6	83701.1	81094.4	78967.7	78147.1	76726.3	75508.9	72913.4	71532.2	71216.6	70916.9	70511.1	69543.3	69543.3	69331.2	68772.6	68471.2	68143.4	67284.8	65950.1	63692	61110.8	59782	59000.1	58200.8	56638.9
FF R13	high high	F_high	yellow	RFP	32325	276141	274464	270869	267954	266201	264218	261248	258166	257563	255600	254095	252619	248977	245561	241437	236587	236109	234406	232474	231178	230659	229366	227646	226979	225036	223693	221841	219928	216241	210855	207424	203654	199898	197828	194094	191674	190814	188957	187104	185256	183877	182035	180198	178364
FF R14	high high	F_high	purple	GFP	23625	116596	116596	116596	116596	116596	116596	116596	115475	114890	114817	114291	114291	114291	114291	114291	114291	112672	111054	109443	107839	106603	105630	104192	102757	101481	101070	100016	98459.3	96972.7	96097.8	94684.7	93157.4	92106.1	90834.5	89562.7	88486.3	87381.6	85898.2	84870.9	84870.9	84870.9	84870.9	84870.9	84870.9
FF R14	high high	F_high	yellow	RFP	47250	86778.5	86778.5	86712.3	85842.3	84368.6	83179.7	82197.2	82197.2	80866.2	80383.9	79315.5	79315.5	79187.7	77759.3	76341.3	75756.9	75756.9	75756.9	75756.9	75756.9	75756.9	75386.9	75267.9	74326.3	73442.1	73442.1	73442.1	73197.3	73197.3	73197.3	73197.3	73197.3	73197.3	73197.3	73197.3	73197.3	73197.3	73197.3	72934.3	71757.2	70794.5	69994.4	68975.6	68975.6
FF R15	high high	F_high	red	GFP	167400	189684	189684	189032	188649	188649	188649	188649	188649	188525	188397	188397	188216	188088	188088	187639	187639	187553	187491	187425	187425	186795	184754	183586	183233	183233	182427	178757	177638	176930	176588	174763	173548	173107	171914	171034	171034	169334	168779	168634	168634	168574	168067	168067	168067
FF R15	high high	F_high	orange	RFP	35250	165801	164321	163211	161418	160320	158536	156756	154981	154224	154224	154224	154169	153567	153567	152165	150575	148635	145143	142094	138644	136506	136506	136506	136506	136506	136506	135002	133295	130725	127354	125459	124209	122849	119597	116799	116190	115757	115757	115757	115513	114453	111407	109794	107731
FF R16	high high	F_high	orange	GFP	20625	101988	101775	101512	101512	101512	101512	101512	101512	101512	101512	101512	101512	101512	101512	101512	100516	98957	98096.7	96741.9	95424.3	93974	93974	93974	93974	93505.1	93084.3	91959.2	90447.8	88945.4	87452.1	85968.2	84493.8	83029	82924.9	81676.2	80230.4	78794.6	78136.4	76715.6	75305.2	73905.5	73007.9	72074.9	70700.4
FF R16	high high	F_high	purple	RFP	21800	84780.3	84482.1	83053	81597.8	80152.5	79021.8	77594.6	76177.8	75315.8	73916	72526.9	71148.7	69781.6	68425.8	67523.9	67057.9	67057.9	67057.9	67057.9	67057.9	66995.2	66995.2	66995.2	66995.2	66995.2	66995.2	66995.2	66995.2	66995.2	66995.2	66995.2	66995.2	66995.2	66995.2	66995.2	66995.2	66995.2	66905.7	66905.7	66905.7	66905.7	66905.7	66905.7	66866.9
FF R17	high high	F_high	purple	GFP	19400	130193	130193	130193	129527	127753	126073	124398	121648	118395	116355	115532	115532	113973	111363	109751	108146	106097	103854	103134	101561	99996	98687.4	97364.1	95821.8	94817.9	93289.8	92200.9	90975.7	89470.1	87973.7	87850.7	87850.7	87850.7	87850.7	86594.3	85115.8	83646.9	82187.8	80738.4	80022.7	78781.6	77356.2	77245.4	77245.4
FF R17	high high	F_high	orange	RFP	59500	336842	336842	336842	336842	336842	336047	335757	335757	335162	333120	330392	324482	322241	320210	317262	315235	314321	313898	311874	309852	307236	305218	303203	301189	299177	297591	295680	293674	290993	287943	286362	282067	279468	278672	275827	271860	268895	264944	261742	257930	256154	252234	248945	246191
Ff R1	high low	F_high	purple	GFP	15200	220980	220980	220980	220980	220980	219802	219721	219721	219471	217561	215795	211016	205180	200017	196270	192151	187394	184189	180879	177261	174313	172493	170677	168770	165165	161917	158348	155514	153644	152113	150351	148019	144531	141175	141025	139838	138114	136396	134684	133932	132229	130351	128593	126910
Ff R1	high low	f_low	orange	RFP	6850	87718.6	87363.7	84432	80605	79077.8	74856.8	72021.9	69030.9	65604.1	63185.1	61656.1	61403.2	61403.2	61403.2	60268.9	59628	59628	59628	59398.6	58295.6	58295.6	57354	56620.2	55724.3	55724.3	55724.3	55724.3	55041.2	52634.7	50281.9	48882.4	47736.5	46971.3	45415.4	43373.9	41252.8	39578.4	37565.6	36154.7	35449.7	34492.1	33550.2	32624	31713.7
Ff R2	high low	F_high	blue	GFP	4350	53886.2	52698.3	51275.5	49047.4	47899.5	46765.6	45646	44964.7	44034.5	42950.5	41881.2	40826.7	40354	39942	39640	38407.9	37404.1	36415.6	35442.5	34485.1	34406.4	34406.4	34406.4	34406.4	33678.5	32750.1	31215.5	29834.5	29137.9	27497.6	25897	24360.4	23054.6	22264.6	20882.9	19563.9	18306.9	17111.2	16321.3	15922.4	15371	15344.1	14953.1	14850.5
Ff R2	high low	f_low	red	RFP	2050	26878.6	26878.6	26878.6	26878.6	26878.6	26878.6	26878.6	26451.2	25655.9	24876.7	24113.7	23366.7	22635.9	21665.4	20120.8	19463.7	18865.6	18526.1	17907.7	17304.8	16717.3	15884.4	14812.6	13871.2	13578.5	13468	13365.8	13365.8	13365.8	13365.8	13365.8	13365.8	13365.8	13365.8	13365.8	13365.8	13223	12746.7	12284.3	11835.6	11010.1	10214.7	9528.43	8992.41
Ff R3	high low	F_high	red	RFP	70750	255340	254961	254058	252273	252016	252016	250941	248986	247033	245875	243926	240428	236551	234719	231055	228000	224160	221687	219774	218415	218156	217406	215500	213774	212934	211802	211802	210837	208942	207051	205163	204228	203537	201372	197624	194313	190593	186123	184276	181307	179471	178204	176375	174550
Ff R3	high low	f_low	orange	GFP	9400	145507	145507	145045	144289	142401	138949	137041	134425	131027	129106	126701	125024	123731	122066	120407	118755	117110	115857	115217	114100	111578	109373	108448	107157	105441	102288	99167.5	97560.6	96017.2	94482.3	92956.2	91438.9	90571.9	90142.5	90142.5	90142.5	90142.5	90142.5	90142.5	89580.1	89436.3	89436.3	89436.3	89436.3
Ff R4	high low	F_high	purple	RFP	50000	146608	145459	142862	142325	141835	141446	139717	138196	135184	134048	132314	131958	131384	128328	127198	126230	125666	125666	125666	125182	123511	122193	122193	122049	121148	121148	121148	121148	121148	121148	121148	121148	121148	119511	117819	114836	112603	110985	109681	108531	106932	105340	104662	104638
Ff R4	high low	f_low	blue	GFP	14925	322535	322404	321167	318519	313757	309714	305677	304199	303777	301195	299500	297490	295736	293729	291725	291373	289331	283400	278984	277370	275383	273398	269459	266471	263817	260944	259894	258923	256958	254995	251816	247909	245723	243775	241829	241034	241034	239303	238040	238040	238040	236438	234502	232570
Ff R5	high low	F_high	purple	GFP	16900	110620	110598	109545	108602	107762	106717	106618	104989	102925	101353	100042	98485.2	96936.8	96606.9	95303.5	93772.7	92250.6	90737.4	89233.2	87989.4	87263.3	87226.8	86922.2	86588.3	85659.6	85196.2	84710.8	84524	84278.5	83723.4	83723.4	83420.2	81962.5	80514.7	79165.8	77737.6	76319.8	75569.7	75059.5	75059.5	74815.6	74815.6	74815.6	74637.6
Ff R5	high low	f_low	yellow	RFP	40500	289396	289396	286641	283767	279782	275846	273138	270078	270078	269409	267870	265894	263920	261948	260512	258544	256579	255035	253074	251259	249707	247827	243999	241233	241129	239804	238695	236967	236416	236416	236416	236067	233772	232720	232166	231110	231110	230677	228751	227292	225370	224978	224978	224978
Ff R6	high low	F_high	blue	GFP	28750	184535	183383	180787	176984	173211	171051	169238	167431	165771	165139	163341	161548	159285	156104	153805	152187	150671	148914	145721	142247	139203	137482	135121	133414	133239	131813	131420	129921	128232	126550	124266	121560	119903	118272	116989	116989	115555	113923	112299	110682	109073	107907	106226	103344
Ff R6	high low	f_low	green	RFP	18750	106672	106672	106672	106672	105300	102704	99826.3	96956.3	94415.9	90571.6	88449.1	85513.5	83973.8	82512.4	79632.3	78150.3	76845.4	75917.9	74513.5	73119.8	71017.4	68797.7	67622.5	66284.9	64958.9	63644.8	62342.6	61457.1	60387.4	59116.1	58808.9	58572.6	57360.8	57166.1	56595.8	54702.5	53489.8	52290.4	51446.9	51446.9	51446.9	51343.9	50168.8	48819.2
Ff R7	high low	F_high	red	GFP	2325	32123.3	32086.6	31213.2	30327.6	29458.1	28604.6	27767.1	26945.8	26140.6	25351.5	24412.9	23063.9	22339.6	21631.5	21090.4	19961.8	19142.4	18508.9	18093.5	17520.2	17345.7	17345.7	17345.7	17345.7	17151.4	16975.7	16973.1	16973.1	16973.1	16959.9	16381.3	16024.6	15470.6	14931.4	14406.9	14008.9	13941.9	13920.4	13485.4	13297.2	13297.2	13124.9	13124.9	12594.5
Ff R7	high low	f_low	yellow	RFP	12950	109631	107131	104422	101279	98169.2	95092.7	92459.1	89048.8	85436.4	82808.9	79454.4	79096.5	77668.8	76251.4	75233.2	73834	72838.3	72375.7	72375.7	72375.7	72375.7	71693.6	70322.1	68961.8	67612.7	66004.6	63556	62254.6	60965.4	59761.7	59761.7	59761.7	59761.7	59399.3	58137.8	57189.2	55950.1	54848.1	53633.9	52923.4	52907.3	52583.9	52312	52312
Ff R8	high low	F_high	orange	GFP	39075	356756	356756	356756	356756	356756	356756	356756	354903	352098	348488	344387	340292	337102	333752	333108	330121	326804	322995	320264	316209	312408	308366	304829	300802	296783	292772	288769	286307	284311	281913	280265	279190	277201	275628	273793	271810	269829	267850	266497	264522	262505	258980	255054	251580
Ff R8	high low	f_low	red	RFP	11350	91336.2	91299.2	90359	88857.1	87364.5	84636.7	81724.6	78852.3	77407.4	75992	74587	73146.7	72222.2	71669.3	70297.9	68937.8	67589	66251.7	65051.7	65051.7	64622.4	63311.3	62012.3	60725.4	59450.8	58188.8	56939.5	55339.8	54050.6	52845	51282.1	49945.5	48786.8	48010.4	46362.4	44161.9	42019.4	40068.9	38568.4	36975	35513.8	34555.2	33612.2	32685
Ff R9	high low	F_high	purple	RFP	31250	191245	190080	188472	187602	184843	181884	178879	175994	172536	169960	166885	163672	161512	160145	158839	157059	154886	152712	149351	147597	145849	141853	138999	137396	136449	136411	136411	133980	130585	126788	123115	120216	117962	115820	113888	112973	112334	112071	110663	109999	108393	106131	104543	104085
Ff R9	high low	f_low	blue	GFP	8150	83675.1	83472.8	82014.8	80566.7	78181	75359.5	73050	70307.2	67609.2	65256.1	62694.6	60286	58362.3	56169.3	53738.4	51360.7	49052.4	47398.2	47398.2	46825.8	45705.4	44599.4	43507.8	42430.9	41368.7	40202.3	39357.4	38446.4	37442	36974.4	36974.4	36974.4	36921.3	36921.3	36488	36488	35567.1	34949.5	33539	32215.5	31784	31610.4	30717.8	29841.1
Ff R10	high low	F_high	blue	RFP	16275	81825.3	81825.3	81825.3	81118.7	80059.3	77623.3	75465.2	72684.6	70295.4	68528.7	65602	63257.5	60684.5	58323.4	55847.4	53423.5	51401.6	49049.5	46538.7	44966.2	44521.8	43582.2	42104.6	40018.8	38201.3	36376.9	34462.7	33412.5	31691.7	29961.3	29487.6	29456.7	29081	29065.7	29065.7	29042.7	28751.5	28724.9	28724.9	28613	28516.4	28499.4	28499.4	27865.2
Ff R10	high low	f_low	yellow	GFP	18250	295959	295959	295959	295959	295959	295959	295959	295959	295959	295959	295959	295959	295959	295959	295959	295959	295959	295959	295959	295959	295959	295959	295799	295799	295799	295799	295687	295250	295250	295250	295250	295250	294505	293626	292107	292107	291826	291381	291381	291381	291381	291381	291381	290473
Ff R11	high low	F_high	red	RFP	10350	127926	127926	127117	125009	123775	122634	122404	119758	116749	114902	111307	106515	102390	99267.9	97218.5	95238.2	92932.2	89915.7	88343.7	86854.2	85374.1	83903.5	83613	83511.9	83511.9	83511.9	83511.9	83511.9	83511.9	83511.9	83511.9	83511.9	83511.9	83511.9	83511.9	83511.9	82437.4	80986.3	79545.3	77224.9	74657.6	72717	71264.3	69827
Ff R11	high low	f_low	blue	GFP	13675	79190.7	79190.7	79190.7	79190.7	79190.7	78375.6	76953.1	75192.8	73843.3	73644.5	73105.6	71722.9	70351.1	69807.2	68762.5	67415.2	65569.1	63667.6	61087	60141.7	58187	56330.7	54449.8	53181.4	51985.4	51606.7	50428.6	49264.2	48356.8	48239	47101	46443.2	46443.2	46443.2	46140.4	45028.8	43931.5	43410.6	43410.6	43410.6	43410.6	43410.6	43410.6	43376.7
Ff R12	high low	F_high	green	RFP	27975	107225	107225	107200	104211	101095	99532.4	99400.5	99254.9	97434.9	94585.8	91736.7	89916.7	87543.2	84612.5	82546.8	80548.5	79148.6	77720.6	76205.9	74288.9	72921.5	72702.1	72279.8	70903.6	69538.5	68738.5	68250.9	68250.9	68250.9	68250.9	68250.9	68004.5	67962.4	67626.6	67384.1	66048.6	64724.7	63412.7	62930.3	62495.8	62495.8	62495.8	62365.6	62365.6
Ff R12	high low	f_low	blue	GFP	8900	60984.5	60984.5	60984.5	60984.5	60984.5	60918.6	60778.5	60638.4	60638.4	60535.6	60424.3	59649.9	59649.9	59649.9	59321.7	59321.7	59239.7	58266	57015.9	55390.8	52976.7	51237.7	48917.2	47071.7	44852.9	43124.3	41379.8	39314.5	37522.2	36127.2	35158.7	34289.3	33350.7	32920.3	32833.5	32833.5	32693.4	32574.1	31882	31435.4	31211	31211	31211	31085.1
Ff R13	high low	F_high	yellow	GFP	17500	94565	94565	94565	94565	94565	94565	93680.8	93002.4	93002.4	93002.4	93002.4	93002.4	93002.4	92951.5	92697.4	92568.7	92551.8	91036.8	89530.9	88034	86546.5	85068.3	83599.8	82140.9	80691.9	79386.4	77843.1	76424.4	75016.2	73618.7	72231.9	71004.8	70446.7	69548.7	69242.8	68823	67549.4	66212.4	64598.7	62000.8	59451.7	56952.8	54831	52429.1
Ff R13	high low	f_low	purple	RFP	24300	172023	171380	169567	166470	162877	159304	155749	152215	148701	145379	142152	139407	135974	133719	132016	130320	129195	127509	125829	124156	123032	121745	120088	118678	117387	115748	114116	112491	110873	109263	107660	106065	104477	103328	102085	102085	102085	102085	102085	101955	101896	101896	101896	101896
Ff R14	high low	F_high	orange	GFP	16000	172702	172702	172702	172609	170793	168981	167174	165371	163573	161375	157809	152610	148528	146339	144529	142790	141057	138184	136104	134394	132157	129126	126576	125011	124185	122536	121314	120447	120245	118970	117419	115780	114148	112522	110905	110370	109650	108279	107948	107894	107368	107304	107296	107296
Ff R14	high low	f_low	green	RFP	26575	210234	206634	204194	202521	201021	199144	197271	195849	195849	195849	195849	195849	194691	192145	190286	188430	186258	184411	181120	177457	175050	171415	170133	168323	166517	164716	162920	161128	159341	157559	155782	154010	152819	151106	149347	147593	147126	147017	144413	141441	137995	134572	132825	132438
Ff R15	high low	F_high	blue	RFP	26625	155398	153854	150911	149153	147567	145819	144262	142108	139833	137930	134508	131109	128264	125048	123378	121714	120057	119582	118185	116543	114907	112872	111217	110448	108840	107239	105646	102793	100025	97716.8	96244.2	94643.7	92473.7	90421.7	88525.2	85989.2	82722.3	81240.5	79957	78776.6	77379.5	75858.2	74454.2	72846.2
Ff R15	high low	f_low	green	GFP	16100	320089	320089	317916	313865	309821	305785	301756	297735	294429	290014	286487	283209	279226	275252	272474	269296	264496	261167	255516	251728	247193	243712	238948	234776	229933	226185	221838	219984	218528	216929	214885	211088	208601	207512	206680	204793	202909	200295	197352	197352	197352	196014	195004	193139
Ff R16	high low	F_high	orange	GFP	72750	199943	199521	197648	196367	195175	193309	191448	189590	187736	185886	185347	184010	182168	181133	179656	177832	175906	172339	172052	171943	171216	170256	168318	167045	166916	165114	164478	162814	161022	159497	159497	159497	159358	157576	155771	152237	150166	148410	147118	145371	144855	143331	143219	143219
Ff R16	high low	f_low	yellow	RFP	29000	75281.4	75165.5	74996.6	73599.1	72212.5	70836.9	69400.1	68525.8	67856.3	65688.9	63431.9	61106.1	58884	57963	55747.5	54972.1	54637.2	53425.2	51809.3	50143.7	49771.8	48722	47578	46240.4	44336.6	43656.1	43653.7	43515.4	43382.2	42340	41297.7	40926.9	40516.3	40117.1	39835.1	39558.8	39558.8	39558.8	39274.4	39109.7	39109.7	39109.7	38988.6	38856.4
FC R1	high control	F_high	yellow	RFP	12125	180504	180504	178674	176081	175541	173718	171899	170834	170834	170789	170749	170273	167929	166125	165492	165492	163817	160041	155536	152167	148999	146607	144355	142267	140536	136670	133256	129867	126502	124152	122485	121200	120087	117686	115010	111766	108552	106504	105249	103665	102264	100554	98680.8	95598.7
FC R2	high control	F_high	blue	GFP	4250	59744	59218.1	57958.4	57082.9	55844.9	55384.5	55002.2	53917.3	52713.2	51522.5	50345.3	49181.9	48522	47380.5	46151.8	43963.8	42361.8	41300.6	40254.3	40043.3	39708.7	38685.4	37677.4	36684.7	35707.4	34745.6	33799.5	32869.2	31954.6	31758.2	31669.3	31117.4	30433.1	29561.6	28919.8	28531.6	28054	27362.7	27126.2	26457.1	25661.6	25340.9	24893.9	24130.5
FC R3	high control	F_high	red	RFP	14500	36950.5	36950.5	36604.6	35890.1	34194.4	31939.1	30321.7	28278.8	26859.9	25313.2	24145.5	23397.9	23073.7	22773.6	22773.6	22734.5	22561.2	22461	22419.1	22419.1	22419.1	22419.1	22419.1	22419.1	22042.8	21332.1	21332.1	21287	21038.5	21038.5	21038.5	21038.5	21024.6	21024.6	21024.6	21024.6	21024.6	20976.9	20976.9	20976.9	20976.9	20976.9	20976.9	20961.5
FC R4	high control	F_high	orange	GFP	8425	117828	117828	117378	114437	111199	108425	105250	101062	99417.3	97863.8	94919.1	93110.4	91592.2	90082.9	88582.7	87091.7	85335.6	83823.1	82427.2	79877.3	77031.1	75861.8	74563.2	74148.9	72758	71405.4	70093.6	68346.8	67704.9	66160.5	63585.8	61707.8	59805	57482.1	54852.6	52554.7	50952.1	49737.9	47453.1	46068.1	44765.3	42679	41475.9	39593.7
FC R5	high control	F_high	red	RFP	11350	115719	115719	115719	115719	115599	114419	113189	111568	110358	109153	108183	108183	108097	107794	106198	104610	103030	101458	99893.4	98740.4	98567.3	97887.2	96342.1	94513.7	93365.6	91460.4	90192	88691.1	87199.5	85717.2	84244.4	82781.2	81327.9	79884.5	78078.7	76454.9	75046.4	73648.7	73143.8	72714.2	71334.6	70577.6	70577.6	70577.6
FC R6	high control	F_high	orange	RFP	45500	122710	122647	121885	118583	114807	110477	107988	105230	102771	99644.8	98792.8	97301	95803.4	94269.7	92933.6	92071.7	91306.7	91306.7	91306.7	91306.7	89935.7	88857.7	88444.5	86954.4	85735.5	85735.5	85735.5	85735.5	84895.3	83427.8	81970.1	81192.3	79749.8	78589.6	78589.6	78589.6	78589.6	78589.6	78589.6	78589.6	77852.8	77852.8	77852.8	77852.8
FC R7	high control	F_high	yellow	RFP	99500	149673	148136	146386	144642	142903	140900	139594	139280	137558	137023	135309	133601	133051	132861	131561	129866	129140	129140	129140	129140	128232	127128	127060	126115	124441	122772	121911	121290	121212	121212	121128	119473	117369	114105	113935	113935	113935	113935	113935	113935	112735	112363	112363	112251
FC R8	high control	F_high	orange	GFP	50000	150934	150539	149444	147690	145942	142808	140117	138576	135520	133108	133108	132536	130958	129160	126573	124896	123226	121563	119907	118257	115505	113096	110981	109370	107767	106741	105298	104170	102592	101272	99708.5	98153.5	96606.9	95068.8	93539.3	92018.6	90506.8	89004	87510.4	86026.1	84551.4	83086.2	82039.5	80591.2
FC R9	high control	F_high	purple	GFP	29425	249571	248642	244742	240853	237319	233885	230651	228289	226365	224445	222528	220614	218703	217007	215101	213200	211301	208838	206385	205072	203176	199421	196344	194335	190616	189959	189959	188775	186557	184316	182882	181043	179529	177697	177452	177452	177452	177452	177452	177452	176261	174437	171778	168391
FC R10	high control	F_high	yellow	GFP	850	35103.4	34377	32551.9	29917.7	27041.9	25291.2	23779.4	22961	21449.8	20022.3	18964.7	17575.6	17100.2	16562.1	15993.8	15390.5	14852.3	14424.2	13463.6	12524.4	12026.3	11196.1	10542.9	10035.2	9299.92	8735.86	8269.37	8269.37	8118.74	7884.58	7814.87	7651.7	7275.84	6904.81	6526.51	6144.02	5711.97	5419.1	4993.44	4769.81	4573.39	4446.21	4378.68	4280.52
FC R11	high control	F_high	red	RFP	41950	135934	134811	133543	132672	130894	127522	124537	122429	119122	115843	113392	111771	110496	109311	107999	106402	104813	104235	103198	101625	100060	99210.6	97658.2	96750.4	95211.5	92828.5	90207.7	88706.8	87215	86781.5	86527	85049	83580.6	82916.9	82251.9	82251.9	81898.9	81488.5	80043.9	78609.5	77232.4	76303	74895.7	73499.1
FC R12	high control	F_high	yellow	GFP	49500	292794	292709	292375	292313	292313	290661	288660	286798	285031	283035	280582	276767	273107	269801	267835	264023	261714	260348	256701	252781	249430	246211	243860	242299	242009	241715	241715	241715	241715	240147	238465	236527	235236	232119	230190	229042	226410	224583	222814	222248	221069	220121	218427	216520
FC R13	high control	F_high	yellow	GFP	21200	180053	180053	180053	179894	179265	178495	175960	173990	172042	170968	168357	166248	165446	163648	161049	157485	155169	153312	151547	150497	149177	148548	146910	145628	143886	143576	142087	140878	140751	140751	140751	140751	140751	140751	140139	138415	136696	134983	133276	131116	128155	125033	122271	121768
FC R14	high control	F_high	yellow	GFP	51500	224764	223970	221467	217813	215201	211403	208189	205064	201669	197920	194186	191155	187793	184926	181918	179311	178203	176585	175375	175208	174462	173430	171321	169508	167700	166144	163650	161920	161641	160941	159416	157634	155856	154084	152316	149797	148000	144511	141045	137601	134672	133897	133351	131680
FC R15	high control	F_high	green	RFP	43000	414754	413623	409832	405651	400723	394568	390404	384171	378998	376984	372756	367817	364119	360041	352582	345675	339534	335411	329295	323194	317199	312538	308546	306715	303776	299099	293917	289619	284134	278591	275028	271524	268033	265381	263854	261961	259791	256237	252317	249023	245893	242311	235841	231225
FC R16	high control	F_high	purple	RFP	27500	211110	210996	210996	210579	208685	206794	205862	204608	202725	199047	195209	191049	186482	182310	179991	176750	171868	169186	163881	159149	157103	155327	153250	150147	147241	143765	142029	140298	138573	136854	135141	134638	132933	130939	128394	126711	125182	123511	122002	120747	119094	117448	115808	114176
ff R1	low low	f_low	orange	GFP	19200	71671	71671	71671	71671	71671	71526.7	70365.2	69004.5	67655.1	66317.2	64991	63676.6	62374.1	61597	61597	61597	58911.9	56383.3	55797.6	54573.1	53361.8	52964.8	52510.8	52449.4	52289.5	52289.5	52289.5	51443.4	49958.1	48560.7	46243.5	43336.4	43280.8	43280.8	43020.4	41950.1	41602	40784.7	39235.2	37232.7	34990.1	33899.1	33352.7	33261.1
ff R1	low low	f_low	blue	RFP	4100	111249	109448	105230	101546	98779.2	96654.8	93595.2	91263.5	88632.6	87649.6	87649.6	85552.8	82628.5	82430.5	82430.5	81993.2	81556.7	80370.3	78933.6	76150.7	73558.3	71287.1	69320.9	67662.6	66324.6	65564.3	63507.4	61177.5	59898.6	58632.2	58601.2	58303.7	56693.9	54726.7	52743.3	50731.9	48949.7	47803	46670.3	46434.4	45426.7	45201.5	45065.5	44652.4
ff R2	low low	f_low	yellow	GFP	18550	77398.9	77398.9	77398.9	77398.9	77398.9	77398.9	77398.9	77398.9	77398.9	77006.8	76965.7	76924.6	76899.3	76899.3	76899.3	76899.3	76899.3	76899.3	76899.3	76899.3	76899.3	76899.3	76899.3	76899.3	76899.3	75777.6	74374.3	72981.7	71599.9	70229.1	68923.5	67953.2	66612.7	65283.9	63966.8	62661.7	61368.7	60087.9	58819.6	57563.9	56321	55109.9	53967.8	52763.1
ff R2	low low	f_low	blue	RFP	1500	73773.6	73773.6	72861.3	72537.2	72537.2	72537.2	72537.2	72537.2	72537.2	72537.2	72537.2	72537.2	72537.2	72537.2	72537.2	72537.2	72537.2	72537.2	72537.2	72537.2	72537.2	72537.2	72537.2	72537.2	72537.2	72537.2	72537.2	72537.2	72537.2	72537.2	72537.2	72537.2	72537.2	72537.2	72537.2	72537.2	72537.2	72537.2	72432.3	72004.4	72004.4	72004.4	72004.4	72004.4
ff R3	low low	f_low	green	GFP	22225	144235	143229	141452	140322	138596	136877	133669	131105	127731	124032	119352	114451	111752	107638	103481	101900	101900	101900	99880.2	97258.7	95050.8	93521.4	91886.6	88671.7	84362.3	81699.7	77816.6	75383.5	74379.3	73460.8	72577.7	71937.8	70564.3	69202	67850.9	66617.7	64009.1	62208.1	61132.5	58979.3	56058	53695.5	51318.8	48996.4
ff R3	low low	f_low	purple	RFP	18550	148023	144335	141663	136686	133185	129796	127242	125296	123199	122259	122081	122081	122081	122081	122081	122081	119880	117156	115587	113955	112331	110714	109129	108797	108751	107842	107714	107639	106262	104068	101423	98431	96882.8	95343.2	93812.1	93191	93191	93191	93191	93191	93191	93191	93191	92129.4
ff R4	low low	f_low	green	GFP	8125	56902.2	56902.2	56492.8	56492.8	56492.8	56492.8	56492.8	56492.8	56492.8	56492.8	56492.8	56492.8	55786.1	54561.8	53350.6	52453.7	51538	50604.4	49437.9	48285.3	47314.5	46358.8	45244.3	44595.5	44595.5	44595.5	44524.3	44524.3	44421.3	44421.3	44421.3	44421.3	44421.3	44421.3	44313.5	44313.5	44220.5	43134	42062.1	41288.7	41081.8	41081.8	41081.8	41081.8
ff R4	low low	f_low	blue	RFP	8050	36609.6	36609.6	36609.6	36248.1	35017.9	34148.5	32145.4	29859.4	28374.4	26314.8	26178.7	26178.7	26094.7	25770.3	24988.8	24400.8	24400.8	24244.3	23615.6	22879.4	22408.5	21698.8	21005	20495.9	19867.6	19216.6	18524.9	18082.1	17379.1	16924.5	16924.5	16862.8	16755.5	16617.7	16617.7	16332.9	16332.9	16332.9	16332.9	16332.9	16332.9	16332.9	16331.6	16063
ff R5	low low	f_low	blue	GFP	13700	115219	114257	114069	114069	114069	112696	110662	107999	105958	103207	102442	102442	102442	102442	102442	102057	100490	98930.9	96969.3	96931.5	96931.5	96931.5	96519.2	95185.5	94058.4	92148.1	90635.5	89131.9	87918.4	87642.8	86157.7	84682	83216	81759.7	80313.3	78877	77450.8	77260.9	77260.9	76337.6	74930	73675	73675	73675
ff R5	low low	f_low	red	RFP	4600	43004.5	43004.5	43004.5	42807.4	42137.4	41235	40948.6	39907.3	38881.2	38101.1	37299.3	36312.4	35341	34422.8	32789.8	32018.6	31085.4	30502.8	30341.4	30341.4	30341.4	29783	29238.7	29196.4	29140.8	29140.8	29050.8	28991.5	28930.3	28930.3	28846.4	28846.4	28846.4	28836.9	28719	28719	28719	28719	28719	28719	28618.4	28618.4	28618.4	27802.7
ff R6	low low	f_low	purple	GFP	37875	158344	158233	158233	157251	155475	153704	151937	150176	147193	144712	142684	140131	138406	135897	132488	129747	126435	122285	119012	117380	114116	110880	107675	105375	103532	100757	97652.8	95214.4	92626.6	90150.7	88650.1	87158.7	87036.1	86326	84849.3	84260.2	83828.9	81834.7	78960.9	76127.9	75178.9	74200.6	72809.4	71428.9
ff R6	low low	f_low	green	RFP	12375	80367.1	77018.3	74638.6	73243.9	71860.1	70487.2	69125.5	67775.1	67502.5	66425.5	65180.2	65180.2	65059.3	63744.3	63647.9	63647.9	63534.1	63534.1	63534.1	63534.1	63534.1	63534.1	63534.1	63475.7	62410.4	61119.7	59841.4	58575.5	57322.2	56081.8	54692.6	52293.7	50209.1	49047.3	47899.4	46765.5	46597	45740.2	44633.7	43541.7	42525.7	41462.2	40736.7	40382.7
ff R7	low low	f_low	blue	GFP	20000	164453	162658	160867	158898	155499	152369	148854	146381	144637	143538	141914	141586	139857	138508	136788	135075	133368	132232	132232	131608	129913	128224	126542	124866	123196	121533	120835	119182	117907	117063	115675	114434	112807	111317	109705	108100	106503	105392	103808	101720	100560	99511.4	99372.6	99372.6
ff R7	low low	f_low	purple	RFP	13250	136735	132193	127939	125203	123532	122639	122358	120698	119045	117307	115919	114416	112790	111171	109559	107955	106358	104769	103188	101615	100060	98345.4	97034	95974.3	94439.7	92913.8	91554.4	90516.2	89013.4	87754.2	86268.4	85350.8	83922.6	82461.6	81949.8	81949.8	81907.7	80601	80601	79856.9	78423.8	77000.9	75230.8	72453.8
ff R8	low low	f_low	red	GFP	7375	90845.5	90737.9	90090.5	88590.3	85991.6	83061.5	80637.5	77780.5	75344.8	73688.8	72301.5	70925.1	69559.8	68205.8	66863.2	65990.9	65291	65291	65291	65205.4	65040.3	64851.9	64801.9	63793.3	63077.8	63077.8	63077.8	63077.8	63077.8	63077.8	63063.2	61806.4	59491.7	55779.9	52474.5	50375.9	49212.2	48746.3	47806	46673.3	45554.8	44019.5	41880.8	40722.5
ff R8	low low	f_low	purple	RFP	7725	65846.6	65846.6	65648.3	65208.5	64351.6	63043	61746.4	60462	59190.1	57930.7	56684	54856.4	52453.9	50105.2	48274	46025.1	43845.1	42626.3	40001.2	38466.6	36562.1	35422.9	35023.5	34072.9	33137.9	32218.8	31315.5	29759.7	28466.3	28163.9	27591.2	27060.5	26938.2	26549.6	26457.6	26164	26140.7	25772	24831.2	24012.8	23517.7	22527	21464.3	21320.9
ff R9	low low	f_low	red	GFP	18525	176078	176078	175753	175753	175120	174601	174564	172743	170927	169115	167307	164355	161753	158892	157111	155524	153752	151986	149991	146490	143011	140086	137214	135370	133583	131688	129794	126396	124269	122601	120940	119286	117639	115999	114366	112740	111121	109509	108026	106690	105100	102976	101098	99535.9
ff R9	low low	f_low	green	RFP	11450	162733	162733	162581	160180	156621	153700	148978	145815	142341	141624	141258	138983	137369	136696	134707	131306	127931	124167	120847	117553	114287	111317	109374	106798	104337	101749	100332	98842.5	98842.5	98614.1	97840.9	97399.7	97399.7	96979.9	95439.7	93908.1	92385.2	90871.2	89366.3	87870.5	86715.9	86715.9	86715.9	86715.9
ff R10	low low	f_low	orange	GFP	1175	46958.5	46229.6	44299.7	42218.5	40433.1	39265.9	37609.9	36018.7	34428.7	33852.1	32920.9	32410.4	31674.6	30780.9	29903.1	29041.3	28195.6	27664.6	26845.3	26193.1	25403	24629	23871.2	23648.6	23518.5	23370.8	23370.8	22863.9	21681.6	20796.8	19481.8	18689.3	18066.9	17460	17173.5	16664.3	16489.8	16340.9	16340.9	16003.6	15450.1	15054.6	14526.7	14013.5
ff R10	low low	f_low	yellow	RFP	925	84764.6	83869.3	82234.7	79763.1	77268.1	75906.7	74363.2	72285.4	71564	69825.8	67135.9	63908.9	61326.6	61165.9	61165.9	59393.7	58248.9	56999	55761.9	54084.8	52606.5	51947.6	51096.5	49705.9	48138.2	46229.7	43320.7	42451.7	42451.7	42275	42275	41544	40494.2	39459.5	38998	38185.4	36110.9	33848.8	31482.5	29733.2	28636.1	27439.4	25841.1	24306.8
ff R11	low low	f_low	purple	GFP	36900	211857	211295	209400	206862	203182	199427	195687	192481	189332	187051	185203	183792	181950	180626	178791	176961	175135	175021	174445	172790	169711	167902	166098	164298	162988	161451	159936	158153	156701	154074	150709	147204	144993	142322	137161	134151	131938	130415	128208	124855	121529	119046	115767	113958
ff R11	low low	f_low	blue	RFP	5375	68841.5	68841.5	68841.5	68841.5	68808.3	67460.6	66124.4	64799.8	63487.1	62186.4	60897.9	59621.7	57865	55398.5	53617.8	51641.6	49461.1	47183	45846.3	44738.4	43741.1	43195	42122.3	41064.4	40021.5	38993.6	38265.9	37535	37535	37535	37535	36709.6	35998.2	35998.2	35998.2	35998.2	35998.2	35998.2	35998.2	35998.2	35998.2	35998.2	35998.2	35998.2
ff R12	low low	f_low	green	GFP	17000	141977	141977	141907	141318	137872	135498	133328	130852	127502	124436	121480	118975	116272	114392	112953	111954	109124	108268	106521	104932	103350	102320	102320	102320	102320	102320	102236	102236	102236	102236	102110	100542	99199.9	97661.4	97661.4	97661.4	97661.4	96202.8	94666.9	93291.6	92888.1	92756	92657.7	92657.7
ff R12	low low	f_low	red	RFP	8550	86579.5	86579.5	86378	86378	86034.9	85216.5	83746.9	82287.1	80549.5	77693.7	76279.3	76279.3	76279.3	75535.6	72979.4	71008.6	70062.2	70062.2	69522.3	68168.6	67652.8	66338.5	64735.1	62134.6	59647	57945.2	56329.2	54224.2	51835.7	50187.6	48344.8	47205.5	46885.1	46885.1	46885.1	46746.5	46185.8	46185.8	46050.8	45995.8	45995.8	45811.4	44823.1	43728.6
ff R13	low low	f_low	green	GFP	23900	122154	122154	121511	118485	115670	114038	112413	109250	106852	105077	103547	100886	100350	100350	99999	97930.7	97703	97703	97703	97703	96298.8	94762.4	93244.8	90224.5	87969.9	87032.4	85551.2	85468.9	84264.4	83491.3	82410.4	82410.4	82410.4	81187.2	80038	80038	80038	80038	80038	80038	80038	80038	80038	79739.9
ff R13	low low	f_low	orange	RFP	4475	43507.4	42432.8	39663.3	37835.5	37019.4	35616.3	33779.5	32356.2	31359.7	29744.1	28508.2	27605.3	26512.7	25179.1	24259.7	23611.1	23022.9	22394.2	22206.7	22137.9	21434.2	20746.5	20205.1	20205.1	20205.1	20170.7	20170.7	20040.9	20040.9	20040.9	20040.9	20040.9	20040.9	20040.9	19754.6	19367.6	19367.6	19367.6	19367.6	19367.6	19367.6	19367.6	19367.6	19367.6
ff R14	low low	f_low	green	GFP	19650	81775.8	81743.4	81711.1	81711.1	81711.1	81633.4	80187.9	78752.5	77327.2	75912.4	74508	73114.3	71731.5	70662.6	69534.2	68293.8	66950.5	66116.1	65914.5	65914.5	65852.2	65852.2	65123.6	63808	62768.9	61474.9	61328.4	60234.3	59309.1	59309.1	58628.1	56145.9	54626.8	53414.9	53111.4	52883.6	52883.6	52685.7	52685.7	52685.7	52685.7	52685.7	51765.4	50585.4
ff R14	low low	f_low	purple	RFP	18275	154746	153978	152211	150449	148692	148454	148454	148376	148189	148189	148189	148189	148189	148189	148189	148189	148189	148189	148189	148189	148189	147807	146058	144314	142576	141189	139461	137739	137013	134280	132304	131498	130789	129097	129056	128125	128039	126357	124681	123356	121692	120035	118385	116742
ff R15	low low	f_low	purple	GFP	32100	247086	245434	243486	241541	240858	240634	239697	238170	236232	234297	232365	229042	225833	225504	225504	225504	225504	225031	223112	221197	218488	214680	211910	208481	203817	199794	196061	192995	190066	188162	184508	181367	177703	174055	170224	165059	160469	160469	160469	159028	157452	157341	154743	151503
ff R15	low low	f_low	orange	RFP	19875	174079	173197	171379	169566	167305	165050	164602	162806	161015	159228	157446	156272	154499	152730	151119	148128	144639	142668	142668	142668	142668	141439	139710	137987	137394	135679	134140	133840	132503	132503	132503	132503	132503	132503	132503	132503	132503	131215	129521	127946	127946	127567	127567	127567
ff R16	low low	f_low	orange	GFP	18800	140419	139502	137779	136062	132958	129570	127882	126380	123661	122184	120514	118861	117347	115998	114365	112739	111446	110244	108875	107274	105681	104749	102216	101110	100369	99913.1	98041	96300.3	94120.4	92630	91114.5	89608.1	88110.8	86330.7	85370.3	85370.3	85370.3	85370.3	85370.3	85370.3	85370.3	85370.3	85370.3	85258.5
ff R16	low low	f_low	purple	RFP	10300	88908.2	88908.2	88741.4	86216.1	85180.9	83711.6	82252	80250.2	78649.6	75821.3	73035.2	71003.3	70205.3	69074	66537.3	63927.3	61987.7	59873.6	57475.5	56252.6	56252.6	56252.6	55375.8	53800.3	52254.9	51006.9	49336.7	48304.3	47428.6	46271	46271	45991.2	45991.2	45991.2	45341.6	44240.3	43153.5	42288.7	41228.5	39480.5	37679.3	35808.6	34211.8	32739.2
fC R1	low control	f_low	red	GFP	22925	153620	153620	153620	152383	150621	148863	147111	143640	140179	136616	133203	129813	126582	123434	120514	117223	113967	111690	108477	106056	104391	102526	101036	98123.3	96549.5	95621.4	94088.8	92827.8	91750.9	90240.6	88855.6	87792.2	86306.2	85677.1	85677.1	84974.5	83811.6	82858.6	82858.6	82858.6	82858.6	81832.4	80458.9	80458.9
fC R2	low control	f_low	green	RFP	7400	370954	367807	364503	363140	361586	359525	357464	353446	349337	346487	342735	339110	335037	331274	328583	328583	328583	328583	326674	323781	320630	316763	312808	309089	305846	302479	300336	296750	292739	288735	285042	281055	278913	276042	272074	268222	266157	261575	257476	252841	247480	243092	238128	232481
fC R3	low control	f_low	orange	GFP	7475	46361.6	46361.6	46361.6	46361.6	46361.6	45406.3	44304.1	44272.3	44272.3	44272.3	44272.3	44272.3	44272.3	44272.3	44272.3	44272.3	44272.3	44272.3	44272.3	44272.3	44272.3	44272.3	44272.3	44272.3	44272.3	44272.3	44272.3	44272.3	44272.3	44272.3	44272.3	44272.3	44272.3	44272.3	44272.3	44272.3	44272.3	44272.3	44272.3	44272.3	44272.3	44272.3	44272.3	44272.3
fC R4	low control	f_low	yellow	GFP	7300	40682.1	39706	38682.8	37674.8	36729.9	36226.2	35999.3	35266.2	34311.6	33372.7	32449.5	31542.2	30650.8	29775.4	28916	28072.6	27528.5	27447.2	26862.5	26862.5	26862.5	26749.9	26749.9	26749.9	26749.9	26749.9	26749.9	26749.9	26749.9	26749.9	26749.9	26749.9	26749.9	26749.9	26749.9	26749.9	26749.9	26749.9	26749.9	26749.9	26749.9	26724.5	26172.9	25580.3
fC R5	low control	f_low	blue	RFP	50250	67277.4	67277.4	67277.4	66031.1	66022.2	66022.2	65986.6	65628.4	65628.4	65268.2	63951.3	63116.2	61933.3	60316.8	59208.6	58556.1	58485.8	58485.8	58485.8	57998.6	57998.6	57998.6	57998.6	56946.3	56099.9	55474.6	55392.4	55326.7	55326.7	55326.7	55214.5	55214.5	55214.5	55214.5	55214.5	55187.1	55187.1	55187.1	54946.9	54922.4	54922.4	54922.4	54922.4	54922.4
fC R6	low control	f_low	orange	RFP	32000	76731.3	76023.5	74618.3	73769.7	73769.7	73769.7	73769.7	73645.5	72267.7	71607.5	70387.9	70387.9	69556.6	68202.6	66860	65999.6	65999.6	65999.6	65999.6	65044.3	63729.4	63493.1	63493.1	63493.1	63493.1	63335.8	63260	62931.7	61636.1	60522.5	59401.4	59141.4	57882.5	57211.9	56892.8	55654.1	54431.1	53221.4	52606.5	51419.6	50461.1	49901.2	49669.9	49524.7
fC R7	low control	f_low	green	RFP	6800	78121.8	78121.8	78121.8	78121.8	78121.8	78051.9	76882.7	75005.2	72532.6	70280.8	68038.4	65597.2	63912	62918.3	61049.2	59771.6	58746.3	57491.3	56249.1	55019.9	54042.2	53235.5	52039	50855.9	49686.5	48530.9	47580.1	47084.5	45960.9	44851.5	43756.6	42676.3	41610.7	41074.7	41053.5	40010.8	38983	38201.8	37201.1	36215.7	35448	34490.5	33548.6	32620.4
fC R8	low control	f_low	purple	GFP	17725	266083	265820	262073	256876	251002	245151	240985	237962	234046	229445	225600	221769	217928	213438	209378	205956	202625	199725	197502	192490	187564	184898	181218	177554	175196	173552	170133	166793	164991	163968	161117	157955	156177	154403	152635	149589	145566	142093	138536	135650	133850	131462	128816	127251
fC R9	low control	f_low	red	GFP	11425	253812	253058	251100	249144	247191	244306	240272	235053	230260	226746	222223	217286	213283	209651	206442	202067	198276	192683	189941	188423	185207	179814	175010	171375	167757	163888	162022	162022	160459	157623	155008	154196	152428	149913	146653	142774	139467	137139	133289	129697	128690	126131	122990	121383
fC R10	low control	f_low	orange	RFP	28500	147578	147532	147446	146726	145127	143406	138158	134402	130850	128645	125868	122533	119890	117007	114130	111159	109401	108053	106188	102243	98917.3	97871.3	96326.2	94355.8	91639.3	91639.3	91474.1	91474.1	91389.8	91389.8	91389.8	90359	90359	90359	90352.3	88850.4	87357.8	85874.5	85164.7	85164.7	85164.7	84118	82891.6	81459.9
fC R11	low control	f_low	blue	RFP	4450	29962.2	29962.2	29919.2	28795.4	27144.9	25558.3	24035.5	22751.3	21991.9	21291.5	20789.5	19558.7	18398.1	17491.9	17080.6	17080.6	17080.6	17013.2	16433.2	15868.3	15318.4	14783.3	14263	13757	13555.9	13278.2	12800.3	12336.3	11931.8	11931.8	11646.4	11025.2	10397.4	10397.4	10209.2	10209.2	10107.6	9935.73	9559.46	9195.3	8843.01	8540.52	8540.52	8454.63
fC R12	low control	f_low	orange	GFP	17300	100814	100814	99806.1	97735.7	94714.6	91677.2	90417.8	87431.6	84790.6	83654.6	80755.7	78260.9	76601.2	74285.2	71356.9	69988.1	69065.5	66684.4	65249.5	63932.8	63121	61735.2	58738.3	56799.9	55842.5	54617.6	53587.2	51674	50627.4	50533	50133.6	50133.6	50133.6	50133.6	49341.2	48189.8	47909.2	47909.2	47715.7	47715.7	47532.7	46403.4	45827.5	44763.6
fC R13	low control	f_low	red	GFP	2525	65227.8	65227.8	65227.8	63963.5	62512	60589.3	59316.1	58055.4	56807.5	54918.8	52515	50164.9	47897.2	45660.1	43593.6	41759.6	39683.6	37997.6	36461	34755.3	33246	31585.2	29151.2	27432.1	25990	25081.2	24446.3	23804.2	23063.9	22339.7	21631.5	20939.3	20498.4	19832.4	19418.4	18778.2	18153.6	17800.6	17694.4	17595.4	17143	16159.2	15970	15923.5
fC R14	low control	f_low	red	GFP	6250	65634.5	65080.1	62684.1	60660.4	58321.8	56471.7	54991.5	53869.3	52665.7	51669.4	50880.5	49710.8	48949.9	48949.9	48174.7	47222.6	45515.8	45070.9	44074.4	43108.9	43108.9	43108.9	43108.9	42741.3	41874	41415.8	40427.6	39493.6	39066	39066	39066	39066	38181.2	37559.6	37559.6	37559.6	37071.3	36362.4	36015.3	36015.3	36015.3	35665.9	34225.5	32998.7
fC R15	low control	f_low	yellow	GFP	46425	87538.9	87538.9	87538.9	87538.9	87171	87171	87171	87171	87171	87171	87171	87171	86328.8	86328.8	86328.8	86328.8	85966.1	84491.7	83026.9	80463.3	80280.2	79946.5	79087	77659.3	76514.4	74937.9	72089.6	72089.6	71902	71604.1	71604.1	71604.1	71604.1	71604.1	71604.1	71555	71555	71518.2	71518.2	71518.2	71518.2	71518.2	71518.2	71518.2
fC R16	low control	f_low	purple	GFP	27600	263903	263570	262837	260557	256526	251243	245417	240488	235804	231073	224446	217687	213830	207866	202435	197505	193051	189509	187651	185891	184696	182852	180344	178441	175295	172291	167553	164461	161120	156467	154080	150123	146622	143143	139571	137177	135406	133195	132880	132861	131912	130215	129072	128659
fC R17	low control	f_low	yellow	GFP	48500	153636	152462	150699	148941	147189	146543	145786	144043	142306	141423	141423	141423	139898	138174	137917	137370	136184	134473	132858	132858	132858	131799	130103	128414	126730	125053	123872	122206	120547	119147	118567	117908	117908	117908	117908	117125	115756	114123	112498	111078	111078	111045	110675	110675
[truncated: 136 more columns]
