# Supplementary material for: Dynamic pathogen detection and social feedback shape collective hygiene in ants
Source: Nat Commun. 2023 Jun 3;14:3232. doi: 10.1038/s41467-023-38947-y (PMC10239465; doi:10.1038/s41467-023-38947-y)
Supplement: Supplementary file 4 — Source Data [file 41467_2023_38947_MOESM4_ESM.zip › Casillas_Bodova_Source_Data/SupplFig5a.xlsx]

## Sheet: SF 5a
Replicate	Group_treatment	Pellet_number
FF R1	high high	7
FF R2	high high	8
FF R3	high high	6
FF R4	high high	9
FF R5	high high	5
FF R6	high high	5
FF R7	high high	11
FF R8	high high	9
FF R9	high high	5
FF R10	high high	8
FF R11	high high	5
FF R12	high high	5
FF R13	high high	6
FF R14	high high	5
FF R15	high high	7
FF R16	high high	4
FF R17	high high	7
Ff R1	high low	5
Ff R2	high low	3
Ff R3	high low	6
Ff R4	high low	9
Ff R5	high low	8
Ff R6	high low	5
Ff R7	high low	8
Ff R8	high low	6
Ff R9	high low	8
Ff R10	high low	5
Ff R11	high low	7
Ff R12	high low	6
Ff R13	high low	6
Ff R14	high low	4
Ff R15	high low	2
Ff R16	high low	6
FC R1	high control	3
FC R2	high control	7
FC R3	high control	1
FC R4	high control	3
FC R5	high control	0
FC R6	high control	6
FC R7	high control	6
FC R8	high control	5
FC R9	high control	4
FC R10	high control	6
FC R11	high control	7
FC R12	high control	5
FC R13	high control	2
FC R14	high control	3
FC R15	high control	7
FC R16	high control	4
ff R1	low low	7
ff R2	low low	3
ff R3	low low	6
ff R4	low low	5
ff R5	low low	5
ff R6	low low	3
ff R7	low low	7
ff R8	low low	3
ff R9	low low	5
ff R10	low low	4
ff R11	low low	7
ff R12	low low	7
ff R13	low low	2
ff R14	low low	4
ff R15	low low	5
ff R16	low low	5
fC R1	low control	2
fC R2	low control	3
fC R3	low control	4
fC R4	low control	5
fC R5	low control	4
fC R6	low control	1
fC R7	low control	3
fC R8	low control	2
fC R9	low control	0
fC R10	low control	1
fC R11	low control	3
fC R12	low control	2
fC R13	low control	0
fC R14	low control	2
fC R15	low control	2
fC R16	low control	5
fC R17	low control	0
