# Supplementary material for: Dynamic pathogen detection and social feedback shape collective hygiene in ants
Source: Nat Commun. 2023 Jun 3;14:3232. doi: 10.1038/s41467-023-38947-y (PMC10239465; doi:10.1038/s41467-023-38947-y)
Supplement: Supplementary file 4 — Source Data [file 41467_2023_38947_MOESM4_ESM.zip › Casillas_Bodova_Source_Data/SupplFig4.xlsx]

## Sheet: SF 4
Replicate	Group_treatment	Color_P_nestmate	Ind_treatment_R	Color_R	Spore_label_R	Sporenumber_remaining_R	Sporenumber_acquired_P	Groom_w1	Groom_w2	Groom_w3	Groom_w4	Groom_w5	Groom_w6	Groom_w7	Groom_w8	Groom_w9	Groom_w10	Groom_w11	Groom_w12	Groom_w13	Groom_w14	Groom_w15	Groom_w16	Groom_w17	Groom_w18	Groom_w19	Groom_w20	Groom_w21	Groom_w22	Groom_w23	Groom_w24	Groom_w25	Groom_w26	Groom_w27	Groom_w28	Groom_w29	Groom_w30	Groom_w31	Groom_w32	Groom_w33	Groom_w34	Groom_w35	Groom_w36	Groom_w37	Groom_w38	Groom_w39	Groom_w40	Groom_w41	Groom_w42
FF R1	high high	blue	F_high	green	GFP	64500	10725	0	395	450	393	270	403	450	450	450	268	450	450	180	450	450	50	0	0	0	261	330	0	0	0	0	0	0	0	0	0	0	0	0	0	0	0	0	0	0	0	0	0
FF R1	high high	blue	F_high	purple	RFP	14925	1125	0	0	0	0	0	0	0	0	0	0	0	0	0	0	0	0	103	174	0	0	5	450	305	0	0	186	402	200	450	169	0	219	381	74	417	372	0	128	450	450	22	0
FF R1	high high	orange	F_high	green	GFP	64500	2975	7	228	0	0	0	0	0	0	0	0	0	0	0	0	0	0	0	0	323	424	305	0	0	0	0	0	0	0	0	0	0	0	0	0	0	0	0	0	0	0	0	0
FF R1	high high	orange	F_high	purple	RFP	14925	0	0	0	0	0	0	0	0	0	0	0	0	0	0	0	0	0	0	0	0	0	0	0	0	0	0	0	0	0	0	0	0	0	0	0	0	0	0	0	0	0	0	0
FF R1	high high	red	F_high	green	GFP	64500	600	0	0	0	0	0	0	0	0	0	0	0	0	0	0	0	0	0	0	0	0	0	0	0	0	0	0	0	0	0	178	450	229	133	39	0	0	0	0	0	0	0	0
FF R1	high high	red	F_high	purple	RFP	14925	2300	0	413	450	450	450	450	450	450	450	443	72	450	281	450	349	429	412	299	450	450	450	450	450	372	0	0	0	70	292	81	0	0	52	0	10	188	197	450	87	386	450	433
FF R1	high high	yellow	F_high	green	GFP	64500	5375	0	0	161	375	0	0	0	0	0	0	0	0	0	0	0	0	0	0	0	0	0	0	0	224	109	0	0	0	348	450	450	214	0	0	0	0	0	214	322	74	0	0
FF R1	high high	yellow	F_high	purple	RFP	14925	600	0	0	0	0	0	0	0	0	0	0	0	0	0	0	149	395	450	434	136	95	269	237	0	0	0	0	0	0	0	0	0	0	0	0	0	0	0	0	0	0	0	0
FF R2	high high	blue	F_high	orange	GFP	29450	5675	0	0	0	0	0	0	0	0	0	0	0	0	0	0	0	0	0	0	0	0	0	0	0	0	443	297	0	0	0	0	103	0	0	0	0	0	0	0	0	0	0	0
FF R2	high high	blue	F_high	purple	RFP	21475	8275	61	450	450	450	450	450	353	450	450	152	146	450	346	450	450	396	258	450	396	104	0	0	380	107	0	0	440	137	0	0	208	450	450	450	450	314	267	414	450	370	61	308
FF R2	high high	green	F_high	orange	GFP	29450	0	0	0	0	0	0	0	0	0	0	0	0	0	0	0	0	444	450	450	450	129	0	0	0	0	0	0	147	450	225	0	0	0	0	0	0	0	0	0	0	0	0	0
FF R2	high high	green	F_high	purple	RFP	21475	0	0	0	0	42	0	245	450	450	55	402	175	57	0	0	0	0	0	0	0	0	0	0	0	0	0	0	0	0	0	0	170	450	266	0	0	149	52	0	0	0	0	0
FF R2	high high	red	F_high	orange	GFP	29450	450	360	410	394	275	0	175	396	159	450	450	450	450	3	58	0	0	0	0	0	0	0	0	0	0	0	0	73	231	22	0	0	0	0	0	0	0	275	0	65	0	0	0
FF R2	high high	red	F_high	purple	RFP	21475	1000	0	0	0	0	0	0	0	0	0	0	0	0	0	0	0	0	0	42	166	0	0	0	0	0	0	0	0	0	0	0	0	0	0	0	0	0	0	0	0	0	0	0
FF R2	high high	yellow	F_high	orange	GFP	29450	2725	0	0	0	0	0	167	450	423	0	0	0	0	0	304	450	352	276	0	0	0	0	0	0	0	0	0	0	0	0	0	0	0	0	0	0	148	450	450	450	93	0	0
FF R2	high high	yellow	F_high	purple	RFP	21475	300	345	450	327	211	450	55	0	0	126	450	450	195	65	0	0	0	0	0	0	0	376	394	283	88	124	99	0	0	0	0	0	0	0	0	0	0	0	0	0	0	0	0
FF R3	high high	green	F_high	yellow	GFP	24950	4225	0	0	0	0	0	0	0	0	0	0	0	0	0	0	0	0	0	0	0	0	0	0	0	0	0	0	0	0	0	0	0	0	0	0	0	0	0	0	0	0	0	0
FF R3	high high	green	F_high	blue	RFP	19950	9075	0	0	0	0	0	0	194	450	450	450	450	450	450	450	450	450	450	450	450	450	450	450	450	416	304	450	450	450	450	450	450	450	450	450	450	450	450	406	399	450	450	450
FF R3	high high	orange	F_high	yellow	GFP	24950	0	0	0	0	0	0	0	0	0	0	0	0	0	0	0	0	0	0	0	0	0	0	0	0	0	0	0	0	0	0	0	0	404	450	319	0	0	0	0	0	0	0	450
FF R3	high high	orange	F_high	blue	RFP	19950	725	0	0	0	0	0	0	0	0	0	0	0	0	0	0	0	0	0	0	0	0	0	0	0	0	0	0	0	264	450	450	137	0	0	0	183	324	0	144	0	0	0	0
FF R3	high high	purple	F_high	yellow	GFP	24950	0	0	0	0	0	0	0	0	0	0	0	0	0	0	0	0	0	0	0	0	0	0	0	0	0	0	0	0	0	0	0	0	0	0	0	0	0	0	0	0	0	0	0
FF R3	high high	purple	F_high	blue	RFP	19950	175	0	0	0	0	0	0	0	0	0	0	0	0	0	0	0	0	0	0	0	0	0	0	0	0	0	0	0	0	0	0	0	0	0	0	0	0	0	0	0	0	0	0
FF R3	high high	red	F_high	yellow	GFP	24950	1875	0	0	0	0	0	25	450	450	450	450	450	377	427	450	450	450	450	442	450	450	450	450	147	450	450	450	450	450	450	450	450	91	0	0	217	319	277	449	255	0	0	40
FF R3	high high	red	F_high	blue	RFP	19950	2300	0	0	23	0	0	0	0	0	0	0	0	0	0	0	0	0	0	0	0	0	0	0	0	0	0	0	0	0	0	0	0	0	0	156	149	0	0	0	0	0	0	0
FF R4	high high	blue	F_high	yellow	GFP	27500	0	0	0	0	0	0	0	0	0	0	0	0	0	0	0	0	0	0	406	330	207	0	0	0	0	0	0	0	0	0	0	0	0	0	261	217	450	274	0	0	0	0	0
FF R4	high high	blue	F_high	orange	RFP	10025	0	450	84	0	0	0	0	0	0	0	0	0	289	450	366	418	221	122	0	0	0	0	0	0	0	0	0	0	0	0	0	0	0	0	0	0	0	0	0	0	0	0	0
FF R4	high high	green	F_high	yellow	GFP	27500	0	0	0	0	0	0	0	0	0	0	0	0	0	0	0	0	0	0	0	0	0	0	0	0	0	0	0	0	0	0	0	0	0	0	0	0	0	0	0	0	0	0	0
FF R4	high high	green	F_high	orange	RFP	10025	1550	0	0	0	0	0	0	0	0	0	0	0	0	0	0	0	0	0	0	0	0	0	0	317	450	450	242	450	417	409	450	450	106	450	182	256	450	450	450	450	354	450	450
FF R4	high high	purple	F_high	yellow	GFP	27500	0	0	0	0	0	0	0	0	0	0	0	0	0	0	0	0	0	0	0	0	0	0	0	0	0	0	0	0	0	0	0	0	0	0	0	0	277	450	176	152	450	450	450
FF R4	high high	purple	F_high	orange	RFP	10025	400	0	271	194	4	400	450	450	450	450	450	369	450	450	442	0	342	450	450	450	450	450	385	300	359	406	450	450	450	450	394	450	450	26	0	0	0	0	0	0	0	0	0
FF R4	high high	red	F_high	yellow	GFP	27500	4000	0	0	0	0	0	0	0	0	0	0	0	0	0	230	450	450	450	450	282	450	176	450	450	450	450	204	381	450	450	237	97	272	0	0	0	0	0	0	0	0	0	0
FF R4	high high	red	F_high	orange	RFP	10025	500	0	0	0	0	0	0	0	0	0	0	0	0	0	0	0	0	0	0	0	0	0	0	0	0	0	0	0	0	0	0	0	0	0	0	0	0	0	0	0	0	0	0
FF R5	high high	orange	F_high	green	GFP	18250	1150	0	0	283	398	450	450	450	450	450	375	450	450	450	450	450	450	450	450	205	92	335	447	450	55	358	450	450	450	265	426	4	0	0	0	0	0	0	0	134	450	450	450
FF R5	high high	orange	F_high	blue	RFP	4050	2425	370	450	94	0	0	0	0	0	0	0	0	0	0	0	0	0	0	0	0	0	0	0	0	0	0	0	0	0	0	0	0	0	0	0	0	0	0	0	0	0	0	0
FF R5	high high	purple	F_high	green	GFP	18250	6025	127	450	183	10	0	0	0	0	0	0	0	0	0	0	0	0	0	0	0	0	0	0	0	0	0	0	0	0	0	0	0	0	0	0	0	0	0	0	0	0	0	0
FF R5	high high	purple	F_high	blue	RFP	4050	3150	0	0	0	0	184	287	0	0	0	0	0	0	0	0	0	0	0	0	0	0	0	0	0	0	184	450	305	0	0	0	0	0	0	0	0	0	0	0	0	0	0	0
FF R5	high high	red	F_high	green	GFP	18250	350	0	0	0	96	0	0	0	0	0	0	0	0	0	232	450	450	405	450	450	450	450	450	450	450	450	450	450	347	403	450	450	450	450	450	450	450	450	450	341	0	0	324
FF R5	high high	red	F_high	blue	RFP	4050	225	0	0	0	243	450	450	450	321	450	378	450	450	276	0	0	0	0	0	0	0	0	0	0	0	0	0	0	0	0	0	0	0	0	0	0	0	0	0	0	0	0	0
FF R5	high high	yellow	F_high	green	GFP	18250	1600	0	0	0	0	0	0	0	0	0	0	0	0	0	0	0	0	0	0	0	0	0	0	0	0	0	0	0	0	0	0	0	0	0	0	0	0	0	0	0	0	0	0
FF R5	high high	yellow	F_high	blue	RFP	4050	10500	145	450	386	353	389	279	0	0	0	0	0	0	0	0	0	0	0	0	0	0	0	0	0	0	0	0	367	450	450	450	450	450	450	336	0	0	0	0	0	0	0	0
FF R6	high high	green	F_high	yellow	GFP	41250	2350	0	0	0	0	0	0	0	0	0	0	0	0	0	0	0	6	181	0	0	0	0	0	0	0	0	0	0	0	0	0	0	0	0	0	0	0	0	0	0	0	0	0
FF R6	high high	green	F_high	blue	RFP	18175	1475	0	0	0	0	0	0	0	0	0	0	0	0	0	0	0	0	0	0	0	0	0	0	0	0	0	0	0	0	0	0	0	0	0	0	0	0	0	0	0	0	0	0
FF R6	high high	orange	F_high	yellow	GFP	41250	4450	435	450	162	193	162	234	210	0	0	0	0	0	0	0	0	0	0	0	0	0	0	0	0	0	0	0	0	0	0	0	0	0	0	51	0	0	0	412	450	351	0	0
FF R6	high high	orange	F_high	blue	RFP	18175	1575	0	0	248	221	220	0	168	450	405	254	450	307	44	450	407	128	0	0	0	0	0	0	0	0	0	0	0	0	0	0	0	0	0	0	0	0	0	0	0	0	383	450
FF R6	high high	purple	F_high	yellow	GFP	41250	325	0	0	0	0	0	0	0	0	0	0	0	0	0	0	0	0	0	0	0	393	450	450	391	224	0	0	44	0	0	0	0	0	53	13	450	62	0	0	0	291	0	0
FF R6	high high	purple	F_high	blue	RFP	18175	2475	0	0	0	0	359	450	271	0	0	0	0	407	450	450	450	450	315	326	0	0	0	0	0	0	0	355	241	29	416	450	450	450	49	0	0	0	443	450	364	0	0	0
FF R6	high high	red	F_high	yellow	GFP	41250	375	0	0	358	193	126	0	0	51	450	297	0	422	450	450	272	288	0	0	0	0	0	0	0	0	0	0	0	0	0	0	0	0	0	0	0	0	0	0	0	0	0	0
FF R6	high high	red	F_high	blue	RFP	18175	0	0	0	0	0	0	0	58	0	0	0	0	0	0	0	0	0	0	0	0	55	450	450	447	0	0	0	381	130	220	0	0	0	0	0	0	0	0	0	0	0	0	0
FF R7	high high	blue	F_high	yellow	GFP	63750	0	0	0	0	0	0	0	0	0	0	0	0	0	0	0	0	0	0	0	0	0	0	0	0	0	0	0	0	0	0	0	57	374	450	342	0	0	0	0	0	0	0	0
FF R7	high high	blue	F_high	green	RFP	59000	0	69	450	324	0	0	0	0	0	0	0	0	0	0	0	0	0	0	0	0	0	208	333	207	335	450	423	366	450	450	267	360	0	0	0	298	58	323	68	0	0	0	0
FF R7	high high	orange	F_high	yellow	GFP	63750	1675	0	184	64	0	0	0	0	0	0	0	0	192	450	294	450	412	136	0	0	0	0	0	0	0	0	0	0	0	0	0	79	450	15	0	370	450	450	47	0	230	430	0
FF R7	high high	orange	F_high	green	RFP	59000	900	450	99	0	0	421	450	351	419	450	450	450	14	0	0	0	0	53	205	0	0	0	0	0	304	450	64	372	450	450	450	242	0	0	0	0	0	0	0	219	0	0	24
FF R7	high high	purple	F_high	yellow	GFP	63750	0	0	0	0	0	0	0	0	330	450	450	450	450	188	218	74	0	0	0	0	203	377	0	0	0	332	450	174	306	277	371	450	450	450	232	0	0	0	0	176	414	450	324
FF R7	high high	purple	F_high	green	RFP	59000	0	0	0	0	165	450	450	390	0	0	0	0	0	47	187	0	177	362	450	450	101	0	0	392	287	0	0	0	0	0	0	0	0	0	0	0	0	0	0	0	0	0	0
FF R7	high high	red	F_high	yellow	GFP	63750	0	0	246	450	450	450	450	350	289	450	163	0	0	0	0	0	0	0	0	0	0	394	196	0	0	0	0	0	0	0	0	0	0	0	0	0	0	0	0	0	176	450	419
FF R7	high high	red	F_high	green	RFP	59000	0	0	0	0	0	0	0	0	0	0	0	211	341	450	450	450	450	389	450	450	336	0	0	390	450	352	417	73	0	85	0	0	0	0	308	0	0	0	247	450	101	0	0
FF R8	high high	blue	F_high	orange	GFP	60750	600	0	16	0	0	0	0	0	0	265	450	450	450	129	0	0	0	0	0	0	0	0	0	0	0	0	0	0	0	216	450	44	0	0	0	0	0	353	450	450	450	450	327
FF R8	high high	blue	F_high	red	RFP	8650	975	0	0	201	265	14	0	0	0	0	0	0	0	156	450	450	450	371	450	450	107	0	0	0	15	157	0	0	0	0	0	0	0	307	450	102	244	0	0	0	0	0	0
FF R8	high high	green	F_high	orange	GFP	60750	2900	0	0	0	0	0	0	0	193	450	284	159	450	102	285	450	450	175	0	0	0	0	267	0	0	0	0	0	0	0	0	0	0	0	0	0	0	0	0	0	180	450	450
FF R8	high high	green	F_high	red	RFP	8650	3125	335	258	450	239	0	348	450	111	0	0	0	0	0	0	0	0	0	0	87	0	0	0	0	0	0	0	0	0	115	334	0	0	0	0	0	0	0	0	0	0	0	0
FF R8	high high	purple	F_high	orange	GFP	60750	350	0	0	0	0	0	168	51	0	0	0	0	0	94	5	0	0	0	0	0	379	178	47	450	421	0	0	0	0	0	337	307	307	0	0	0	0	0	0	0	0	0	0
FF R8	high high	purple	F_high	red	RFP	8650	475	0	86	450	450	5	0	0	330	450	450	450	429	0	0	73	450	224	0	424	33	0	0	0	0	0	98	417	0	0	0	0	0	0	0	302	154	0	0	0	0	0	0
FF R8	high high	yellow	F_high	orange	GFP	60750	4800	0	381	265	450	450	419	0	0	0	0	0	0	0	0	0	0	0	0	0	0	0	0	0	0	0	0	0	0	0	0	12	450	324	0	0	0	0	0	0	0	0	0
FF R8	high high	yellow	F_high	red	RFP	8650	11050	0	0	0	0	0	0	0	30	450	450	450	450	450	450	353	0	0	0	0	0	0	0	0	0	0	0	0	0	373	450	179	0	0	0	0	0	70	0	0	0	0	0
FF R9	high high	blue	F_high	yellow	GFP	51325	0	0	0	0	0	0	0	0	0	0	0	0	0	0	0	0	0	0	0	0	0	0	0	0	0	0	0	0	0	0	0	29	0	27	76	0	0	0	0	0	0	0	0
FF R9	high high	blue	F_high	purple	RFP	40000	0	0	0	0	159	344	285	232	0	0	0	105	450	450	450	205	20	450	450	450	450	276	450	450	288	450	450	450	450	58	0	0	0	54	0	222	450	450	450	450	450	450	344
FF R9	high high	green	F_high	yellow	GFP	51325	0	0	0	0	0	0	0	0	0	0	0	0	0	0	0	0	0	0	0	0	0	0	0	0	0	0	0	0	0	0	0	0	0	0	0	0	0	0	0	0	0	0	0
FF R9	high high	green	F_high	purple	RFP	40000	4050	0	0	0	0	0	0	0	0	0	0	0	0	0	0	0	0	0	0	0	0	0	0	0	0	0	0	0	0	0	0	0	0	0	0	0	0	0	0	0	0	0	0
FF R9	high high	orange	F_high	yellow	GFP	51325	0	0	0	0	0	0	0	0	0	0	0	0	0	0	0	0	0	0	0	0	0	0	0	0	0	0	0	0	0	0	0	0	0	0	0	0	0	0	0	0	0	0	0
FF R9	high high	orange	F_high	purple	RFP	40000	7050	0	0	0	0	0	0	0	0	0	0	0	0	0	0	0	0	0	0	0	0	0	0	0	0	0	0	0	0	0	191	450	51	113	160	342	387	359	28	0	0	0	0
FF R9	high high	red	F_high	yellow	GFP	51325	5775	0	0	0	0	0	0	0	0	0	0	0	0	0	0	0	0	0	0	0	0	0	0	0	0	0	0	0	0	0	0	0	0	0	0	0	370	450	450	357	0	0	0
FF R9	high high	red	F_high	purple	RFP	40000	7250	0	0	0	316	228	245	373	373	422	450	412	450	163	88	345	0	253	190	311	450	450	450	450	450	319	450	450	450	253	125	450	450	450	370	0	0	0	0	0	56	450	290
FF R10	high high	orange	F_high	green	GFP	30750	2175	441	450	371	450	450	450	236	374	66	0	0	0	0	0	0	50	450	314	450	338	0	0	0	0	0	0	0	268	63	431	404	450	450	4	0	0	0	0	0	0	0	0
FF R10	high high	orange	F_high	blue	RFP	5725	600	0	0	0	0	0	0	0	0	0	382	335	450	310	0	244	285	0	0	0	0	315	375	428	450	388	450	450	1	17	0	0	0	0	0	0	0	137	450	450	351	258	401
FF R10	high high	purple	F_high	green	GFP	30750	17575	0	0	0	0	0	0	247	450	450	450	348	321	395	198	0	0	0	0	0	0	87	447	450	281	220	31	0	0	0	0	0	0	0	0	0	0	0	24	450	356	316	156
FF R10	high high	purple	F_high	blue	RFP	5725	14850	0	0	238	450	450	450	48	0	0	0	0	0	0	242	387	211	450	450	307	314	0	0	0	150	36	0	0	43	76	0	0	0	0	0	282	443	0	0	0	0	0	0
FF R10	high high	red	F_high	green	GFP	30750	0	255	450	407	379	221	170	129	0	0	0	0	225	164	136	74	49	0	0	0	0	0	0	0	0	0	0	0	0	0	0	0	0	0	0	0	0	0	0	0	0	0	0
FF R10	high high	red	F_high	blue	RFP	5725	500	0	0	0	0	149	0	53	361	330	241	0	0	0	249	226	0	0	0	0	0	0	0	0	0	0	0	0	0	0	0	0	0	0	0	0	0	0	0	0	0	0	0
FF R10	high high	yellow	F_high	green	GFP	30750	650	0	0	0	0	0	0	0	0	295	450	450	450	450	450	340	324	450	409	368	450	450	296	450	450	450	424	0	97	450	450	391	323	445	450	450	113	0	0	0	0	83	450
FF R10	high high	yellow	F_high	blue	RFP	5725	0	0	0	0	0	0	0	0	0	0	0	0	0	0	0	0	0	0	0	0	0	0	0	0	0	0	0	0	0	0	0	0	0	0	0	0	0	0	250	450	450	177	0
FF R11	high high	orange	F_high	green	GFP	11600	500	0	0	0	0	0	0	0	0	0	0	0	0	0	0	0	0	0	0	0	0	0	0	0	0	0	0	0	0	0	0	0	0	0	0	0	0	0	0	0	0	0	0
FF R11	high high	orange	F_high	blue	RFP	35000	0	0	0	0	0	0	0	0	0	0	0	0	0	0	0	0	0	0	0	0	0	0	0	0	0	0	0	0	0	0	0	0	0	0	0	0	0	0	0	0	0	0	0
FF R11	high high	purple	F_high	green	GFP	11600	10250	0	0	0	0	0	0	0	0	0	0	0	0	0	0	0	0	0	0	0	0	0	0	0	0	0	0	0	0	0	0	0	0	0	0	0	0	0	0	0	0	0	0
FF R11	high high	purple	F_high	blue	RFP	35000	4875	0	0	0	0	0	0	0	0	0	0	0	0	0	0	0	0	0	0	0	0	0	0	0	0	0	0	0	0	0	0	0	0	0	0	0	0	0	0	0	0	0	0
FF R11	high high	red	F_high	green	GFP	11600	500	0	105	28	174	450	197	0	0	0	0	0	0	0	0	0	0	0	333	450	450	450	193	0	0	0	0	0	0	0	0	0	0	0	0	0	0	0	0	0	0	0	0
FF R11	high high	red	F_high	blue	RFP	35000	0	0	0	71	0	0	0	0	31	450	450	450	450	300	445	450	156	0	0	0	0	0	0	0	0	0	162	45	0	0	0	0	0	0	0	0	0	0	0	0	0	0	0
FF R11	high high	yellow	F_high	green	GFP	11600	0	0	0	0	0	0	0	394	450	450	450	450	303	0	0	0	0	0	0	0	0	0	390	450	195	0	0	0	0	0	0	0	0	0	326	424	0	0	0	335	450	256	361
FF R11	high high	yellow	F_high	blue	RFP	35000	0	423	450	450	450	450	321	0	0	0	0	0	22	450	450	450	333	58	450	450	450	450	14	0	0	0	0	0	0	197	450	450	450	450	27	0	368	450	322	0	0	0	0
FF R12	high high	blue	F_high	red	GFP	28700	0	0	0	0	0	0	0	387	450	450	124	0	212	450	64	0	0	0	0	0	0	0	0	0	0	0	0	0	0	0	0	0	0	0	0	0	0	0	0	0	0	0	0
FF R12	high high	blue	F_high	orange	RFP	27900	0	0	0	0	0	0	0	0	0	0	0	0	0	0	0	0	0	0	0	0	0	0	0	0	0	0	0	0	0	198	450	101	0	0	0	0	0	0	0	0	0	0	0
FF R12	high high	green	F_high	red	GFP	28700	2625	0	0	0	0	0	0	0	0	0	0	0	0	0	0	0	0	0	0	0	0	0	0	0	0	0	0	0	0	0	0	0	0	0	0	0	0	0	0	0	0	0	0
FF R12	high high	green	F_high	orange	RFP	27900	2225	0	0	0	0	0	0	0	0	0	0	0	0	0	0	0	0	0	0	0	0	0	0	0	0	0	0	0	0	0	0	0	0	0	0	0	0	0	0	0	0	0	0
FF R12	high high	purple	F_high	red	GFP	28700	1825	0	0	0	0	0	0	0	0	0	0	0	0	0	0	0	0	0	0	0	0	0	22	450	237	106	450	358	450	219	0	0	0	0	0	0	0	0	0	0	0	0	0
FF R12	high high	purple	F_high	orange	RFP	27900	8350	0	0	102	450	450	450	450	450	450	450	450	450	308	450	450	367	340	450	450	367	426	251	0	0	0	0	0	0	0	0	0	314	197	450	450	450	450	376	341	450	450	224
FF R12	high high	yellow	F_high	red	GFP	28700	325	0	0	0	0	0	0	0	0	0	0	0	0	0	0	0	0	0	326	450	450	450	450	166	0	0	0	0	0	0	0	0	0	0	0	115	450	239	94	132	401	0	0
FF R12	high high	yellow	F_high	orange	RFP	27900	0	0	0	0	0	0	0	0	0	0	0	0	0	0	0	0	0	0	0	0	0	0	0	115	450	350	302	450	450	450	54	0	0	0	0	0	0	0	0	0	0	0	0
FF R13	high high	green	F_high	blue	GFP	10150	0	0	0	0	0	0	0	440	339	0	0	0	0	0	0	0	0	0	0	0	142	243	222	450	388	450	450	66	0	0	0	0	0	0	0	0	287	450	450	450	450	277	285
FF R13	high high	green	F_high	yellow	RFP	32325	225	0	0	0	0	0	0	0	78	450	345	296	439	338	450	386	0	396	450	276	0	0	0	0	0	0	0	0	310	239	259	450	450	279	450	286	0	0	0	0	0	0	0
FF R13	high high	orange	F_high	blue	GFP	10150	1000	0	0	0	34	376	0	0	0	0	0	219	104	0	0	0	0	0	0	0	0	0	0	0	0	0	0	0	0	0	0	0	0	0	0	0	0	0	323	450	18	0	0
FF R13	high high	orange	F_high	yellow	RFP	32325	675	380	450	213	0	49	344	450	60	0	0	0	0	0	0	0	0	0	0	0	0	0	0	23	450	315	0	0	2	450	272	0	0	0	0	0	0	0	0	0	0	0	0
FF R13	high high	purple	F_high	blue	GFP	10150	0	0	0	0	0	0	0	0	0	425	443	139	0	0	0	0	0	285	450	450	240	0	0	0	0	0	0	0	0	133	319	0	0	0	0	0	0	0	0	0	0	0	0
FF R13	high high	purple	F_high	yellow	RFP	32325	350	0	366	450	399	403	334	255	0	0	0	0	0	0	54	358	59	0	0	0	0	302	402	0	0	0	0	0	108	138	0	0	0	0	0	0	0	0	0	0	0	0	0
FF R13	high high	red	F_high	blue	GFP	10150	225	334	450	450	450	450	450	450	450	450	343	0	0	0	0	0	16	450	450	450	426	423	36	0	0	389	0	0	0	0	0	0	0	0	0	0	0	0	0	0	0	0	0
FF R13	high high	red	F_high	yellow	RFP	32325	1325	0	0	0	0	0	0	0	0	0	0	0	399	450	450	382	0	0	0	0	0	0	0	0	0	0	435	450	450	450	285	450	450	168	450	299	102	450	450	450	336	450	450
FF R14	high high	blue	F_high	purple	GFP	23625	350	0	0	0	0	0	0	0	0	0	0	0	0	0	0	0	0	0	0	0	0	0	0	0	0	0	0	0	0	0	0	0	0	0	0	0	0	0	0	0	0	0	0
FF R14	high high	blue	F_high	yellow	RFP	47250	750	0	0	0	0	0	0	0	0	0	0	0	0	0	0	0	0	0	0	0	0	0	0	302	285	0	0	0	0	0	0	0	0	0	0	0	0	0	0	0	0	0	0
FF R14	high high	green	F_high	purple	GFP	23625	0	0	0	0	0	0	0	0	0	0	0	0	0	0	0	0	0	0	0	0	0	0	0	0	0	0	0	0	0	0	0	0	0	0	0	0	0	0	0	0	0	0	0
FF R14	high high	green	F_high	yellow	RFP	47250	0	0	0	0	0	0	0	0	0	0	0	0	0	0	0	0	0	0	0	0	0	0	0	0	0	0	0	0	0	0	0	0	0	0	0	0	0	0	0	0	0	0	0
FF R14	high high	orange	F_high	purple	GFP	23625	7725	0	0	0	0	0	0	308	161	0	0	0	0	0	0	0	448	450	450	450	348	275	408	409	365	68	208	450	432	255	414	450	311	378	380	323	333	450	313	0	0	0	0
FF R14	high high	orange	F_high	yellow	RFP	47250	250	0	0	246	450	365	303	0	0	150	334	0	40	450	450	186	0	0	0	0	0	118	38	0	0	0	0	0	0	0	0	0	0	0	0	0	0	0	85	383	315	263	337
FF R14	high high	red	F_high	purple	GFP	23625	0	0	0	0	0	0	0	0	0	0	0	0	0	0	0	0	0	0	0	0	0	0	0	0	0	0	0	0	0	0	0	0	0	0	0	0	0	0	0	0	0	0	0
FF R14	high high	red	F_high	yellow	RFP	47250	0	0	0	0	0	0	0	0	0	0	0	0	0	0	0	0	0	0	0	0	0	0	0	0	0	0	0	0	0	0	0	0	0	0	0	0	0	0	0	0	0	0	0
FF R15	high high	blue	F_high	red	GFP	167400	0	0	0	0	0	0	0	0	0	0	0	0	0	0	0	0	0	0	0	0	0	0	0	0	0	0	0	0	0	0	0	0	0	0	0	0	0	0	0	0	0	0	0
FF R15	high high	blue	F_high	orange	RFP	35250	0	0	0	0	0	0	0	0	0	0	0	0	0	0	357	406	450	450	340	450	388	0	0	0	0	0	395	450	358	450	58	0	124	438	349	0	0	0	0	0	0	418	450
FF R15	high high	green	F_high	red	GFP	167400	250	0	158	93	0	0	0	0	0	0	0	0	0	0	0	0	0	0	0	0	0	91	243	0	0	89	450	99	0	13	450	300	23	276	218	0	384	138	0	0	0	0	0
FF R15	high high	green	F_high	orange	RFP	35250	300	0	0	0	248	450	450	450	192	0	0	0	0	0	0	0	47	450	450	450	172	0	0	0	0	0	0	0	0	0	0	0	201	140	0	0	0	0	0	0	292	428	0
FF R15	high high	purple	F_high	red	GFP	167400	4275	0	0	0	0	0	0	0	0	0	0	0	0	0	0	0	0	0	0	0	0	0	0	0	0	108	450	146	0	0	0	0	0	0	0	0	0	0	0	0	0	83	0
FF R15	high high	purple	F_high	orange	RFP	35250	13225	370	278	450	28	0	0	0	0	0	0	0	0	0	0	0	0	0	0	0	0	0	0	0	0	0	0	0	323	450	450	336	42	306	417	167	0	0	0	0	0	0	0
FF R15	high high	yellow	F_high	red	GFP	167400	325	0	0	0	0	0	0	0	0	0	0	0	0	0	0	0	0	0	0	0	0	0	0	0	0	0	0	0	0	0	0	0	0	0	0	0	0	0	0	0	0	0	0
FF R15	high high	yellow	F_high	orange	RFP	35250	0	0	0	0	0	0	0	0	0	0	0	0	0	0	0	0	0	0	0	0	0	0	0	0	0	0	0	0	0	0	0	0	0	0	0	0	0	0	0	0	0	0	0
FF R16	high high	blue	F_high	orange	GFP	20625	0	0	0	0	0	0	0	0	0	0	0	0	0	0	0	0	0	0	0	0	0	0	0	0	0	0	0	0	0	0	0	0	0	0	0	0	0	0	0	0	0	0	303
FF R16	high high	blue	F_high	purple	RFP	21800	0	0	0	0	0	0	0	0	0	0	0	0	0	0	0	0	0	0	0	0	0	0	0	0	0	0	0	0	0	0	0	0	0	0	0	0	0	0	0	0	0	0	0
FF R16	high high	green	F_high	orange	GFP	20625	2675	0	0	0	0	0	0	0	0	0	0	0	0	0	0	0	0	0	0	0	0	0	0	0	0	0	0	0	0	0	0	0	0	0	0	0	0	0	0	0	0	0	0
FF R16	high high	green	F_high	purple	RFP	21800	0	0	0	0	0	0	0	0	0	0	0	0	0	0	0	0	0	0	0	0	0	0	0	0	0	0	0	0	0	0	0	0	0	0	0	0	0	0	0	0	0	0	0
FF R16	high high	red	F_high	orange	GFP	20625	6425	0	0	0	0	0	0	0	0	0	0	0	0	0	0	286	450	249	394	385	426	0	0	0	0	0	272	450	450	450	450	450	450	32	386	450	450	207	450	450	450	290	0
FF R16	high high	red	F_high	purple	RFP	21800	9450	91	439	450	450	354	450	450	275	450	450	450	450	450	301	156	0	0	0	0	0	0	0	0	0	0	0	0	0	0	0	0	0	0	0	0	0	0	0	0	0	0	0
FF R16	high high	yellow	F_high	orange	GFP	20625	0	0	0	0	0	0	0	0	0	0	0	0	0	0	0	0	0	0	0	0	0	0	0	0	0	0	0	0	0	0	0	0	0	0	0	0	0	0	0	0	0	0	0
FF R16	high high	yellow	F_high	purple	RFP	21800	0	0	0	0	0	0	0	0	0	0	0	0	0	0	0	0	0	0	0	0	0	0	0	0	0	0	0	0	0	0	0	0	0	0	0	0	0	0	0	0	0	0	0
FF R17	high high	blue	F_high	purple	GFP	19400	825	0	0	53	23	0	0	0	0	0	0	0	228	428	450	450	450	249	159	450	450	378	384	450	294	450	322	364	450	450	5	0	0	0	380	450	450	450	450	223	389	450	35
FF R17	high high	blue	F_high	orange	RFP	59500	1575	0	0	0	0	0	0	0	117	450	450	407	0	0	0	0	0	0	0	0	0	0	0	0	0	0	0	0	0	0	0	290	450	180	0	0	0	0	0	0	0	0	0
FF R17	high high	green	F_high	purple	GFP	19400	0	0	0	0	0	0	0	294	450	425	226	0	202	297	0	0	128	388	0	0	0	0	0	0	0	0	0	0	0	0	0	0	0	0	0	0	0	0	0	0	0	0	0
FF R17	high high	green	F_high	orange	RFP	59500	200	0	0	0	0	175	64	0	0	0	16	450	46	0	276	0	0	0	0	0	133	0	0	0	0	0	0	0	210	262	0	229	28	0	254	450	450	450	450	422	60	450	421
FF R17	high high	red	F_high	purple	GFP	19400	0	0	0	124	450	450	450	450	437	134	0	0	0	0	0	0	0	0	0	0	0	0	0	0	0	0	0	0	0	0	0	0	0	0	0	0	0	0	0	0	0	0	0
FF R17	high high	red	F_high	orange	RFP	59500	3375	0	0	0	0	0	0	0	0	0	136	450	450	450	378	450	203	94	450	450	450	450	450	450	450	355	428	450	392	424	356	450	109	0	390	450	224	450	281	450	347	450	336
FF R17	high high	yellow	F_high	purple	GFP	19400	3900	0	0	0	0	0	0	0	0	0	0	0	0	0	0	0	0	0	0	0	0	0	0	0	0	0	0	0	0	0	0	0	0	0	0	0	0	0	0	0	0	0	0
FF R17	high high	yellow	F_high	orange	RFP	59500	11350	0	0	0	0	0	0	0	0	0	0	0	0	0	0	0	0	0	0	0	0	0	0	0	0	0	0	0	0	0	0	0	0	0	0	0	0	0	0	0	0	0	0
Ff R1	high low	blue	F_high	purple	GFP	15200	325	0	0	0	0	0	0	0	0	0	84	450	312	315	86	0	0	0	0	0	0	0	0	24	450	450	450	450	450	390	450	450	450	449	0	309	450	450	450	100	0	48	84
Ff R1	high low	blue	f_low	orange	RFP	6850	700	0	0	0	216	450	21	0	230	0	0	0	0	0	0	0	0	0	0	0	0	0	0	0	0	0	0	0	0	0	0	0	0	0	0	0	0	0	0	0	0	0	0
Ff R1	high low	green	F_high	purple	GFP	15200	0	0	0	0	0	0	0	0	0	0	333	450	434	398	450	348	450	331	0	71	383	450	450	450	450	365	450	268	25	0	0	0	0	0	0	0	0	0	0	0	0	0	0
Ff R1	high low	green	f_low	orange	RFP	6850	0	0	445	441	36	450	450	450	450	450	81	0	0	0	0	0	0	0	0	0	0	0	0	0	0	0	0	0	0	0	95	450	303	364	393	450	450	450	450	326	450	450	450
Ff R1	high low	red	F_high	purple	GFP	15200	1225	0	0	0	0	277	19	0	59	450	0	0	195	74	0	197	255	0	360	450	271	0	0	0	0	0	0	0	0	0	0	0	0	0	0	0	0	0	0	0	0	0	0
Ff R1	high low	red	f_low	orange	RFP	6850	275	107	450	450	8	0	0	89	28	0	0	0	0	0	313	226	0	0	0	0	0	0	5	281	0	0	0	216	450	450	5	0	0	263	450	450	245	0	0	0	0	0	0
Ff R1	high low	yellow	F_high	purple	GFP	15200	300	0	0	0	0	0	0	0	0	0	0	233	450	450	365	450	450	450	450	368	73	0	0	0	0	0	0	0	0	0	0	148	450	422	0	0	0	0	0	14	450	450	384
Ff R1	high low	yellow	f_low	orange	RFP	6850	0	0	0	298	218	450	450	450	450	381	450	88	0	0	0	0	0	0	0	0	0	338	260	45	0	0	0	34	450	450	443	0	0	0	0	0	32	450	195	0	0	0	0
Ff R2	high low	green	F_high	blue	GFP	4350	0	0	0	0	0	0	0	0	0	0	0	0	0	0	0	0	0	0	0	0	0	0	0	0	0	0	0	0	0	0	0	0	0	0	0	0	0	0	0	0	0	0	0
Ff R2	high low	green	f_low	red	RFP	2050	0	0	0	0	0	0	0	0	0	0	0	0	0	0	0	0	0	0	0	0	0	0	0	0	0	0	0	0	0	0	0	0	0	0	0	0	0	0	0	0	0	0	0
Ff R2	high low	orange	F_high	blue	GFP	4350	400	104	450	450	450	450	450	258	381	450	450	450	181	178	118	450	450	450	450	450	37	0	0	0	0	0	316	358	363	450	450	450	344	0	0	0	0	0	0	0	0	0	0
Ff R2	high low	orange	f_low	red	RFP	2050	275	0	0	0	0	0	0	0	0	0	0	0	0	119	295	0	0	0	0	0	0	213	450	450	263	0	0	0	0	0	0	0	0	0	0	0	131	450	450	450	450	450	373
Ff R2	high low	purple	F_high	blue	GFP	4350	2475	0	0	0	0	0	0	0	0	0	0	0	0	0	13	94	0	0	0	0	0	0	0	0	0	0	0	0	0	0	0	0	0	42	450	450	450	450	166	0	0	0	0
Ff R2	high low	purple	f_low	red	RFP	2050	325	0	0	0	0	0	0	0	0	0	0	0	0	0	0	0	0	0	0	0	0	0	0	0	0	0	0	0	0	0	0	0	0	0	0	0	0	0	0	0	428	450	450
Ff R2	high low	yellow	F_high	blue	GFP	4350	0	0	0	0	0	0	0	0	0	0	0	0	0	0	0	0	0	0	0	0	0	0	0	0	347	450	450	351	0	437	450	450	450	450	450	450	450	450	450	317	450	22	0
Ff R2	high low	yellow	f_low	red	RFP	2050	425	0	0	0	0	0	0	237	450	450	450	450	450	450	450	450	419	241	450	450	450	450	450	382	0	0	0	0	0	0	0	0	0	0	0	0	0	0	0	0	0	0	0
Ff R3	high low	blue	f_low	orange	GFP	9400	2950	0	0	0	0	0	0	432	450	450	357	450	348	450	450	450	450	344	176	52	0	0	0	363	450	450	450	16	0	0	0	0	0	0	0	0	0	0	0	0	0	0	0
Ff R3	high low	blue	F_high	red	RFP	70750	9125	0	0	0	0	0	0	0	0	0	0	0	0	0	0	0	0	0	0	0	0	0	0	0	0	0	0	229	450	450	450	223	0	68	450	348	450	450	450	450	450	311	450
Ff R3	high low	green	f_low	orange	GFP	9400	225	0	0	0	358	450	450	256	450	61	0	0	0	0	0	0	0	0	0	0	0	0	0	0	35	450	450	450	450	450	450	450	258	0	0	0	0	0	0	0	0	0	0
Ff R3	high low	green	F_high	red	RFP	70750	1075	87	207	410	59	0	0	0	0	19	450	450	450	411	450	328	450	450	450	320	61	0	0	0	0	0	0	0	0	0	0	0	165	450	450	450	450	395	0	0	0	0	0
Ff R3	high low	purple	f_low	orange	GFP	9400	225	0	119	195	131	450	49	0	0	0	286	0	0	0	0	0	0	0	0	101	450	237	0	0	0	0	0	0	0	0	0	0	0	0	0	0	0	0	0	168	0	0	0
Ff R3	high low	purple	F_high	red	RFP	70750	375	0	0	0	0	0	247	450	450	248	0	360	450	15	404	386	450	131	0	0	0	177	450	408	199	268	0	0	0	0	0	0	0	0	0	0	0	0	0	0	0	0	0
Ff R3	high low	yellow	f_low	orange	GFP	9400	575	0	0	0	0	0	0	0	0	0	0	0	0	0	0	0	0	0	0	0	250	379	259	0	0	0	0	0	0	0	0	0	0	0	0	0	0	0	0	0	0	0	0
Ff R3	high low	yellow	F_high	red	RFP	70750	0	0	0	0	0	0	0	0	0	0	0	0	0	0	0	0	0	0	0	0	0	0	0	0	0	0	0	0	0	0	0	0	0	0	0	0	0	242	0	276	0	0	0
Ff R4	high low	green	f_low	blue	GFP	14925	5525	0	0	0	0	0	0	0	0	0	0	0	0	0	0	0	0	0	0	0	0	0	0	0	0	0	0	0	0	0	0	0	0	0	0	0	0	0	0	0	0	0	0
Ff R4	high low	green	F_high	purple	RFP	50000	625	0	0	0	0	0	0	0	0	0	0	0	0	0	0	0	0	0	0	0	0	0	0	0	0	0	0	0	0	0	0	0	0	0	0	0	0	0	0	0	0	0	0
Ff R4	high low	orange	f_low	blue	GFP	14925	0	0	0	80	158	0	0	0	0	127	85	0	0	0	0	0	247	450	450	326	450	450	450	290	212	206	0	222	450	450	450	450	169	0	0	0	0	0	0	0	0	372	450
Ff R4	high low	orange	F_high	purple	RFP	50000	0	0	413	139	127	101	450	200	343	227	0	0	0	401	247	259	151	0	0	0	0	0	0	0	0	0	0	0	0	0	0	0	0	0	63	387	256	450	364	0	0	0	0
Ff R4	high low	red	f_low	blue	GFP	14925	0	0	112	450	450	450	450	128	0	0	0	0	234	450	450	79	0	437	98	0	0	0	445	390	0	0	0	0	0	0	0	0	58	450	450	184	0	0	126	0	0	0	0
Ff R4	high low	red	F_high	purple	RFP	50000	0	296	259	0	0	0	0	197	448	72	450	94	0	0	0	0	0	0	0	130	450	356	0	39	244	0	0	0	0	0	0	0	0	0	0	0	0	0	0	223	450	450	192
Ff R4	high low	yellow	f_low	blue	GFP	14925	675	29	162	57	450	450	450	202	94	450	294	450	159	0	0	0	212	450	450	39	0	0	0	0	393	450	240	0	0	0	280	450	277	0	0	0	0	401	167	0	0	0	0
Ff R4	high low	yellow	F_high	purple	RFP	50000	575	0	0	0	0	0	0	0	0	0	8	0	152	413	55	0	0	0	0	0	0	0	0	0	0	0	0	0	0	0	0	0	0	445	399	434	362	0	0	99	0	0	0
Ff R5	high low	blue	F_high	purple	GFP	16900	0	0	0	25	0	0	0	11	450	450	377	450	450	77	381	450	450	450	450	374	219	0	0	0	282	0	148	57	24	0	0	0	0	0	0	0	0	0	0	0	0	0	0
Ff R5	high low	blue	f_low	yellow	RFP	40500	0	0	0	386	450	450	450	252	0	0	0	0	0	0	0	0	0	0	0	0	0	27	450	190	0	0	0	0	12	0	0	81	428	245	129	246	0	101	450	341	450	92	0
Ff R5	high low	green	F_high	purple	GFP	16900	950	0	0	0	0	0	0	0	0	0	0	0	0	0	0	0	0	0	0	0	0	0	0	0	0	0	0	0	0	0	0	0	0	0	0	0	0	0	0	0	0	0	0
Ff R5	high low	green	f_low	yellow	RFP	40500	850	0	0	0	0	0	0	0	0	0	0	0	0	0	0	0	0	0	0	0	0	0	0	0	0	0	0	0	0	0	0	0	0	0	0	0	0	0	0	0	0	0	0
Ff R5	high low	orange	F_high	purple	GFP	16900	1025	0	294	110	0	0	0	0	0	0	0	0	0	0	0	0	0	0	0	0	0	0	0	0	0	0	0	0	0	0	0	93	450	450	61	0	0	69	163	0	0	0	0
Ff R5	high low	orange	f_low	yellow	RFP	40500	1025	0	0	109	450	441	94	0	0	0	350	450	450	450	328	450	450	354	450	417	357	406	434	450	24	307	257	401	116	0	0	0	0	0	0	0	0	0	0	0	0	0	0
Ff R5	high low	red	F_high	purple	GFP	16900	0	0	0	129	236	225	28	450	138	0	0	0	0	0	0	0	0	0	0	0	0	0	0	0	0	116	0	0	0	0	0	0	0	0	361	450	450	170	0	0	0	0	0
Ff R5	high low	red	f_low	yellow	RFP	40500	200	0	335	153	0	0	0	0	0	152	0	0	0	0	0	0	0	0	0	0	0	0	0	0	0	0	0	0	0	0	0	0	106	0	0	0	0	0	0	0	0	0	0
Ff R6	high low	orange	F_high	blue	GFP	28750	5050	0	424	450	450	85	0	0	0	0	0	0	120	267	0	0	0	0	0	0	0	0	0	0	0	0	0	0	0	0	164	282	0	0	0	0	394	450	450	450	450	327	450
Ff R6	high low	orange	f_low	green	RFP	18750	4250	0	0	0	0	332	450	450	450	429	0	0	0	0	449	275	413	295	450	450	332	381	392	450	450	450	450	308	375	450	109	0	435	70	203	245	0	0	0	0	0	0	0
Ff R6	high low	purple	F_high	blue	GFP	28750	1875	281	126	0	0	0	0	0	0	0	0	0	0	88	134	0	0	0	0	0	0	0	170	0	0	0	0	0	0	0	0	0	0	0	0	0	0	0	0	0	0	0	0
Ff R6	high low	purple	f_low	green	RFP	18750	3650	0	0	0	388	408	378	384	295	450	187	442	21	0	0	0	0	0	0	0	292	0	0	0	0	0	0	0	0	0	0	0	0	0	0	0	0	0	0	0	0	0	0
Ff R6	high low	red	F_high	blue	GFP	28750	21500	0	0	0	321	450	450	450	414	158	450	450	450	450	450	412	387	450	450	450	343	0	0	0	0	0	0	398	450	450	450	450	450	445	351	0	0	0	0	0	0	0	24
Ff R6	high low	red	f_low	green	RFP	18750	6000	0	0	0	0	0	0	0	0	58	0	0	0	0	0	0	0	0	0	0	63	354	0	0	0	0	0	0	0	0	0	0	0	0	3	450	450	450	319	0	0	0	0
Ff R6	high low	yellow	F_high	blue	GFP	28750	475	0	85	450	161	0	0	0	0	0	0	0	0	0	0	0	0	0	372	450	450	450	450	450	46	377	104	0	0	0	0	0	0	0	0	0	0	0	0	0	0	0	0
Ff R6	high low	yellow	f_low	green	RFP	18750	1075	0	0	0	0	0	0	0	0	207	450	450	450	450	450	191	0	0	0	0	0	0	0	0	0	0	0	0	0	0	0	0	0	0	0	0	0	0	0	0	0	39	450
Ff R7	high low	blue	F_high	red	GFP	2325	0	18	0	0	0	0	0	0	0	0	99	434	0	0	10	0	118	0	0	0	0	0	0	0	0	0	0	0	0	10	450	282	450	450	450	81	0	0	0	0	0	0	0
Ff R7	high low	blue	f_low	yellow	RFP	12950	0	342	450	450	450	450	81	121	450	450	229	8	450	450	325	450	322	111	0	0	0	0	0	0	0	259	450	450	450	424	0	0	0	0	0	0	0	0	0	0	0	0	0
Ff R7	high low	green	F_high	red	GFP	2325	250	0	410	450	450	450	450	450	450	450	450	386	450	450	340	335	0	0	0	0	0	0	0	0	0	0	0	0	0	0	0	0	0	0	0	0	0	0	0	0	0	0	0
Ff R7	high low	green	f_low	yellow	RFP	12950	0	0	0	0	0	0	0	0	0	0	0	0	0	0	0	0	0	39	0	0	0	0	0	0	0	0	0	0	0	0	0	0	0	0	0	0	0	0	0	0	0	0	0
Ff R7	high low	orange	F_high	red	GFP	2325	1575	0	0	0	0	0	0	0	0	0	0	0	0	0	0	0	0	0	0	0	0	0	0	0	0	0	0	0	0	0	0	0	0	0	0	0	0	0	0	0	0	0	0
Ff R7	high low	orange	f_low	yellow	RFP	12950	6475	0	0	0	0	0	247	450	198	54	450	104	0	0	0	0	0	0	0	0	0	0	0	0	0	0	0	0	0	0	0	0	0	128	450	341	450	404	450	4	0	0	0
Ff R7	high low	purple	F_high	red	GFP	2325	900	0	0	0	0	0	0	0	0	0	0	0	0	0	0	424	450	450	300	424	130	0	0	0	0	0	0	0	0	0	0	0	0	0	0	0	0	0	385	172	0	0	0
Ff R7	high low	purple	f_low	yellow	RFP	12950	225	361	318	450	450	450	450	450	450	304	369	0	0	0	0	0	0	0	0	0	0	39	450	450	450	283	389	0	0	0	0	0	0	0	0	0	0	0	0	0	0	0	0
Ff R8	high low	blue	F_high	orange	GFP	39075	17525	0	0	0	0	0	0	405	450	418	450	450	450	430	0	209	283	450	450	450	450	450	450	450	450	450	450	450	450	337	14	0	0	0	0	0	0	0	0	0	10	450	450
Ff R8	high low	blue	f_low	red	RFP	11350	0	11	0	0	0	0	0	0	0	0	0	0	0	0	0	0	0	0	0	0	0	0	0	0	0	0	0	0	0	0	142	450	450	304	450	450	450	391	211	269	225	0	0
Ff R8	high low	green	F_high	orange	GFP	39075	0	0	0	0	0	0	0	0	164	373	450	450	252	0	0	0	0	0	0	0	0	0	0	0	0	0	0	0	0	0	0	0	0	0	0	0	0	0	0	0	0	0	0
Ff R8	high low	green	f_low	red	RFP	11350	450	0	280	450	450	450	450	450	6	0	0	0	0	180	450	450	450	450	407	0	146	450	450	450	450	450	450	450	450	450	450	63	0	0	207	450	450	450	450	450	450	450	450
Ff R8	high low	purple	F_high	orange	GFP	39075	0	0	0	0	0	0	0	0	0	0	0	0	0	308	142	450	450	393	155	450	395	450	339	450	450	450	450	104	0	204	358	243	450	356	416	450	450	450	308	450	450	356	450
Ff R8	high low	purple	f_low	red	RFP	11350	675	0	0	0	0	382	450	450	450	450	450	450	217	0	0	0	0	0	0	0	0	0	0	0	0	0	0	134	26	0	0	0	0	0	0	0	0	0	0	0	0	0	0
Ff R8	high low	yellow	F_high	orange	GFP	39075	0	0	0	0	0	0	0	0	0	0	0	0	0	0	0	0	0	0	0	0	0	0	0	0	0	0	0	0	0	0	0	0	0	0	0	0	0	0	0	0	0	0	0
Ff R8	high low	yellow	f_low	red	RFP	11350	0	0	0	0	0	0	0	0	0	0	0	15	83	0	0	0	0	0	0	0	0	0	0	0	0	0	0	0	0	0	0	0	0	0	0	0	0	0	0	0	0	0	0
Ff R9	high low	green	f_low	blue	GFP	8150	1375	62	450	450	450	450	296	450	450	347	433	450	450	85	0	0	0	0	0	0	0	0	0	0	0	52	0	0	0	0	0	0	0	0	0	0	0	19	450	275	0	86	450
Ff R9	high low	green	F_high	purple	RFP	31250	4825	0	0	0	0	0	0	0	0	0	0	0	0	265	329	450	275	164	450	450	450	450	104	0	0	0	0	354	450	234	0	0	0	209	110	0	0	0	0	0	0	0	0
Ff R9	high low	orange	f_low	blue	GFP	8150	675	0	0	0	0	0	0	0	0	0	0	0	0	0	0	0	0	0	0	19	0	0	0	0	0	0	0	0	0	0	0	0	0	0	197	0	425	269	224	373	213	0	0
Ff R9	high low	orange	F_high	purple	RFP	31250	575	264	390	211	334	273	393	260	405	332	368	450	450	79	0	0	276	389	410	0	0	140	450	419	248	10	0	60	0	205	450	337	165	0	0	0	0	0	0	0	0	270	0
Ff R9	high low	red	f_low	blue	GFP	8150	1175	0	0	0	300	450	450	450	450	450	450	395	235	450	450	450	444	351	0	208	450	450	450	450	450	450	368	37	0	0	0	0	0	0	0	0	0	0	0	0	0	0	0
Ff R9	high low	red	F_high	purple	RFP	31250	1975	0	0	0	0	0	0	0	0	0	0	0	0	0	0	0	0	0	0	0	0	0	0	0	0	0	0	190	450	450	450	450	450	379	423	0	0	0	0	0	437	368	450
Ff R9	high low	yellow	f_low	blue	GFP	8150	0	0	0	0	0	0	0	0	0	0	0	0	0	260	450	450	450	301	0	0	0	0	0	0	0	0	0	365	450	211	0	0	0	0	0	0	0	0	0	0	0	0	0
Ff R9	high low	yellow	F_high	purple	RFP	31250	375	0	0	0	338	450	344	450	450	307	398	354	92	0	0	0	0	0	0	0	0	446	190	0	0	0	0	0	0	126	90	0	0	0	0	197	0	0	0	0	0	0	0
Ff R10	high low	green	f_low	yellow	GFP	18250	1250	0	0	0	0	0	0	0	0	0	0	0	0	0	0	0	0	0	0	0	0	0	0	0	0	0	0	0	0	0	0	0	0	0	0	0	0	0	0	0	0	0	0
Ff R10	high low	green	F_high	blue	RFP	16275	500	0	0	0	0	0	0	0	0	76	450	355	450	285	0	0	0	11	450	450	93	387	376	450	355	381	450	151	450	450	216	0	0	0	0	0	0	0	0	0	0	0	0
Ff R10	high low	orange	f_low	yellow	GFP	18250	1800	0	0	0	0	0	0	0	0	0	0	0	0	0	0	0	0	0	0	0	0	0	0	0	0	0	0	0	0	0	0	0	0	0	0	0	0	0	0	0	0	0	0
Ff R10	high low	orange	F_high	blue	RFP	16275	0	0	0	0	0	0	0	0	0	0	0	0	0	0	0	0	0	0	0	0	0	0	0	0	0	0	0	0	0	0	0	0	0	0	0	0	0	0	0	0	0	0	0
Ff R10	high low	purple	f_low	yellow	GFP	18250	2675	0	0	0	0	0	0	0	0	0	0	0	0	0	0	0	0	0	0	0	0	0	36	0	0	0	0	0	0	0	0	0	0	0	0	0	0	0	0	0	0	0	0
Ff R10	high low	purple	F_high	blue	RFP	16275	4475	0	0	0	0	383	359	450	334	60	450	450	450	450	450	450	315	450	234	0	0	0	0	0	0	0	0	0	0	0	0	0	0	0	0	0	0	0	0	0	0	0	0
Ff R10	high low	red	f_low	yellow	GFP	18250	10600	0	0	0	0	0	0	0	0	0	0	0	0	0	0	0	0	0	0	0	0	0	0	0	0	0	0	0	0	0	0	0	0	194	6	0	0	100	0	0	0	0	0
Ff R10	high low	red	F_high	blue	RFP	16275	1225	0	0	192	259	385	329	450	450	450	89	0	0	106	450	450	450	450	315	187	0	0	244	450	450	450	450	271	401	436	29	0	196	8	0	0	0	0	0	0	0	0	0
Ff R11	high low	green	f_low	blue	GFP	13675	0	0	0	0	0	0	0	0	0	0	0	0	0	0	0	0	0	0	0	0	0	0	0	0	0	0	0	0	0	0	0	0	0	0	0	0	0	0	0	0	0	0	0
Ff R11	high low	green	F_high	red	RFP	10350	10350	0	0	0	0	0	0	385	412	375	242	450	288	450	450	391	230	450	22	0	0	0	0	0	0	0	0	0	0	0	0	0	0	0	0	0	0	0	0	0	0	0	0
Ff R11	high low	orange	f_low	blue	GFP	13675	0	0	0	0	0	0	0	0	0	0	0	0	0	0	0	0	0	0	0	0	0	0	0	0	0	0	0	0	0	0	0	0	0	0	0	0	0	0	0	0	0	0	0
Ff R11	high low	orange	F_high	red	RFP	10350	17000	0	0	0	0	308	62	0	0	133	450	450	450	450	145	188	450	450	450	450	450	450	89	0	0	0	0	0	0	0	0	0	0	0	0	0	0	0	0	283	372	362	24
Ff R11	high low	purple	f_low	blue	GFP	13675	4750	0	0	0	0	0	0	449	434	0	0	0	0	0	0	0	174	307	450	1	247	222	242	22	0	0	0	0	0	0	0	0	0	0	121	450	450	215	0	0	0	0	0
Ff R11	high low	purple	F_high	red	RFP	10350	9025	0	0	116	242	0	0	0	0	0	307	450	439	0	0	0	0	0	0	0	0	0	0	0	0	0	0	0	0	0	0	0	0	0	0	0	0	0	0	0	0	0	0
Ff R11	high low	yellow	f_low	blue	GFP	13675	550	0	0	0	0	256	450	113	0	0	174	450	450	167	346	450	450	344	450	331	450	450	450	450	450	143	450	450	354	27	450	244	0	0	0	0	0	0	0	0	0	0	0
Ff R11	high low	yellow	F_high	red	RFP	10350	250	0	191	450	90	0	0	334	412	0	0	0	0	0	0	0	0	0	0	0	0	0	0	0	0	0	0	0	0	0	0	0	0	0	0	0	331	450	450	450	450	266	450
Ff R12	high low	orange	f_low	blue	GFP	8900	3350	0	0	0	0	0	49	49	0	0	0	273	0	0	0	0	0	347	450	450	450	209	450	280	450	266	402	450	450	402	0	0	0	0	0	0	0	0	0	0	0	0	0
Ff R12	high low	orange	F_high	green	RFP	27975	200	0	0	0	0	0	0	0	0	0	0	0	0	0	0	0	0	0	0	0	0	0	0	0	0	0	0	0	0	0	0	0	0	0	0	0	0	0	0	0	0	0	0
Ff R12	high low	purple	f_low	blue	GFP	8900	1125	0	0	0	0	0	0	0	0	0	0	0	0	0	0	0	0	0	0	0	0	0	0	0	0	0	0	0	0	0	0	0	0	0	0	0	0	0	0	0	0	0	0
Ff R12	high low	purple	F_high	green	RFP	27975	0	0	0	0	0	0	0	0	0	0	0	0	0	0	0	0	0	0	0	0	0	0	0	0	0	0	0	0	0	0	0	0	0	0	0	0	0	0	0	0	0	0	0
Ff R12	high low	red	f_low	blue	GFP	8900	675	0	0	0	0	0	0	0	0	0	0	0	0	0	0	0	0	0	0	143	450	450	450	450	450	450	337	450	352	0	0	281	450	183	0	0	0	0	341	141	0	0	0
Ff R12	high low	red	F_high	green	RFP	27975	5025	0	0	0	0	0	0	42	450	385	394	450	450	444	291	344	438	450	450	165	0	0	0	0	0	0	0	0	0	0	0	0	0	0	72	450	450	450	103	0	0	0	0
Ff R12	high low	yellow	f_low	blue	GFP	8900	1575	0	0	0	0	0	0	0	0	0	0	0	0	0	0	0	0	0	0	0	0	0	0	0	0	0	0	0	0	236	450	129	0	0	0	0	0	0	0	0	0	0	0
Ff R12	high low	yellow	F_high	green	RFP	27975	2050	0	7	450	450	450	38	0	78	450	450	93	265	450	345	277	0	0	31	450	442	0	137	450	450	205	0	0	0	0	0	0	0	0	0	0	0	0	0	0	0	0	0
Ff R13	high low	blue	F_high	yellow	GFP	17500	0	0	0	0	0	0	0	0	0	0	0	0	0	0	0	0	0	0	0	0	0	0	0	0	0	0	0	0	0	0	0	0	0	0	0	0	0	0	0	0	0	0	0
Ff R13	high low	blue	f_low	purple	RFP	24300	775	0	0	0	0	0	0	0	0	0	0	0	0	0	0	0	0	0	0	0	0	0	0	0	0	0	0	0	0	0	0	0	0	0	0	0	0	0	0	0	0	0	0
Ff R13	high low	green	F_high	yellow	GFP	17500	0	0	0	0	0	0	0	0	0	0	0	0	0	0	0	0	0	0	0	0	0	0	0	0	0	0	0	0	0	0	0	0	0	0	0	0	0	0	0	0	0	0	0
Ff R13	high low	green	f_low	purple	RFP	24300	950	0	0	0	0	0	0	0	0	0	0	0	0	0	0	0	0	0	0	0	0	0	0	0	0	0	0	0	0	0	0	0	0	0	0	0	0	0	0	0	0	0	0
Ff R13	high low	orange	F_high	yellow	GFP	17500	0	0	0	0	0	0	0	0	0	0	0	0	0	0	0	0	0	0	0	0	0	0	0	0	0	0	0	0	0	0	0	0	0	0	0	0	0	0	158	450	450	450	328
Ff R13	high low	orange	f_low	purple	RFP	24300	0	159	450	450	450	450	450	450	450	406	386	265	450	450	450	450	299	450	450	450	303	348	450	384	353	450	450	450	450	450	450	450	450	327	355	0	0	0	0	0	0	0	0
Ff R13	high low	red	F_high	yellow	GFP	17500	300	0	0	0	0	0	0	0	0	0	0	0	0	0	0	0	5	450	450	450	450	450	450	450	450	358	420	450	450	450	450	401	104	0	0	50	425	450	391	450	450	450	450
Ff R13	high low	red	f_low	purple	RFP	24300	0	0	0	322	450	450	450	450	450	450	450	450	450	144	0	0	0	0	0	0	0	0	0	0	0	0	0	0	0	0	0	0	0	0	0	0	0	0	0	0	0	0	0
Ff R14	high low	blue	F_high	orange	GFP	16000	0	0	0	0	0	0	0	0	0	0	0	300	450	113	363	0	0	0	0	0	0	0	0	0	0	0	0	0	0	0	0	0	0	0	0	0	0	0	0	0	20	0	0
Ff R14	high low	blue	f_low	green	RFP	26575	0	338	450	400	359	450	450	342	0	0	0	0	0	165	0	0	0	0	0	0	122	450	94	0	0	0	0	0	0	0	0	0	0	0	0	0	0	0	0	0	0	0	0
Ff R14	high low	purple	F_high	orange	GFP	16000	8050	0	0	23	450	450	450	450	450	272	450	323	187	0	91	450	450	359	450	450	280	450	450	420	222	445	331	185	0	0	0	0	0	0	0	0	201	320	83	0	0	0	0
Ff R14	high low	purple	f_low	green	RFP	26575	900	450	91	0	0	0	0	0	0	0	0	0	0	0	0	0	0	0	0	0	0	0	0	0	0	0	0	0	0	0	0	0	0	0	0	0	0	0	0	0	0	0	0
Ff R14	high low	red	F_high	orange	GFP	16000	0	0	0	0	0	0	0	0	0	0	0	0	0	0	0	0	0	0	0	0	311	356	232	0	0	0	0	0	0	347	424	450	450	450	450	149	0	0	0	0	0	0	0
Ff R14	high low	red	f_low	green	RFP	26575	1225	69	41	0	0	0	0	0	0	0	0	0	0	0	0	0	100	450	450	450	21	0	0	0	0	0	0	0	0	0	0	0	0	0	0	0	0	0	415	321	450	450	323
Ff R14	high low	yellow	F_high	orange	GFP	16000	0	0	0	0	0	0	0	0	0	280	450	351	0	0	0	0	0	391	95	0	0	0	0	0	0	0	0	0	0	0	0	0	0	0	0	0	0	64	0	0	0	0	0
Ff R14	high low	yellow	f_low	green	RFP	26575	0	0	0	0	0	0	0	0	0	0	0	0	279	450	450	450	428	0	355	450	450	450	224	450	450	450	450	450	450	450	450	450	303	437	450	450	120	0	257	450	450	450	138
Ff R15	high low	orange	f_low	green	GFP	16100	3850	0	146	450	450	450	450	450	381	450	344	450	450	450	450	258	398	249	417	280	450	354	362	70	338	271	450	400	343	377	237	450	324	259	0	0	0	0	0	0	0	0	182
Ff R15	high low	orange	F_high	blue	RFP	26625	2975	35	0	0	0	0	0	0	0	0	0	0	0	0	0	0	0	0	0	0	0	0	0	0	0	0	0	0	0	0	0	0	0	0	0	0	105	0	0	0	0	0	0
Ff R15	high low	purple	f_low	green	GFP	16100	0	0	0	0	0	0	0	0	4	92	0	0	0	0	0	14	246	140	0	0	0	0	0	0	0	0	0	0	0	0	0	0	0	0	198	450	450	450	357	0	0	305	61
Ff R15	high low	purple	F_high	blue	RFP	26625	0	357	450	450	407	450	402	450	142	47	450	450	450	413	0	0	0	0	381	450	450	411	309	214	450	450	450	450	346	318	429	450	239	161	0	0	0	0	0	0	0	34	0
Ff R15	high low	red	f_low	green	GFP	16100	0	0	0	0	0	0	0	0	0	0	0	0	0	0	0	0	0	62	428	140	273	0	292	450	342	199	200	0	0	0	0	0	0	0	0	0	0	176	350	0	0	0	0
Ff R15	high low	red	F_high	blue	RFP	26625	0	0	301	0	0	0	0	108	450	450	450	450	308	450	450	450	450	129	0	0	0	152	151	0	0	0	0	0	0	0	0	19	402	450	294	319	450	68	0	0	0	0	0
Ff R15	high low	yellow	f_low	green	GFP	16100	8725	0	336	450	450	450	450	450	356	450	450	289	450	450	180	450	450	309	450	450	322	450	450	450	450	407	371	36	0	0	246	450	267	0	0	0	0	0	0	0	0	0	0
Ff R15	high low	yellow	F_high	blue	RFP	26625	8150	0	0	0	0	0	0	0	0	0	0	0	0	0	0	0	0	0	0	0	0	0	0	0	0	0	0	363	450	351	0	0	0	0	275	450	450	391	400	370	441	450	450
Ff R16	high low	blue	F_high	orange	GFP	72750	0	0	0	0	0	0	0	0	0	0	0	0	0	0	0	0	0	0	0	0	0	0	0	0	0	0	0	0	0	0	0	0	0	0	0	0	0	0	0	0	0	0	0
Ff R16	high low	blue	f_low	yellow	RFP	29000	0	0	0	0	0	0	0	0	0	0	0	0	0	0	0	0	0	0	0	0	0	0	0	0	0	0	0	0	0	0	0	0	0	0	0	0	0	0	0	0	0	0	0
Ff R16	high low	green	F_high	orange	GFP	72750	725	101	450	308	287	450	450	450	450	450	131	326	450	253	362	448	94	0	0	0	0	0	0	0	32	450	81	241	450	384	0	0	35	450	450	450	79	0	180	450	94	0	0
Ff R16	high low	green	f_low	yellow	RFP	29000	0	0	0	0	0	0	0	0	0	0	0	0	0	0	0	0	71	450	337	300	0	408	450	450	327	0	0	0	0	0	0	101	68	0	0	0	0	0	0	0	0	0	0
Ff R16	high low	purple	F_high	orange	GFP	72750	10500	0	0	0	0	0	0	0	0	0	0	0	0	0	0	0	45	432	0	0	180	64	32	0	0	0	0	0	0	0	0	0	0	0	0	0	0	0	0	0	39	394	29
Ff R16	high low	purple	f_low	yellow	RFP	29000	2750	0	0	0	0	0	40	131	0	282	427	361	397	0	356	75	0	0	272	338	0	0	0	84	450	275	0	0	0	0	0	0	0	73	0	0	0	0	0	0	0	0	0
Ff R16	high low	red	F_high	orange	GFP	72750	2925	0	0	0	0	0	0	0	0	0	0	0	0	0	0	0	187	450	71	0	0	174	450	317	0	0	0	0	0	0	0	0	0	0	7	450	450	450	152	0	0	0	0
Ff R16	high low	red	f_low	yellow	RFP	29000	200	37	54	450	450	450	434	159	206	450	347	450	391	329	450	209	52	0	0	0	0	0	0	0	0	0	0	57	0	436	442	57	0	27	0	0	0	0	115	0	0	0	0
FC R1	high control	blue	F_high	yellow	RFP	12125	13375	0	0	0	0	0	0	0	0	0	0	93	450	450	158	0	116	450	241	0	0	0	229	107	0	365	450	450	450	182	0	0	0	0	0	0	0	0	0	0	0	364	450
FC R1	high control	green	F_high	yellow	RFP	12125	17975	0	0	0	0	0	0	0	0	0	0	0	0	0	0	0	303	450	450	450	450	365	352	434	450	256	0	0	0	0	0	0	0	0	0	0	0	0	0	0	0	0	0
FC R1	high control	orange	F_high	yellow	RFP	12125	16050	0	0	400	0	0	0	0	0	0	0	0	0	0	0	0	0	0	0	0	0	0	0	0	0	391	450	450	450	450	450	348	302	450	286	450	450	127	0	0	0	0	0
FC R1	high control	purple	F_high	yellow	RFP	12125	17550	0	449	238	133	450	450	264	0	0	0	0	133	0	0	0	0	50	450	408	361	250	0	0	0	0	0	0	0	0	0	0	0	206	450	450	450	450	355	450	400	127	91
FC R2	high control	green	F_high	blue	GFP	4250	0	0	0	0	0	0	0	0	0	0	0	0	0	0	137	447	323	450	450	91	145	450	450	450	450	450	450	450	450	97	0	0	0	0	0	0	0	0	0	0	0	0	258
FC R2	high control	purple	F_high	blue	GFP	4250	0	0	0	0	0	0	0	0	0	0	0	0	0	0	0	0	0	0	0	0	0	0	0	0	0	0	0	0	0	0	0	0	0	0	0	0	0	0	0	0	0	0	0
FC R2	high control	red	F_high	blue	GFP	4250	0	0	0	0	0	0	0	0	0	0	0	0	0	0	0	0	0	0	0	0	0	0	0	0	0	0	0	0	0	0	0	0	0	0	0	0	0	0	0	0	0	0	0
FC R2	high control	yellow	F_high	blue	GFP	4250	650	186	450	315	450	168	140	401	450	450	450	450	257	450	354	450	347	0	0	0	0	0	0	0	0	0	0	0	0	0	0	37	347	450	336	117	255	375	129	371	450	183	0
FC R3	high control	blue	F_high	red	RFP	14500	3250	0	0	11	450	450	450	431	450	450	450	450	197	184	0	0	107	14	0	0	0	0	0	0	0	367	0	29	154	0	0	0	0	0	0	0	0	0	0	0	0	0	0
FC R3	high control	orange	F_high	red	RFP	14500	625	0	157	317	351	394	36	324	329	433	0	0	0	0	0	0	0	0	26	0	0	0	0	0	236	89	0	0	0	0	0	0	0	0	0	0	0	0	0	0	0	0	0
FC R3	high control	purple	F_high	red	RFP	14500	0	0	0	0	0	0	0	0	0	0	0	0	0	0	0	0	0	0	0	0	0	0	0	0	0	0	0	0	0	0	0	0	0	0	0	0	0	0	0	0	0	0	0
FC R3	high control	yellow	F_high	red	RFP	14500	375	0	0	0	0	266	336	330	0	0	119	0	0	0	0	0	0	0	0	0	0	0	0	0	0	0	0	0	0	0	0	0	0	0	0	0	0	0	0	0	0	0	0
FC R4	high control	blue	F_high	orange	GFP	8425	0	0	78	450	450	450	450	450	88	0	228	185	0	0	0	0	84	290	430	350	450	237	9	0	0	104	211	277	121	450	450	445	0	25	159	259	358	450	450	450	450	450	450
FC R4	high control	green	F_high	orange	GFP	8425	0	0	0	0	0	0	0	0	131	450	450	132	0	0	0	0	0	0	0	445	450	121	407	52	450	337	220	303	61	0	0	0	387	450	450	441	251	0	0	0	79	419	0
FC R4	high control	purple	F_high	orange	GFP	8425	16825	0	0	0	0	0	216	300	0	0	0	79	450	450	450	450	450	173	0	0	0	0	0	0	0	0	0	0	0	70	432	207	283	358	355	160	0	17	450	104	0	0	59
FC R4	high control	red	F_high	orange	GFP	8425	0	0	0	360	450	327	232	450	255	0	184	137	0	0	0	0	0	0	0	0	0	0	0	0	0	0	0	0	0	0	0	0	0	0	0	0	0	0	0	0	0	0	0
FC R5	high control	blue	F_high	red	RFP	11350	12300	0	0	0	0	0	0	0	0	0	0	0	0	85	450	450	450	450	450	293	29	197	450	450	313	260	307	450	450	450	450	450	450	450	450	450	450	450	163	139	450	234	0
FC R5	high control	orange	F_high	red	RFP	11350	2700	0	0	0	0	0	0	0	0	0	0	0	0	0	0	0	0	0	0	0	0	0	0	0	0	0	0	0	0	0	0	0	0	0	0	0	0	0	0	0	0	0	0
FC R5	high control	purple	F_high	red	RFP	11350	825	0	0	0	33	325	340	450	337	337	272	0	24	0	0	0	0	0	0	0	0	0	0	86	20	0	0	0	0	0	0	0	0	0	118	65	0	0	0	0	0	0	0
FC R5	high control	yellow	F_high	red	RFP	11350	2700	0	0	0	0	0	0	0	0	0	0	0	0	0	0	0	0	0	0	11	0	0	0	0	5	295	0	0	0	0	0	0	0	0	0	0	0	0	0	0	0	0	0
FC R6	high control	blue	F_high	orange	RFP	45500	1525	0	0	0	0	0	0	0	0	0	0	0	0	0	0	0	0	0	0	0	0	0	0	0	0	0	0	0	0	0	0	0	0	0	0	0	0	0	0	0	0	0	0
FC R6	high control	purple	F_high	orange	RFP	45500	6500	0	15	450	450	450	31	405	443	0	0	0	0	0	0	0	0	0	0	0	0	0	0	0	0	0	0	0	0	0	0	0	0	0	0	0	0	0	0	0	232	0	0
FC R6	high control	red	F_high	orange	RFP	45500	12350	0	0	0	214	428	217	0	250	450	210	0	400	450	394	255	227	0	0	0	409	323	124	450	370	0	0	0	256	450	450	241	450	364	0	0	0	0	0	0	0	0	0
FC R6	high control	yellow	F_high	orange	RFP	45500	20900	0	191	450	375	328	450	375	8	450	36	433	37	0	0	0	0	0	0	0	0	0	0	0	0	0	0	0	0	0	0	0	0	0	0	0	0	0	0	0	0	0	0
FC R7	high control	blue	F_high	yellow	RFP	99500	0	0	0	0	0	0	0	0	0	0	0	0	0	0	0	0	0	0	0	0	0	0	0	253	450	450	213	0	0	0	0	0	0	0	0	0	0	0	0	0	0	0	0
FC R7	high control	green	F_high	yellow	RFP	99500	0	0	0	0	0	70	208	0	0	0	0	0	0	0	0	0	0	0	0	0	0	0	0	0	0	0	0	0	0	0	0	0	0	0	0	0	0	0	0	0	0	0	0
FC R7	high control	orange	F_high	yellow	RFP	99500	0	394	450	450	450	450	132	82	450	140	450	450	145	50	344	450	193	0	0	0	0	0	0	0	0	0	0	0	0	0	0	0	125	450	23	0	0	0	0	0	0	0	0
FC R7	high control	red	F_high	yellow	RFP	99500	0	0	0	0	0	0	0	0	0	0	0	0	0	0	0	0	0	0	0	0	242	295	0	0	0	0	0	0	0	0	23	450	450	450	24	0	0	0	0	0	11	0	0
FC R8	high control	blue	F_high	orange	GFP	50000	5075	0	0	0	0	0	0	41	362	270	0	0	24	450	450	450	450	450	450	450	450	450	450	450	450	289	408	320	450	378	450	450	450	450	450	450	450	450	450	450	450	450	323
FC R8	high control	green	F_high	orange	GFP	50000	0	0	0	0	0	361	366	187	198	95	0	0	0	0	0	0	0	0	0	0	0	181	138	0	0	0	0	0	0	0	0	0	0	0	0	0	0	0	0	0	0	0	0
FC R8	high control	purple	F_high	orange	GFP	50000	2225	101	280	450	450	450	334	111	242	271	0	94	394	28	242	0	0	0	0	0	306	35	0	0	0	0	0	0	0	0	0	0	0	0	0	0	0	0	0	0	0	0	0
FC R8	high control	yellow	F_high	orange	GFP	50000	0	0	0	0	0	0	0	0	0	0	0	0	0	0	0	0	0	0	0	0	0	0	0	0	0	0	0	0	0	0	0	0	0	0	0	0	0	0	0	0	0	0	0
FC R9	high control	blue	F_high	purple	GFP	29425	450	0	0	0	0	0	0	0	0	0	0	0	0	0	0	0	0	0	0	0	0	0	0	0	0	0	0	0	0	0	0	0	0	0	0	0	0	0	0	0	0	0	0
FC R9	high control	green	F_high	purple	GFP	29425	17375	180	450	450	450	450	304	450	450	450	450	450	450	400	450	450	450	450	175	289	409	450	450	450	450	40	0	287	450	450	350	450	371	450	60	0	0	0	0	0	0	0	402
FC R9	high control	red	F_high	purple	GFP	29425	12475	34	450	450	370	349	450	102	0	0	0	0	0	0	0	0	0	135	409	24	0	0	0	0	0	0	0	0	0	0	0	0	0	0	0	0	0	0	0	0	293	450	256
FC R9	high control	yellow	F_high	purple	GFP	29425	5025	0	0	0	0	0	0	0	0	0	0	0	0	0	0	0	0	0	0	0	0	0	0	0	0	0	0	0	0	0	0	0	0	0	0	0	0	0	0	0	0	0	0
FC R10	high control	blue	F_high	yellow	GFP	850	0	0	243	450	450	152	0	0	361	450	450	450	178	0	0	42	1	146	450	450	307	0	192	450	450	278	0	0	0	0	0	0	0	137	0	0	0	0	0	0	0	0	0
FC R10	high control	orange	F_high	yellow	GFP	850	0	342	450	450	450	211	0	0	0	0	0	0	0	0	0	0	0	0	0	0	0	0	0	133	450	450	327	0	0	330	99	214	118	0	0	0	359	450	450	450	450	299	0
FC R10	high control	purple	F_high	yellow	GFP	850	0	0	195	450	450	187	450	49	155	58	0	175	0	0	0	0	0	0	0	0	0	421	354	0	0	0	0	0	0	0	0	0	0	0	179	450	450	114	0	0	0	0	0
FC R10	high control	red	F_high	yellow	GFP	850	9550	0	0	0	222	450	450	450	450	450	288	400	180	374	450	450	450	221	419	450	186	450	174	0	0	0	304	0	207	0	0	22	450	450	450	221	0	11	450	43	0	0	0
FC R11	high control	blue	F_high	red	RFP	41950	3725	0	0	0	0	0	0	0	0	0	0	0	0	0	0	0	0	0	0	0	0	0	0	0	0	0	0	0	0	0	0	0	0	0	0	0	0	0	0	0	0	0	0
FC R11	high control	green	F_high	red	RFP	41950	0	0	0	0	122	450	450	221	450	450	450	450	355	205	368	450	450	164	0	0	0	82	450	264	450	450	450	450	450	131	77	450	450	189	73	0	0	50	450	450	435	192	450
FC R11	high control	orange	F_high	red	RFP	41950	8200	295	334	208	349	450	352	348	450	450	227	0	0	0	0	0	0	0	295	450	450	163	0	0	0	253	331	0	0	0	0	0	0	0	0	0	25	0	0	0	0	0	0
FC R11	high control	yellow	F_high	red	RFP	41950	0	0	0	0	0	0	0	0	0	0	0	0	0	0	0	0	0	0	0	0	0	0	0	0	0	0	0	0	0	0	0	0	0	0	0	0	0	0	0	0	0	0	0
FC R12	high control	blue	F_high	yellow	GFP	49500	1750	0	0	14	0	0	0	0	0	0	104	413	450	450	93	419	94	0	385	450	321	450	121	0	0	0	0	0	0	0	0	0	0	0	0	0	0	0	0	0	0	0	0
FC R12	high control	green	F_high	yellow	GFP	49500	325	0	0	0	0	371	450	363	0	0	0	0	0	0	0	0	0	0	0	0	0	0	0	0	0	0	0	0	0	363	390	450	300	280	0	0	0	0	0	0	0	0	0
FC R12	high control	orange	F_high	yellow	GFP	49500	8500	0	0	0	0	0	0	0	0	0	0	0	0	0	0	0	0	0	0	0	0	0	0	0	0	0	0	0	0	0	0	0	0	0	0	0	255	131	0	73	2	0	0
FC R12	high control	purple	F_high	yellow	GFP	49500	6425	0	0	0	0	0	0	56	398	450	450	450	380	301	326	450	433	312	450	450	450	292	422	361	67	68	0	0	0	0	0	0	0	335	450	268	361	297	415	28	269	223	399
FC R13	high control	blue	F_high	yellow	GFP	21200	6800	0	0	0	0	0	352	269	13	0	448	135	0	0	203	450	192	166	0	0	0	0	0	0	0	0	0	0	0	0	0	0	0	0	0	0	0	0	0	0	0	0	0
FC R13	high control	green	F_high	yellow	GFP	21200	7425	0	0	39	154	165	272	217	347	266	28	391	200	450	450	450	395	306	450	268	338	161	421	330	450	80	0	0	33	0	0	0	0	0	0	0	0	0	0	122	450	450	358
FC R13	high control	orange	F_high	yellow	GFP	21200	0	0	0	0	0	0	0	0	122	0	173	0	0	0	0	0	0	0	0	0	0	0	0	0	0	0	0	0	0	0	0	0	0	0	0	0	0	0	0	0	0	0	0
FC R13	high control	red	F_high	yellow	GFP	21200	12925	0	0	0	0	0	0	0	0	0	0	0	0	0	0	0	0	0	0	0	0	0	0	0	0	0	386	314	0	0	0	0	0	0	159	450	450	450	450	450	339	388	388
FC R14	high control	blue	F_high	yellow	GFP	51500	0	0	275	411	167	450	314	450	365	450	450	283	366	248	402	189	205	398	298	41	128	132	72	0	0	0	174	0	0	0	0	0	0	0	0	0	0	0	0	0	0	0	0
FC R14	high control	green	F_high	yellow	GFP	51500	0	0	0	0	0	0	0	0	0	0	0	0	0	0	0	0	0	0	0	0	0	0	0	0	0	0	0	0	0	0	0	0	0	0	0	413	450	450	450	450	355	0	0
FC R14	high control	orange	F_high	yellow	GFP	51500	275	0	0	0	0	0	0	0	0	0	0	0	0	0	0	0	0	0	0	0	0	0	0	0	0	0	0	0	0	0	0	0	0	0	0	0	0	0	0	0	0	0	0
FC R14	high control	purple	F_high	yellow	GFP	51500	24350	0	306	450	450	450	450	295	447	450	450	450	450	450	333	450	67	0	0	0	0	123	450	450	450	388	450	434	17	101	275	450	450	450	450	231	11	450	450	450	415	204	66
FC R15	high control	orange	F_high	green	RFP	43000	425	0	0	0	162	429	83	450	450	195	450	450	450	450	450	450	450	44	450	450	430	0	353	45	206	372	231	283	450	377	0	0	0	0	0	0	0	0	0	0	0	0	325
FC R15	high control	purple	F_high	green	RFP	43000	3525	0	365	450	450	450	367	450	310	242	450	382	0	201	282	279	0	44	0	0	0	0	0	0	0	0	0	0	0	0	78	0	0	0	0	0	0	0	0	0	0	111	450
FC R15	high control	red	F_high	green	RFP	43000	450	243	450	450	450	450	450	450	362	0	19	243	356	69	450	336	450	370	450	450	450	450	450	252	0	0	111	233	450	450	279	444	344	253	0	115	333	450	450	370	436	267	450
FC R15	high control	yellow	F_high	green	RFP	43000	11450	0	0	0	0	0	0	0	0	0	0	0	0	170	450	450	450	450	450	450	450	288	0	98	450	450	450	450	336	426	450	351	450	351	328	317	163	364	450	388	286	450	278
FC R16	high control	blue	F_high	purple	RFP	27500	1150	0	0	0	0	0	0	0	0	0	0	0	0	0	0	0	0	0	0	0	0	0	0	0	0	0	0	0	0	0	0	0	0	0	0	0	0	0	0	0	0	0	0
FC R16	high control	orange	F_high	purple	RFP	27500	6125	0	0	0	0	0	0	0	0	0	24	450	450	327	0	78	450	358	450	450	450	450	215	152	450	450	450	450	450	450	450	132	450	450	450	450	410	450	408	340	450	450	450
FC R16	high control	red	F_high	purple	RFP	27500	250	0	0	0	0	0	0	0	0	432	450	450	381	450	278	450	450	308	427	354	67	0	307	425	296	448	0	0	0	0	0	0	0	0	0	0	0	0	0	0	0	0	0
FC R16	high control	yellow	F_high	purple	RFP	27500	21500	0	0	65	450	450	222	299	450	450	450	106	279	242	290	269	308	0	450	388	0	0	6	216	0	0	0	0	0	0	0	0	0	78	228	0	0	0	0	0	0	0	0
ff R1	low low	green	f_low	orange	GFP	19200	0	0	0	0	0	0	0	0	0	0	0	0	0	0	0	0	330	450	25	0	0	0	0	0	0	0	0	320	450	94	0	401	23	0	0	0	0	0	0	0	275	149	0
ff R1	low low	green	f_low	blue	RFP	4100	0	0	312	154	372	214	450	450	450	296	0	241	450	45	0	0	0	0	0	434	385	450	266	450	450	158	0	0	0	0	0	0	0	0	0	0	0	0	0	0	0	0	0
ff R1	low low	purple	f_low	orange	GFP	19200	1150	0	0	0	0	0	0	0	0	0	0	0	0	0	0	0	0	0	0	0	0	0	0	0	0	0	0	0	0	0	351	385	0	0	0	0	0	0	0	0	0	0	0
ff R1	low low	purple	f_low	blue	RFP	4100	225	0	0	0	0	0	0	0	0	0	0	0	0	0	0	0	0	74	450	450	450	291	383	103	0	0	255	450	450	450	11	0	383	388	291	316	450	450	450	94	406	91	55
ff R1	low low	red	f_low	orange	GFP	19200	0	0	0	0	0	0	0	0	0	0	0	0	0	0	0	0	259	450	111	450	450	148	170	0	0	0	0	0	0	0	124	75	0	0	108	450	147	349	450	450	450	274	127
ff R1	low low	red	f_low	blue	RFP	4100	225	450	450	450	414	404	450	242	339	0	0	396	450	16	0	0	0	0	0	0	0	0	0	0	0	0	0	0	0	0	0	0	0	0	0	0	0	0	0	0	0	0	0
ff R1	low low	yellow	f_low	orange	GFP	19200	0	0	0	0	0	47	381	450	450	450	450	450	450	270	0	0	363	15	0	0	0	0	0	0	0	0	0	0	120	450	450	340	0	0	0	0	0	0	226	450	320	95	0
ff R1	low low	yellow	f_low	blue	RFP	4100	0	53	431	450	13	0	0	0	0	0	0	0	0	0	0	0	0	295	0	0	0	0	0	0	0	0	0	0	0	0	0	106	198	334	450	450	241	0	0	0	0	0	0
ff R2	low low	green	f_low	yellow	GFP	18550	0	0	0	0	0	0	0	0	0	0	0	0	0	0	0	0	0	0	0	0	0	0	0	0	0	0	0	0	0	0	0	0	0	0	0	0	0	0	0	0	0	0	0
ff R2	low low	green	f_low	blue	RFP	1500	0	0	0	0	0	0	0	0	0	0	0	0	0	0	0	0	0	0	0	0	0	0	0	0	0	0	0	0	0	0	0	0	0	0	0	0	0	0	34	139	0	0	0
ff R2	low low	orange	f_low	yellow	GFP	18550	350	0	0	0	0	0	0	0	0	0	0	0	0	0	0	0	0	0	0	0	0	0	0	0	0	357	450	450	450	450	432	282	450	450	450	450	450	450	450	450	450	443	422
ff R2	low low	orange	f_low	blue	RFP	1500	2150	0	0	0	0	0	0	0	0	0	0	0	0	0	0	0	0	0	0	0	0	0	0	0	0	0	0	0	0	0	0	0	0	0	0	0	0	0	0	0	0	0	0
ff R2	low low	purple	f_low	yellow	GFP	18550	425	0	0	0	0	0	0	0	0	0	0	0	0	0	0	0	0	0	0	0	0	0	0	0	0	0	0	0	0	0	0	0	0	0	0	0	0	0	0	0	0	0	0
ff R2	low low	purple	f_low	blue	RFP	1500	1500	0	0	0	0	0	0	0	0	0	0	0	0	0	0	0	0	0	0	0	0	0	0	0	0	0	0	0	0	0	0	0	0	0	0	0	0	0	0	0	0	0	0
ff R2	low low	red	f_low	yellow	GFP	18550	825	0	0	0	0	0	0	0	0	0	0	0	0	0	0	0	0	0	0	0	0	0	0	0	0	0	0	0	0	0	0	0	0	0	0	0	0	0	0	0	0	0	0
ff R2	low low	red	f_low	blue	RFP	1500	525	0	0	0	0	0	0	0	0	0	0	0	0	0	0	0	0	0	0	0	0	0	0	0	0	0	0	0	0	0	0	0	0	0	0	0	0	0	0	0	0	0	0
ff R3	low low	blue	f_low	green	GFP	22225	350	0	81	0	0	0	0	0	0	164	373	450	31	406	450	244	0	0	0	0	0	0	34	240	416	79	401	209	0	0	0	0	0	0	0	0	0	161	25	313	169	20	0
ff R3	low low	blue	f_low	purple	RFP	18550	975	450	109	450	450	450	450	373	156	254	48	0	0	0	0	0	0	0	185	450	450	450	375	93	13	255	36	21	388	420	307	415	0	0	0	0	0	0	0	0	0	0	0
ff R3	low low	orange	f_low	green	GFP	22225	500	0	0	0	0	0	395	450	450	450	450	450	399	158	320	208	0	0	419	450	450	450	450	450	450	294	372	226	296	296	263	159	450	450	450	414	450	450	350	450	450	450	450
ff R3	low low	orange	f_low	purple	RFP	18550	2575	450	332	450	272	0	0	0	0	0	0	0	0	0	0	0	408	295	0	0	0	0	0	0	0	0	0	0	0	0	0	0	0	0	0	0	0	0	0	0	0	0	0
ff R3	low low	red	f_low	green	GFP	22225	4800	0	0	0	0	0	0	0	0	0	0	0	0	330	412	0	0	0	162	311	196	0	0	274	450	450	450	341	0	0	0	0	0	0	0	0	0	0	0	0	441	405	450
ff R3	low low	red	f_low	purple	RFP	18550	16575	0	252	403	201	450	232	149	409	0	0	0	0	0	0	0	190	450	246	0	0	0	0	0	0	0	0	0	0	203	450	450	450	450	450	183	0	0	0	0	0	0	0
ff R3	low low	yellow	f_low	green	GFP	22225	0	260	380	294	450	450	450	229	450	381	450	450	319	261	0	0	0	0	0	0	0	0	0	0	0	0	0	0	26	0	0	0	0	0	0	0	441	12	0	0	0	0	0
ff R3	low low	yellow	f_low	purple	RFP	18550	0	52	0	0	0	0	0	0	0	0	0	0	0	0	0	0	0	0	0	0	0	0	68	0	0	0	0	0	0	0	0	0	0	0	0	0	0	0	0	0	0	0	0
ff R4	low low	orange	f_low	green	GFP	8125	0	0	0	0	0	0	0	0	0	0	0	0	0	0	0	0	0	0	0	0	0	0	0	0	0	0	0	0	0	0	0	0	0	0	0	0	0	0	0	0	0	0	0
ff R4	low low	orange	f_low	blue	RFP	8050	0	0	0	0	0	0	251	441	340	437	0	0	0	0	0	0	0	0	292	450	292	450	450	336	424	450	378	0	0	0	0	0	0	0	0	0	0	0	0	0	0	0	0
ff R4	low low	purple	f_low	green	GFP	8125	0	0	0	0	0	0	0	0	0	0	0	0	0	0	0	0	0	0	0	0	0	0	0	0	0	0	0	0	0	0	0	0	0	0	0	0	0	0	0	0	0	0	0
ff R4	low low	purple	f_low	blue	RFP	8050	0	0	0	0	0	0	0	0	0	0	0	0	0	0	0	0	0	0	0	0	0	0	0	0	0	0	0	0	0	0	0	0	0	0	0	0	0	0	0	0	0	0	0
ff R4	low low	red	f_low	green	GFP	8125	0	0	0	0	0	0	0	0	0	0	0	0	0	0	0	0	0	0	0	0	0	0	0	0	0	0	0	0	0	0	0	0	0	0	0	0	0	0	0	0	0	0	0
ff R4	low low	red	f_low	blue	RFP	8050	0	0	0	165	450	317	340	237	372	341	0	0	0	80	450	344	0	0	0	0	0	0	0	0	0	0	0	0	153	345	0	0	0	0	0	0	0	0	0	0	0	0	0
ff R4	low low	yellow	f_low	green	GFP	8125	350	0	69	0	0	0	0	0	0	0	0	0	257	450	450	336	346	356	450	450	383	381	450	264	0	0	0	0	0	0	0	0	0	0	0	0	38	450	450	328	88	0	0
ff R4	low low	yellow	f_low	blue	RFP	8050	0	0	0	0	0	31	355	341	75	368	76	0	0	0	0	0	0	0	0	0	0	0	0	0	0	0	113	320	370	0	0	0	0	0	0	0	0	0	0	0	0	0	1
ff R5	low low	green	f_low	blue	GFP	13700	0	0	0	0	0	0	0	0	0	0	0	0	0	0	0	0	0	0	0	0	0	0	0	0	0	0	0	0	0	0	0	0	0	0	0	0	0	0	0	0	0	0	0
ff R5	low low	green	f_low	red	RFP	4600	0	0	0	0	0	0	0	0	0	0	0	0	0	0	0	0	0	0	0	0	0	0	0	0	0	0	0	0	0	0	0	0	0	0	0	0	0	0	0	0	0	0	0
ff R5	low low	orange	f_low	blue	GFP	13700	8150	0	0	0	0	0	116	450	450	450	218	0	0	0	0	0	0	0	415	11	0	0	120	95	0	0	0	0	34	0	0	0	0	0	0	0	0	0	0	0	0	0	0
ff R5	low low	orange	f_low	red	RFP	4600	3450	0	0	0	0	0	0	0	0	0	0	0	0	263	445	300	98	133	0	0	0	287	283	0	0	0	0	0	0	0	0	0	0	0	0	0	0	0	0	0	0	0	0
ff R5	low low	purple	f_low	blue	GFP	13700	375	265	52	0	0	380	450	297	126	333	0	0	0	0	0	0	0	0	0	0	0	0	0	295	331	202	0	0	0	0	0	0	0	0	0	0	0	0	0	0	0	0	0
ff R5	low low	purple	f_low	red	RFP	4600	700	0	0	0	0	0	0	0	0	0	0	0	0	0	346	79	369	162	0	0	0	0	0	0	0	0	0	0	0	0	0	0	0	0	0	0	0	0	0	0	0	0	0
ff R5	low low	yellow	f_low	blue	GFP	13700	3375	0	0	0	0	0	0	0	0	0	0	0	0	0	0	110	450	450	155	0	0	0	0	0	0	363	450	450	331	83	450	450	450	450	450	450	450	60	0	293	450	404	0
ff R5	low low	yellow	f_low	red	RFP	4600	2700	0	0	82	281	371	122	450	450	346	360	450	450	169	0	0	0	0	82	0	0	0	0	6	0	0	0	0	0	0	0	0	0	0	0	0	0	0	0	0	0	0	0
ff R6	low low	blue	f_low	purple	GFP	37875	750	0	0	0	0	0	0	0	316	450	450	215	450	450	450	450	450	443	278	90	450	450	450	318	74	450	450	263	450	288	0	0	0	0	0	0	132	450	450	450	173	314	450
ff R6	low low	blue	f_low	green	RFP	12375	1950	436	0	0	0	0	0	0	0	0	0	0	0	0	0	0	0	0	0	0	0	0	0	0	0	0	0	0	0	0	341	450	450	450	450	450	13	0	0	0	0	0	0
ff R6	low low	orange	f_low	purple	GFP	37875	4725	0	0	0	0	0	0	0	0	0	0	0	0	208	450	278	436	242	164	356	450	450	450	332	450	346	450	450	314	450	450	450	37	215	450	180	0	0	0	0	0	0	0
ff R6	low low	orange	f_low	green	RFP	12375	8350	228	334	450	450	450	450	450	91	131	156	0	0	0	0	0	0	0	0	0	0	0	0	0	0	0	0	0	0	0	0	0	0	0	0	0	0	327	450	450	424	450	223
ff R6	low low	red	f_low	purple	GFP	37875	0	0	0	0	0	0	0	0	0	0	0	0	0	0	0	0	0	0	0	0	0	0	0	0	0	0	0	0	0	0	0	0	0	0	0	0	0	0	0	0	0	0	0
ff R6	low low	red	f_low	green	RFP	12375	0	0	0	0	0	0	0	0	0	0	0	0	0	0	0	0	0	0	0	0	0	0	0	0	0	0	0	0	0	0	0	0	0	0	0	0	0	0	0	0	0	0	0
ff R6	low low	yellow	f_low	purple	GFP	37875	0	0	0	248	450	450	450	450	450	190	75	449	0	0	0	0	0	436	449	0	0	0	0	0	0	0	0	0	0	0	0	0	0	0	0	0	0	166	450	450	130	0	0
ff R6	low low	yellow	f_low	green	RFP	12375	0	395	428	0	0	0	0	0	0	231	266	0	41	450	33	0	0	0	0	0	0	0	0	20	368	450	450	450	450	450	169	450	348	0	0	0	0	0	0	0	0	0	0
ff R7	low low	green	f_low	blue	GFP	20000	18000	450	450	450	450	450	450	332	450	284	421	85	450	352	450	450	450	300	0	120	450	450	450	450	450	450	189	450	348	0	0	0	0	0	0	0	0	0	0	0	0	0	0
ff R7	low low	green	f_low	purple	RFP	13250	500	0	0	0	0	0	0	0	0	0	0	0	0	0	0	0	0	0	0	0	0	0	0	0	0	0	0	0	0	354	450	279	437	450	158	0	0	0	0	214	450	450	450
ff R7	low low	orange	f_low	blue	GFP	20000	0	0	0	0	0	0	0	0	0	0	0	0	0	0	0	0	0	0	0	0	0	0	0	0	0	0	0	0	0	0	0	0	0	0	0	0	0	0	0	0	0	0	0
ff R7	low low	orange	f_low	purple	RFP	13250	0	450	450	284	0	0	0	0	0	0	0	0	0	0	0	0	0	0	0	0	0	0	0	0	0	0	0	0	0	0	0	0	0	0	0	0	0	0	0	0	0	0	0
ff R7	low low	red	f_low	blue	GFP	20000	0	0	0	0	0	0	0	0	0	0	0	0	0	0	0	0	0	0	0	0	0	0	0	0	0	0	0	0	0	231	381	342	450	414	450	450	450	314	450	450	333	302	0
ff R7	low low	red	f_low	purple	RFP	13250	925	450	450	450	450	241	27	450	450	450	381	414	450	450	450	450	450	450	450	450	271	450	381	309	450	450	403	309	450	25	0	0	0	0	0	0	0	0	0	0	0	0	115
ff R7	low low	yellow	f_low	blue	GFP	20000	0	0	0	46	411	347	450	304	0	0	0	0	0	0	0	0	0	0	0	0	0	0	0	0	0	0	0	0	0	0	0	0	0	0	0	0	0	0	0	147	0	0	0
ff R7	low low	yellow	f_low	purple	RFP	13250	0	300	234	0	0	0	0	0	0	25	0	0	0	0	0	0	0	0	0	0	176	46	0	0	0	0	0	0	0	0	0	0	0	0	0	0	0	0	0	0	0	0	0
ff R8	low low	blue	f_low	red	GFP	7375	1425	0	113	450	450	450	450	450	440	83	0	0	0	0	0	0	0	0	0	0	0	0	17	0	0	0	0	0	0	0	0	0	264	450	450	352	0	0	0	0	0	179	450
ff R8	low low	blue	f_low	purple	RFP	7725	600	0	0	0	0	0	0	0	0	0	0	220	450	450	450	450	450	450	450	227	415	243	0	0	0	0	0	0	0	0	234	290	0	0	0	0	0	31	94	34	41	0	0
ff R8	low low	green	f_low	red	GFP	7375	575	0	0	0	338	450	303	450	337	450	450	450	450	450	450	258	237	0	0	0	0	0	0	345	246	0	0	0	0	0	0	0	103	450	450	450	450	181	369	450	450	450	450
ff R8	low low	green	f_low	purple	RFP	7725	0	0	0	0	0	0	0	0	0	0	0	0	0	0	0	0	0	0	0	0	0	0	0	0	0	0	0	350	234	0	0	0	0	0	0	0	0	0	0	0	0	0	0
ff R8	low low	orange	f_low	red	GFP	7375	300	0	0	0	0	0	0	0	0	0	0	0	0	0	0	0	0	0	0	0	0	0	0	0	0	0	0	0	0	0	0	0	0	0	0	0	0	0	0	0	0	0	0
ff R8	low low	orange	f_low	purple	RFP	7725	775	0	0	0	0	0	0	0	0	0	0	0	0	0	0	0	0	0	0	0	0	0	0	0	0	0	0	0	0	0	0	0	0	0	0	0	0	0	0	0	0	281	358
ff R8	low low	yellow	f_low	red	GFP	7375	425	0	0	0	0	0	0	0	0	0	0	0	0	0	0	0	0	0	0	0	0	0	0	0	0	0	0	0	0	0	5	436	450	450	338	0	0	0	0	0	0	0	0
ff R8	low low	yellow	f_low	purple	RFP	7725	5100	0	0	0	292	450	450	450	450	450	450	450	450	450	265	450	445	58	450	450	450	284	151	450	450	450	450	450	450	74	0	0	0	0	0	0	0	177	450	450	212	331	310
ff R9	low low	blue	f_low	red	GFP	18525	3425	0	80	0	137	89	0	0	0	0	0	288	203	271	0	0	0	0	205	450	450	311	380	34	21	321	450	450	20	0	0	0	0	0	0	0	0	0	0	0	0	249	450
ff R9	low low	blue	f_low	green	RFP	11450	6150	0	0	0	0	43	422	364	450	137	0	0	0	0	73	450	450	400	0	0	0	0	0	0	0	0	0	0	0	0	0	0	0	122	450	450	450	450	450	450	349	0	0
ff R9	low low	orange	f_low	red	GFP	18525	2600	0	0	0	0	0	0	0	0	0	0	0	0	0	0	0	0	0	0	0	0	0	0	0	0	0	0	0	0	0	0	0	0	0	0	0	0	0	0	0	0	0	0
ff R9	low low	orange	f_low	green	RFP	11450	4750	0	0	154	450	249	450	450	450	49	0	143	178	0	0	0	0	162	450	450	450	450	450	450	248	229	0	0	0	0	0	0	0	0	0	0	0	0	0	0	0	0	0
ff R9	low low	purple	f_low	red	GFP	18525	8500	0	0	0	0	0	9	450	450	450	450	450	450	450	450	402	450	450	305	450	450	450	371	450	450	180	53	450	450	450	450	450	450	450	450	450	450	450	416	376	450	356	88
ff R9	low low	purple	f_low	green	RFP	11450	0	0	0	0	0	0	0	0	0	0	0	0	0	0	0	0	0	0	0	0	0	0	0	0	0	61	0	0	0	0	0	0	0	0	0	0	0	0	0	0	0	0	0
ff R9	low low	yellow	f_low	red	GFP	18525	425	0	0	0	0	0	0	0	0	0	0	0	0	0	0	0	0	0	0	0	0	0	0	0	0	0	0	9	102	0	0	0	0	0	0	0	0	0	0	0	0	0	0
ff R9	low low	yellow	f_low	green	RFP	11450	250	0	38	450	450	450	337	0	0	0	95	450	244	176	450	450	450	450	450	450	450	375	93	275	450	450	407	430	0	0	161	128	0	0	0	0	0	0	0	0	0	0	0
ff R10	low low	blue	f_low	orange	GFP	1175	1075	0	0	0	0	0	0	0	0	0	0	0	0	0	0	0	0	0	0	0	0	0	0	0	0	0	0	96	300	104	0	101	450	450	125	0	135	116	0	267	450	328	450
ff R10	low low	blue	f_low	yellow	RFP	925	725	0	54	450	450	271	88	450	235	395	450	344	0	0	0	0	0	0	0	169	173	0	0	0	0	0	0	0	0	0	0	0	0	0	0	0	0	18	275	0	0	0	0
ff R10	low low	green	f_low	orange	GFP	1175	225	291	394	450	450	450	450	336	303	274	450	249	364	450	450	450	450	286	450	97	0	0	0	0	0	0	0	0	0	0	0	0	0	0	0	0	0	0	0	0	0	0	0
ff R10	low low	green	f_low	yellow	RFP	925	300	0	0	0	0	0	0	0	0	0	0	0	0	0	0	0	0	0	0	0	0	248	323	450	163	312	450	175	0	0	0	0	0	0	0	321	450	450	450	450	347	450	450
ff R10	low low	purple	f_low	orange	GFP	1175	0	0	394	422	316	0	0	0	0	0	0	0	0	0	0	0	0	0	0	0	0	0	0	0	0	0	0	214	450	450	450	210	0	0	0	0	0	0	0	0	0	0	0
ff R10	low low	purple	f_low	yellow	RFP	925	0	0	0	0	0	162	407	224	0	0	0	309	450	56	0	228	408	450	450	450	380	0	0	85	450	450	450	33	0	0	0	0	0	0	0	0	49	157	0	0	0	0	0
ff R10	low low	red	f_low	orange	GFP	1175	0	0	0	0	0	59	290	393	445	0	0	0	0	0	0	0	0	0	0	267	450	450	450	133	0	0	0	0	0	0	0	0	0	0	90	391	0	0	0	0	0	0	0
ff R10	low low	red	f_low	yellow	RFP	925	0	274	450	321	338	0	0	0	0	177	450	450	449	0	0	398	0	0	0	0	0	0	0	0	0	0	302	155	0	0	0	309	450	450	184	39	450	450	450	450	231	198	450
ff R11	low low	green	f_low	purple	GFP	36900	0	133	450	267	429	450	450	408	400	450	450	344	450	324	450	450	450	28	0	313	450	450	450	450	328	386	381	450	367	450	450	450	450	166	450	233	345	326	450	450	450	450	450
ff R11	low low	green	f_low	blue	RFP	5375	0	0	0	0	0	0	0	0	0	0	0	0	0	0	0	0	0	0	0	0	0	0	0	0	0	0	0	0	0	0	0	0	0	0	0	0	0	0	0	0	0	0	0
ff R11	low low	orange	f_low	purple	GFP	36900	0	0	0	0	0	0	0	0	0	0	0	0	0	0	0	0	0	0	0	0	0	0	0	0	0	0	0	0	0	0	0	0	0	0	0	0	0	0	0	0	0	0	0
ff R11	low low	orange	f_low	blue	RFP	5375	0	0	0	0	0	0	0	0	0	0	0	0	0	0	0	0	0	0	0	0	0	0	0	0	0	0	0	0	0	0	0	0	0	0	0	0	0	0	0	0	0	0	0
ff R11	low low	red	f_low	purple	GFP	36900	2900	0	0	337	450	450	450	366	363	104	0	0	0	0	0	0	0	0	142	96	314	0	0	0	0	0	0	0	0	0	0	0	0	146	450	450	105	0	0	0	0	0	0
ff R11	low low	red	f_low	blue	RFP	5375	3000	0	0	0	0	0	0	0	0	0	0	0	332	450	210	450	450	450	86	0	0	0	0	0	0	0	0	0	0	0	0	374	326	0	0	0	0	0	0	0	0	0	0
ff R11	low low	yellow	f_low	purple	GFP	36900	9250	0	0	0	0	0	0	0	0	0	0	0	0	0	0	0	0	0	0	0	0	0	0	0	0	0	0	0	0	217	409	450	120	380	450	109	135	78	138	450	450	226	450
ff R11	low low	yellow	f_low	blue	RFP	5375	2875	0	0	0	11	450	450	450	450	450	450	450	296	450	450	296	391	450	450	450	410	226	450	450	450	450	322	327	0	0	0	0	0	0	0	0	0	0	0	0	0	0	0
ff R12	low low	blue	f_low	green	GFP	17000	0	0	0	0	0	0	0	0	0	0	0	0	0	0	0	0	0	0	0	0	0	0	0	0	0	0	0	0	0	0	0	0	0	0	0	0	0	0	0	0	0	0	0
ff R12	low low	blue	f_low	red	RFP	8550	2725	0	0	0	0	0	0	0	144	450	363	0	0	237	450	107	0	0	0	0	0	0	0	0	0	0	0	0	0	0	0	0	0	0	0	0	0	0	0	0	0	0	0
ff R12	low low	orange	f_low	green	GFP	17000	4425	0	0	0	0	0	158	311	444	450	450	237	417	68	0	277	365	67	258	0	0	0	0	0	0	0	0	0	0	0	0	0	0	0	0	0	0	0	0	0	0	39	29
ff R12	low low	orange	f_low	red	RFP	8550	3275	0	0	0	104	206	0	0	0	0	0	0	0	0	0	0	0	0	178	450	172	442	340	450	450	158	439	450	450	450	450	450	127	0	0	0	0	0	0	0	0	0	401
ff R12	low low	purple	f_low	green	GFP	17000	0	0	0	81	450	317	414	345	450	374	350	445	324	450	398	0	426	173	234	450	450	294	0	0	0	0	0	0	0	0	36	450	387	446	0	0	0	425	450	405	119	0	0
ff R12	low low	purple	f_low	red	RFP	8550	0	0	0	0	0	0	0	0	0	0	0	0	0	0	0	87	0	0	0	0	0	0	205	450	427	450	146	0	0	0	269	0	0	0	0	0	0	0	0	0	0	0	0
ff R12	low low	yellow	f_low	green	GFP	17000	550	0	0	16	450	306	0	0	0	0	0	0	0	0	0	0	0	0	0	0	0	0	0	0	0	0	0	0	0	0	0	0	0	0	0	0	0	0	0	0	0	0	0
ff R12	low low	yellow	f_low	red	RFP	8550	0	0	61	0	0	43	450	450	396	450	86	0	0	0	376	450	311	0	0	0	0	0	0	0	0	0	0	0	0	0	0	0	0	0	0	0	0	0	0	0	0	0	0
ff R13	low low	blue	f_low	green	GFP	23900	5175	0	0	0	0	0	0	205	253	52	69	50	0	0	0	0	0	0	0	0	0	0	186	450	305	278	450	25	368	237	282	0	0	0	0	0	0	0	0	0	0	0	0
ff R13	low low	blue	f_low	orange	RFP	4475	1525	38	350	364	334	224	424	245	45	381	302	370	450	450	450	388	358	214	0	43	450	450	211	0	0	0	0	87	0	0	0	0	0	0	0	0	0	0	0	0	0	0	0
ff R13	low low	purple	f_low	green	GFP	23900	8300	0	174	450	388	0	0	260	62	0	0	263	44	0	101	398	0	0	0	0	409	450	200	0	0	0	0	0	0	0	0	0	0	379	358	0	0	0	0	0	0	0	0
ff R13	low low	purple	f_low	orange	RFP	4475	1575	0	0	0	0	0	0	0	315	450	48	0	155	314	90	0	0	0	0	0	0	0	0	0	0	0	0	0	0	0	0	0	0	0	0	0	0	0	0	0	0	0	0
ff R13	low low	red	f_low	green	GFP	23900	8200	0	0	0	0	0	0	0	0	0	0	0	0	0	0	0	0	0	0	0	0	0	61	450	373	5	0	0	0	0	0	0	0	0	0	0	0	0	0	0	0	0	0
ff R13	low low	red	f_low	orange	RFP	4475	2150	67	450	450	34	423	450	450	136	0	303	117	0	0	0	0	0	0	0	0	0	0	150	0	0	23	0	0	0	0	0	0	0	0	194	266	0	0	0	0	0	0	0
ff R13	low low	yellow	f_low	green	GFP	23900	0	0	0	375	385	450	450	419	360	450	366	450	110	0	0	201	66	0	0	0	0	0	0	0	0	0	0	0	0	0	51	0	0	0	0	0	0	0	0	0	0	0	0
ff R13	low low	yellow	f_low	orange	RFP	4475	550	344	401	0	0	0	0	0	0	0	0	0	0	0	0	0	0	176	117	0	0	0	0	0	0	0	0	0	0	0	0	0	0	0	0	0	0	0	0	0	0	0	0
ff R14	low low	blue	f_low	green	GFP	19650	2950	0	0	0	0	0	0	0	0	0	0	0	0	0	0	0	0	0	0	0	0	0	190	450	358	450	51	384	327	0	149	450	108	0	0	85	0	74	0	0	0	0	0
ff R14	low low	blue	f_low	purple	RFP	18275	5500	0	0	0	0	0	0	0	0	0	0	0	0	0	0	0	0	0	0	0	0	0	0	0	0	0	0	0	0	423	72	0	188	450	11	0	0	0	0	0	0	0	0
ff R14	low low	orange	f_low	green	GFP	19650	0	0	0	0	0	0	0	0	0	0	0	0	0	0	0	0	0	0	0	0	0	0	0	0	0	0	0	0	0	0	0	0	0	0	0	0	0	0	0	0	0	0	0
ff R14	low low	orange	f_low	purple	RFP	18275	0	0	0	0	0	0	0	0	0	0	0	0	0	0	0	0	0	0	0	0	0	0	0	0	0	0	0	0	0	0	0	0	0	0	0	0	0	0	0	0	0	0	0
ff R14	low low	red	f_low	green	GFP	19650	225	0	0	0	0	0	0	0	0	0	0	0	0	0	0	0	0	0	0	0	0	0	0	0	0	0	0	0	0	0	0	0	0	0	0	0	0	0	0	0	0	0	347
ff R14	low low	red	f_low	purple	RFP	18275	2050	0	0	0	0	0	0	0	0	0	0	0	0	0	0	0	0	0	0	0	0	0	0	0	0	0	0	0	0	296	450	213	0	0	0	0	0	0	0	0	0	0	0
ff R14	low low	yellow	f_low	green	GFP	19650	400	0	0	0	0	24	450	450	450	450	450	450	450	350	372	412	450	281	68	0	0	0	0	0	0	0	0	0	0	0	93	450	450	450	113	0	0	0	0	0	0	0	0
ff R14	low low	yellow	f_low	purple	RFP	18275	0	195	450	450	450	61	0	0	0	0	0	0	0	0	0	0	0	0	0	0	0	98	450	450	450	360	450	450	190	0	0	0	0	0	0	248	23	450	450	357	450	450	450
ff R15	low low	blue	f_low	purple	GFP	32100	600	381	450	450	158	52	217	0	0	0	0	0	0	0	0	0	0	111	450	450	450	450	206	365	450	450	450	450	401	210	440	412	450	450	351	450	396	0	0	363	398	0	321
ff R15	low low	blue	f_low	orange	RFP	19875	575	0	0	0	113	398	112	450	450	450	450	297	450	450	399	317	450	218	0	0	0	0	0	0	0	0	0	0	0	0	0	0	0	0	0	0	0	0	0	0	0	0	0
ff R15	low low	green	f_low	purple	GFP	32100	7950	0	0	0	0	0	0	0	0	0	0	0	0	0	0	0	0	0	0	0	0	0	0	0	0	0	0	0	0	172	450	356	450	450	324	390	421	0	0	0	0	0	338
ff R15	low low	green	f_low	orange	RFP	19875	3500	0	0	0	0	0	0	0	0	0	0	0	0	0	0	0	0	0	0	0	0	0	0	0	12	450	405	79	353	0	0	0	0	0	0	0	0	341	450	420	0	55	0
ff R15	low low	red	f_low	purple	GFP	32100	250	0	0	0	0	0	0	0	0	0	0	326	301	0	0	0	0	0	0	0	0	0	0	0	0	0	0	0	0	0	0	0	0	0	0	0	0	0	0	0	0	0	0
ff R15	low low	red	f_low	orange	RFP	19875	0	0	0	0	0	0	0	0	0	0	0	0	0	0	0	0	0	0	0	0	0	0	0	0	0	0	0	0	0	0	0	0	0	0	0	0	0	0	0	0	0	0	0
ff R15	low low	yellow	f_low	purple	GFP	32100	0	0	0	0	0	0	0	354	450	450	450	450	450	77	0	0	0	0	0	0	0	0	0	0	213	450	448	290	308	0	0	0	0	0	275	450	337	0	0	0	0	0	0
ff R15	low low	yellow	f_low	orange	RFP	19875	3000	218	450	450	450	165	0	0	0	0	0	0	0	0	12	450	450	292	0	0	0	319	450	450	143	0	0	0	0	0	0	0	0	0	0	0	0	0	0	0	0	46	0
ff R16	low low	blue	f_low	orange	GFP	18800	2450	0	0	0	369	450	27	28	373	0	143	0	0	0	0	0	0	0	0	0	0	0	0	0	0	0	0	0	0	0	0	0	0	0	0	0	0	0	0	0	0	0	0
ff R16	low low	blue	f_low	purple	RFP	10300	0	0	0	0	0	0	0	0	0	0	0	0	0	0	0	0	0	0	0	0	0	0	0	0	0	0	0	0	0	0	0	0	0	0	0	0	0	0	0	0	0	0	0
ff R16	low low	green	f_low	orange	GFP	18800	4475	0	0	0	0	0	0	0	0	0	0	0	0	0	0	0	0	0	0	0	0	94	371	0	0	5	450	450	450	152	0	0	0	0	0	0	0	0	0	0	0	0	0
ff R16	low low	green	f_low	purple	RFP	10300	1300	0	0	315	234	450	450	240	52	450	450	450	138	0	402	450	450	294	450	443	0	0	0	0	0	0	0	0	0	0	0	0	0	0	0	0	0	0	0	0	0	0	0
ff R16	low low	red	f_low	orange	GFP	18800	425	239	450	450	450	450	423	374	359	399	310	450	414	370	450	450	359	335	343	0	0	0	352	317	213	126	0	0	190	221	0	0	0	91	0	0	0	0	0	0	0	0	0
ff R16	low low	red	f_low	purple	RFP	10300	0	0	0	0	0	0	0	0	0	0	0	0	0	0	0	0	0	0	0	0	0	0	0	133	130	24	295	183	0	89	0	0	0	0	262	450	450	362	450	450	354	410	304
ff R16	low low	yellow	f_low	orange	GFP	18800	425	0	0	0	0	0	0	0	0	0	0	0	0	0	0	0	0	0	40	450	450	170	0	0	0	0	92	57	0	67	450	450	450	448	292	0	0	0	0	0	0	0	0
ff R16	low low	yellow	f_low	purple	RFP	10300	225	0	50	450	27	0	0	383	450	450	450	214	124	374	450	442	222	450	410	0	0	0	320	450	450	450	350	220	345	373	0	0	0	0	0	0	0	0	0	310	450	450	450
fC R1	low control	blue	f_low	red	GFP	22925	1975	0	0	0	0	0	0	0	0	33	0	0	0	0	187	450	450	450	450	450	450	374	0	440	450	10	0	0	319	450	415	0	0	0	0	0	0	0	0	0	0	317	427
fC R1	low control	green	f_low	red	GFP	22925	850	0	0	315	450	450	450	450	450	450	450	450	450	450	155	0	0	0	0	0	0	0	0	0	0	255	0	0	0	0	0	0	0	0	0	0	44	272	0	0	0	0	0
fC R1	low control	orange	f_low	red	GFP	22925	400	0	0	0	0	0	0	0	0	0	0	0	0	0	0	0	0	0	0	0	22	158	427	403	8	6	450	372	0	0	0	320	450	191	0	0	198	0	0	0	0	0	0
fC R1	low control	purple	f_low	red	GFP	22925	1775	0	0	0	0	0	0	447	450	450	450	450	414	398	450	450	448	182	450	233	0	0	0	0	0	0	0	0	0	0	0	0	0	0	0	0	0	0	0	0	0	0	0
fC R2	low control	orange	f_low	green	RFP	7400	3350	235	270	26	0	0	0	429	450	175	67	0	0	0	0	0	0	0	0	0	0	0	0	0	0	0	0	0	0	0	0	0	0	0	0	0	0	0	0	0	0	0	0
fC R2	low control	purple	f_low	green	RFP	7400	2425	450	450	271	339	450	450	450	450	450	450	450	450	450	421	0	0	0	0	252	450	450	429	378	450	450	62	353	450	450	382	450	450	450	450	426	20	450	38	406	425	114	354
fC R2	low control	red	f_low	green	RFP	7400	250	0	0	0	0	0	0	0	0	0	0	0	0	0	0	0	0	0	0	0	0	0	0	0	0	0	0	0	0	0	0	0	0	0	0	0	0	146	450	450	450	450	450
fC R2	low control	yellow	f_low	green	RFP	7400	0	0	0	0	0	0	0	0	0	0	307	347	447	380	173	0	0	0	422	388	248	408	450	450	273	302	417	450	450	450	450	450	34	200	450	450	450	450	450	208	360	450	347
fC R3	low control	blue	f_low	orange	GFP	7475	0	0	0	0	0	385	450	13	0	0	0	0	0	0	0	0	0	0	0	0	0	0	0	0	0	0	0	0	0	0	0	0	0	0	0	0	0	0	0	0	0	0	0
fC R3	low control	green	f_low	orange	GFP	7475	900	0	0	0	0	0	0	0	0	0	0	0	0	0	0	0	0	0	0	0	0	0	0	0	0	0	0	0	0	0	0	0	0	0	0	0	0	0	0	0	0	0	0
fC R3	low control	purple	f_low	orange	GFP	7475	1000	0	0	0	0	0	0	0	0	0	0	0	0	0	0	0	0	0	0	0	0	0	0	0	0	0	0	0	0	0	0	0	0	0	0	0	0	0	0	0	0	0	0
fC R3	low control	red	f_low	orange	GFP	7475	1175	0	0	0	0	0	0	0	0	0	0	0	0	0	0	0	0	0	0	0	0	0	0	0	0	0	0	0	0	0	0	0	0	0	0	0	0	0	0	0	0	0	0
fC R4	low control	green	f_low	yellow	GFP	7300	900	0	0	0	0	0	0	0	0	0	0	0	0	0	0	0	0	0	0	0	0	0	0	0	0	0	0	0	0	0	0	0	0	0	0	0	0	0	0	0	0	0	0
fC R4	low control	orange	f_low	yellow	GFP	7300	0	0	0	0	0	0	0	340	450	450	450	450	450	450	450	450	294	0	0	0	0	0	0	0	0	0	0	0	0	0	0	0	0	0	0	0	0	0	0	0	0	0	0
fC R4	low control	purple	f_low	yellow	GFP	7300	1750	423	450	450	428	230	104	0	0	0	0	0	0	0	0	0	0	44	321	0	0	0	0	0	0	0	0	0	0	0	0	0	0	0	0	0	0	0	0	0	0	0	308
fC R4	low control	red	f_low	yellow	GFP	7300	1875	0	0	0	0	0	0	0	0	0	0	0	0	0	0	0	0	0	0	0	0	0	0	0	0	0	0	0	0	0	0	0	0	0	0	0	0	0	0	0	0	0	0
fC R5	low control	green	f_low	blue	RFP	50250	7925	0	0	0	0	0	0	0	0	92	450	287	273	275	392	0	0	0	0	0	0	0	0	0	0	0	0	0	0	0	0	0	0	0	0	0	0	0	0	0	0	0	0
fC R5	low control	orange	f_low	blue	RFP	50250	1275	0	0	420	3	0	0	0	0	0	0	0	0	0	0	0	0	0	0	0	0	0	0	0	0	0	0	0	0	0	0	0	0	0	0	0	0	0	0	0	0	0	0
fC R5	low control	red	f_low	blue	RFP	50250	0	0	0	0	0	0	0	0	0	0	0	0	0	0	0	0	0	0	0	0	0	0	0	0	0	0	0	0	0	0	0	0	0	0	0	0	0	0	0	0	0	0	0
fC R5	low control	yellow	f_low	blue	RFP	50250	2400	0	0	0	0	0	0	0	0	0	0	0	137	292	0	0	0	0	0	0	0	0	0	379	307	74	0	0	0	0	0	0	0	0	0	0	0	0	0	0	0	0	0
fC R6	low control	green	f_low	orange	RFP	32000	5050	0	0	0	0	0	0	0	0	0	0	0	0	0	0	0	0	0	0	0	0	0	0	0	0	0	0	0	0	206	396	78	450	200	0	363	450	450	230	449	366	215	0
fC R6	low control	purple	f_low	orange	RFP	32000	0	0	0	0	0	0	0	0	0	0	0	0	0	0	0	0	0	0	0	0	0	0	0	0	0	0	0	113	450	184	0	0	0	0	0	0	0	0	0	0	0	0	0
fC R6	low control	red	f_low	orange	RFP	32000	0	52	450	273	0	0	0	0	407	210	0	0	0	0	0	0	0	0	0	0	0	0	0	0	0	0	0	0	0	0	0	0	0	0	0	0	0	0	0	0	0	0	0
fC R6	low control	yellow	f_low	orange	RFP	32000	0	0	0	0	0	0	0	0	0	0	0	0	0	0	0	0	0	0	0	0	0	0	0	0	0	0	0	0	0	0	0	0	0	0	0	0	0	0	0	0	0	0	0
fC R7	low control	blue	f_low	green	RFP	6800	725	0	0	0	0	0	231	450	450	450	337	450	126	267	450	450	364	450	450	450	361	300	450	450	450	450	374	152	450	450	450	450	450	228	9	450	450	346	450	450	355	450	450
fC R7	low control	purple	f_low	green	RFP	6800	0	0	0	0	0	0	0	0	0	0	0	0	0	0	0	0	0	0	0	0	0	0	0	0	0	0	0	0	0	0	0	0	0	0	0	0	0	0	0	0	0	0	0
fC R7	low control	red	f_low	green	RFP	6800	2925	0	0	0	0	0	0	0	0	0	0	0	0	0	0	0	0	0	0	0	0	0	0	0	0	0	0	0	0	0	0	0	0	0	0	0	0	0	0	0	0	0	0
fC R7	low control	yellow	f_low	green	RFP	6800	6850	0	0	0	0	3	128	150	351	289	409	375	450	75	202	0	0	0	0	0	0	0	0	0	0	0	0	0	0	0	0	0	0	0	0	0	0	0	0	0	0	0	0
fC R8	low control	blue	f_low	purple	GFP	17725	0	0	0	355	450	450	64	0	257	450	450	450	450	450	450	254	346	4	0	310	450	450	450	450	450	406	0	0	0	0	266	0	0	0	0	298	347	450	450	91	160	450	379
fC R8	low control	green	f_low	purple	GFP	17725	1625	0	0	0	0	0	0	0	0	0	0	0	0	0	0	0	0	0	0	0	0	0	0	0	0	0	404	382	0	0	0	0	0	0	0	0	0	0	0	0	0	0	0
fC R8	low control	orange	f_low	purple	GFP	17725	30200	0	0	93	450	450	450	450	340	450	450	450	450	450	450	450	450	375	84	450	337	199	450	450	131	0	444	450	450	256	450	450	450	450	450	450	240	450	279	216	2	0	0
fC R8	low control	red	f_low	purple	GFP	17725	0	0	424	450	450	450	450	251	314	174	0	0	0	0	0	0	0	119	450	450	409	0	0	0	0	0	0	0	0	0	0	0	0	0	0	0	0	0	0	0	0	182	325
fC R9	low control	green	f_low	red	GFP	11425	750	0	0	0	0	0	70	450	450	420	450	450	450	402	450	369	450	450	59	0	333	450	450	450	450	450	179	0	0	0	0	0	0	439	450	104	0	0	169	450	268	394	450
fC R9	low control	orange	f_low	red	GFP	11425	1250	0	0	0	0	0	180	313	0	0	137	0	0	390	88	0	0	0	0	0	0	421	284	0	0	0	0	0	0	0	0	0	0	0	0	0	0	0	0	0	0	0	0
fC R9	low control	purple	f_low	red	GFP	11425	0	173	450	450	450	450	234	0	313	402	355	0	0	0	226	429	0	0	0	0	0	0	0	0	0	0	0	0	0	266	315	0	0	0	0	0	0	0	315	368	0	0	0
fC R9	low control	yellow	f_low	red	GFP	11425	8400	0	0	0	0	216	450	450	355	0	0	264	47	0	0	0	10	450	211	0	0	0	0	0	0	68	261	0	393	450	329	128	450	204	287	450	411	159	190	0	0	291	397
fC R10	low control	blue	f_low	orange	RFP	28500	0	0	0	0	0	0	370	450	450	450	450	450	425	339	450	272	120	13	44	308	303	0	0	0	0	0	0	0	0	0	0	0	0	0	0	0	0	0	0	0	0	0	0
fC R10	low control	green	f_low	orange	RFP	28500	2725	0	0	0	0	36	419	366	450	137	26	0	0	0	0	104	0	13	0	0	0	0	0	128	363	0	0	0	0	0	0	0	0	0	0	0	0	0	0	0	0	0	0
fC R10	low control	purple	f_low	orange	RFP	28500	6675	0	0	0	0	0	0	0	0	0	0	0	0	0	0	0	0	0	32	389	229	295	450	450	163	0	0	0	0	0	0	0	0	0	2	450	450	450	216	0	0	0	0
fC R10	low control	red	f_low	orange	RFP	28500	175	12	22	185	412	409	338	0	0	0	268	450	293	450	343	450	371	352	450	429	428	8	0	0	279	0	0	0	25	0	0	307	0	0	0	0	0	0	0	0	0	320	377
fC R11	low control	green	f_low	blue	RFP	4450	1000	0	0	421	450	450	450	450	230	450	328	450	378	221	280	0	0	0	0	0	0	0	0	0	0	0	0	0	0	0	290	450	439	0	0	0	0	0	0	0	0	0	0
fC R11	low control	orange	f_low	blue	RFP	4450	475	0	0	169	450	450	450	338	247	0	0	390	450	450	30	0	0	51	450	450	450	450	450	450	181	187	450	450	403	0	0	210	261	0	0	0	0	199	450	450	450	398	0
fC R11	low control	red	f_low	blue	RFP	4450	0	0	0	0	0	0	0	0	0	0	0	0	0	0	0	0	0	0	0	0	0	0	0	0	0	0	0	0	0	0	0	0	0	0	0	0	0	0	0	0	0	0	0
fC R11	low control	yellow	f_low	blue	RFP	4450	0	0	0	0	0	0	0	0	0	0	0	0	0	0	0	0	0	0	0	0	0	0	0	0	0	0	0	0	0	0	0	0	0	0	0	0	0	0	0	0	0	0	0
fC R12	low control	green	f_low	orange	GFP	17300	450	0	0	0	0	0	0	0	0	0	0	0	0	0	417	0	0	0	0	0	0	0	235	249	0	0	0	0	0	0	70	0	0	0	0	0	0	0	0	0	0	0	0
fC R12	low control	purple	f_low	orange	GFP	17300	3375	0	0	0	0	0	0	0	0	0	0	0	0	0	0	0	132	0	0	0	0	0	0	0	0	0	359	450	205	0	0	0	0	0	0	0	0	0	0	0	0	0	0
fC R12	low control	red	f_low	orange	GFP	17300	400	0	278	429	435	450	251	450	450	293	450	450	382	293	200	450	173	450	450	450	266	450	450	450	348	450	23	272	101	0	0	0	0	0	306	450	110	0	0	0	0	0	0
fC R12	low control	yellow	f_low	orange	GFP	17300	11800	0	0	171	450	450	124	450	355	55	450	334	144	450	338	0	0	349	36	0	0	31	379	0	0	0	0	0	0	0	0	0	0	0	0	0	0	0	0	0	72	450	231
fC R13	low control	blue	f_low	red	GFP	2525	4375	0	0	0	0	0	0	0	0	0	0	0	0	0	343	450	450	350	450	450	347	0	368	31	450	450	371	382	450	450	450	450	291	450	152	0	0	0	0	0	0	0	0
fC R13	low control	green	f_low	red	GFP	2525	275	0	0	0	51	223	0	0	0	0	0	0	0	0	0	0	0	0	0	0	0	0	0	0	0	0	0	0	0	0	0	0	0	0	0	0	0	0	0	0	0	0	0
fC R13	low control	orange	f_low	red	GFP	2525	0	0	0	0	0	0	0	0	0	317	450	450	439	449	58	0	0	0	107	0	0	373	450	450	227	72	0	0	0	0	0	0	0	0	83	450	450	258	0	0	159	450	82
fC R13	low control	yellow	f_low	red	GFP	2525	225	0	0	432	450	450	450	450	450	375	450	450	450	450	450	323	450	399	142	348	378	450	450	450	132	0	0	0	0	0	0	0	0	0	0	0	0	0	0	73	181	323	2
fC R14	low control	blue	f_low	red	GFP	6250	850	156	450	450	383	219	162	0	0	0	0	0	0	0	303	376	446	180	0	0	0	0	0	153	365	194	424	48	0	0	0	0	392	278	0	0	0	0	0	0	0	161	450
fC R14	low control	green	f_low	red	GFP	6250	0	0	0	0	0	0	0	0	0	0	0	0	0	0	0	0	0	0	0	0	0	0	0	0	0	0	0	0	0	0	0	0	0	0	0	0	0	0	0	0	0	0	0
fC R14	low control	orange	f_low	red	GFP	6250	9825	32	376	0	0	0	0	0	0	0	0	0	0	0	0	0	0	0	0	0	0	0	0	0	0	0	0	0	0	0	0	0	0	0	0	0	220	323	159	0	0	0	0
fC R14	low control	purple	f_low	red	GFP	6250	5900	0	0	258	450	450	380	415	450	376	300	450	295	0	0	0	241	0	408	400	0	0	0	0	0	0	0	358	187	0	0	0	0	0	0	0	0	0	0	0	0	0	230
fC R15	low control	green	f_low	yellow	GFP	46425	5750	0	0	0	0	0	0	0	0	0	0	0	0	0	0	0	0	0	0	216	0	0	0	0	0	0	0	0	0	0	0	0	0	0	0	0	0	0	0	0	0	0	0
fC R15	low control	orange	f_low	yellow	GFP	46425	4100	0	0	0	0	0	0	0	0	0	0	0	0	0	0	0	110	450	450	401	9	0	0	0	0	329	407	0	0	0	0	0	0	0	0	0	0	0	0	0	0	0	0
fC R15	low control	purple	f_low	yellow	GFP	46425	8350	0	0	0	0	0	0	0	0	0	0	0	0	0	0	0	0	0	0	180	0	0	269	450	363	175	390	0	0	0	0	0	0	0	0	0	0	0	0	0	0	0	0
fC R15	low control	red	f_low	yellow	GFP	46425	500	0	0	0	0	0	0	0	0	0	0	0	0	0	0	0	0	0	0	0	0	0	0	0	0	0	128	0	0	0	0	0	0	0	0	0	0	0	0	0	0	0	0
fC R16	low control	blue	f_low	purple	GFP	27600	6950	37	167	423	392	314	450	450	450	450	368	304	248	0	0	0	161	80	0	0	0	0	325	311	450	450	450	376	206	450	317	0	0	0	30	0	0	0	0	0	0	0	0
fC R16	low control	green	f_low	purple	GFP	27600	800	0	0	98	450	450	450	450	450	450	450	450	105	450	450	344	306	328	113	0	0	0	0	0	0	0	0	0	0	0	0	0	0	0	0	0	0	0	0	0	0	0	0
fC R16	low control	orange	f_low	purple	GFP	27600	4575	39	0	0	0	0	0	0	0	0	0	0	1	450	450	450	450	450	338	428	291	450	289	0	0	0	279	260	385	450	276	416	450	450	450	450	450	315	0	0	251	450	203
fC R16	low control	yellow	f_low	purple	GFP	27600	10625	0	0	0	81	450	444	241	188	203	450	450	450	378	6	390	158	0	0	0	0	0	0	156	325	293	450	137	248	0	13	450	450	450	450	176	15	268	83	5	0	0	38
fC R17	low control	blue	f_low	yellow	GFP	48500	6225	299	450	450	450	166	195	450	450	229	0	0	0	0	0	143	311	450	426	0	0	0	0	0	0	0	0	0	0	0	0	0	0	0	0	0	0	0	0	0	0	0	0
fC R17	low control	green	f_low	yellow	GFP	48500	475	0	0	0	0	0	0	0	0	0	0	0	397	450	67	0	0	0	0	0	0	280	450	450	450	450	318	450	450	381	158	180	0	0	0	214	376	450	450	395	0	0	0
fC R17	low control	purple	f_low	yellow	GFP	48500	0	0	0	0	0	0	0	0	0	0	0	0	0	0	0	0	0	0	0	0	0	0	0	0	0	0	0	0	0	0	0	0	0	0	0	0	0	0	0	0	0	0	0
fC R17	low control	red	f_low	yellow	GFP	48500	4200	0	0	0	0	0	0	0	0	0	0	0	0	0	0	0	0	0	0	0	0	0	0	0	0	0	0	0	0	0	0	0	0	0	0	0	0	0	0	0	0	0	0
[truncated: 138 more columns]
